# Supplementary material for: Graph regularized non-negative matrix factorization with L2,1 norm regularization terms for drug–target interactions prediction
Source: BMC Bioinformatics. 2023 Oct 3;24:375. doi: 10.1186/s12859-023-05496-6 (PMC10548602; doi:10.1186/s12859-023-05496-6)
Supplement: Supplementary file 2 — Additional file 2. iPALM-DLMF + appendix. [file 12859_2023_5496_MOESM2_ESM.zip]

Archive with 60 entries (60 files):
- iPALM-DLMF/appendix.aux
- iPALM-DLMF/appendix.bbl
- iPALM-DLMF/appendix.blg
- iPALM-DLMF/appendix.log
- iPALM-DLMF/appendix.pdf
- iPALM-DLMF/appendix.synctex
- iPALM-DLMF/appendix.tex
- iPALM-DLMF/auccvd.eps
- iPALM-DLMF/auccvd.pdf
- iPALM-DLMF/auccvd-eps-converted-to.pdf
- iPALM-DLMF/auccvt.eps
- iPALM-DLMF/auccvt.pdf
- iPALM-DLMF/auccvt-eps-converted-to.pdf
- iPALM-DLMF/auprcvd.eps
- iPALM-DLMF/auprcvd.pdf
- iPALM-DLMF/auprcvd-eps-converted-to.pdf
- iPALM-DLMF/auprcvt.eps
- iPALM-DLMF/auprcvt.pdf
- iPALM-DLMF/auprcvt-eps-converted-to.pdf
- iPALM-DLMF/bmc_article.aux
- iPALM-DLMF/bmc_article.bbl
- iPALM-DLMF/bmc_article.bib
- iPALM-DLMF/bmc_article.blg
- iPALM-DLMF/bmc_article.log
- iPALM-DLMF/bmc_article.out
- iPALM-DLMF/bmc_article.out.bak
- iPALM-DLMF/bmc_article.pdf
- iPALM-DLMF/bmc_article.synctex
- iPALM-DLMF/bmc_article.tex
- iPALM-DLMF/bmc_article.tex.bak
- iPALM-DLMF/bmc_article.tex.sav
- iPALM-DLMF/bmcart.cls
- iPALM-DLMF/bmcart-biblio.sty
- iPALM-DLMF/bmc-mathphys.bst
- iPALM-DLMF/iPframe.pdf
- iPALM-DLMF/IPnetwork.pdf
- iPALM-DLMF/kauccvd.pdf
- iPALM-DLMF/kauccvt.pdf
- iPALM-DLMF/kauprcvd.pdf
- iPALM-DLMF/kauprcvt.pdf
- iPALM-DLMF/llncs.cls
- iPALM-DLMF/precvd.pdf
- iPALM-DLMF/precvt.pdf
- iPALM-DLMF/prgpcrcvd.pdf
- iPALM-DLMF/prgpcrcvt.pdf
- iPALM-DLMF/priccvd.pdf
- iPALM-DLMF/priccvt.pdf
- iPALM-DLMF/prnrcvd.pdf
- iPALM-DLMF/prnrcvt.pdf
- iPALM-DLMF/readme.html
- iPALM-DLMF/rocecvd.pdf
- iPALM-DLMF/rocecvt.pdf
- iPALM-DLMF/rocgpcrcvd.pdf
- iPALM-DLMF/rocgpcrcvt.pdf
- iPALM-DLMF/rociccvd.pdf
- iPALM-DLMF/rociccvt.pdf
- iPALM-DLMF/rocnrcvd.pdf
- iPALM-DLMF/rocnrcvt.pdf
- iPALM-DLMF/spbasic.bst
- iPALM-DLMF/vancouver.bst
