# Supplementary material for: Graph regularized non-negative matrix factorization with L2,1 norm regularization terms for drug–target interactions prediction
Source: BMC Bioinformatics. 2023 Oct 3;24:375. doi: 10.1186/s12859-023-05496-6 (PMC10548602; doi:10.1186/s12859-023-05496-6)
Supplement: Supplementary file 2 — Additional file 2. iPALM-DLMF + appendix. [file 12859_2023_5496_MOESM2_ESM.zip › iPALM-DLMF/appendix.aux]

\relax 
\providecommand\babel@aux[2]{}
\@nameuse{bbl@beforestart}
\babel@aux{english}{}
\@writefile{toc}{\contentsline {title}{Graph regularized non-negative matrix factorization with $L_{2,1}$ norm regularization terms for drug-target interactions prediction(Appendix)}{1}{}\protected@file@percent }
\@writefile{toc}{\authcount {2}}
\@writefile{toc}{\contentsline {author}{Junjun Zhang\unskip {} \and Minzhu Xie\unskip {} }{1}{}\protected@file@percent }
\@writefile{lot}{\contentsline {table}{\numberline {S1}{\ignorespaces NNDSVD\relax }}{1}{}\protected@file@percent }
\providecommand*\caption@xref[2]{\@setref\relax\@undefined{#1}}
\newlabel{nndsvd}{{S1}{1}}
\newlabel{ttop1}{{1}{2}}
\newlabel{ttop2}{{2}{2}}
\newlabel{ttop3}{{3}{2}}
\newlabel{ttop4}{{4}{2}}
\newlabel{ttop5}{{5}{2}}
\newlabel{LastPage}{{}{2}}
\xdef\lastpage@lastpage{2}
\gdef\lastpage@lastpageHy{}
\gdef \@abspage@last{2}
