# Supplementary material for: Graph regularized non-negative matrix factorization with L2,1 norm regularization terms for drug–target interactions prediction
Source: BMC Bioinformatics. 2023 Oct 3;24:375. doi: 10.1186/s12859-023-05496-6 (PMC10548602; doi:10.1186/s12859-023-05496-6)
Supplement: Supplementary file 2 — Additional file 2. iPALM-DLMF + appendix. [file 12859_2023_5496_MOESM2_ESM.zip › iPALM-DLMF/appendix.log]

This is pdfTeX, Version 3.141592653-2.6-1.40.22 (TeX Live 2021/W32TeX) (preloaded format=pdflatex 2022.11.9)  20 AUG 2023 21:44
entering extended mode
 restricted \write18 enabled.
 %&-line parsing enabled.
**appendix.tex
(./appendix.tex
LaTeX2e <2020-10-01> patch level 4
L3 programming layer <2021-02-18> (./llncs.cls
Document Class: llncs 2010/07/12 v2.17 
 LaTeX document class for Lecture Notes in Computer Science
(d:/tex/texlive/texlive/2021/texmf-dist/tex/latex/base/article.cls
Document Class: article 2020/04/10 v1.4m Standard LaTeX document class
(d:/tex/texlive/texlive/2021/texmf-dist/tex/latex/base/size10.clo
File: size10.clo 2020/04/10 v1.4m Standard LaTeX file (size option)
)
\c@part=\count179
\c@section=\count180
\c@subsection=\count181
\c@subsubsection=\count182
\c@paragraph=\count183
\c@subparagraph=\count184
\c@figure=\count185
\c@table=\count186
\abovecaptionskip=\skip47
\belowcaptionskip=\skip48
\bibindent=\dimen138
)
(d:/tex/texlive/texlive/2021/texmf-dist/tex/latex/tools/multicol.sty
Package: multicol 2019/12/09 v1.8y multicolumn formatting (FMi)
\c@tracingmulticols=\count187
\mult@box=\box47
\multicol@leftmargin=\dimen139
\c@unbalance=\count188
\c@collectmore=\count189
\doublecol@number=\count190
\multicoltolerance=\count191
\multicolpretolerance=\count192
\full@width=\dimen140
\page@free=\dimen141
\premulticols=\dimen142
\postmulticols=\dimen143
\multicolsep=\skip49
\multicolbaselineskip=\skip50
\partial@page=\box48
\last@line=\box49
\maxbalancingoverflow=\dimen144
\mult@rightbox=\box50
\mult@grightbox=\box51
\mult@gfirstbox=\box52
\mult@firstbox=\box53
\@tempa=\box54
\@tempa=\box55
\@tempa=\box56
\@tempa=\box57
\@tempa=\box58
\@tempa=\box59
\@tempa=\box60
\@tempa=\box61
\@tempa=\box62
\@tempa=\box63
\@tempa=\box64
\@tempa=\box65
\@tempa=\box66
\@tempa=\box67
\@tempa=\box68
\@tempa=\box69
\@tempa=\box70
\@tempa=\box71
\@tempa=\box72
\@tempa=\box73
\@tempa=\box74
\@tempa=\box75
\@tempa=\box76
\@tempa=\box77
\@tempa=\box78
\@tempa=\box79
\@tempa=\box80
\@tempa=\box81
\@tempa=\box82
\@tempa=\box83
\@tempa=\box84
\@tempa=\box85
\@tempa=\box86
\@tempa=\box87
\@tempa=\box88
\@tempa=\box89
\@tempa=\box90
\c@minrows=\count193
\c@columnbadness=\count194
\c@finalcolumnbadness=\count195
\last@try=\dimen145
\multicolovershoot=\dimen146
\multicolundershoot=\dimen147
\mult@nat@firstbox=\box91
\colbreak@box=\box92
\mc@col@check@num=\count196
)
(d:/tex/texlive/texlive/2021/texmf-dist/tex/latex/oberdiek/aliascnt.sty
Package: aliascnt 2018/09/07 v1.5 Alias counters (HO)
)
\c@chapter=\count197
LaTeX Font Info:    Redeclaring math symbol \Gamma on input line 362.
LaTeX Font Info:    Redeclaring math symbol \Delta on input line 363.
LaTeX Font Info:    Redeclaring math symbol \Theta on input line 364.
LaTeX Font Info:    Redeclaring math symbol \Lambda on input line 365.
LaTeX Font Info:    Redeclaring math symbol \Xi on input line 366.
LaTeX Font Info:    Redeclaring math symbol \Pi on input line 367.
LaTeX Font Info:    Redeclaring math symbol \Sigma on input line 368.
LaTeX Font Info:    Redeclaring math symbol \Upsilon on input line 369.
LaTeX Font Info:    Redeclaring math symbol \Phi on input line 370.
LaTeX Font Info:    Redeclaring math symbol \Psi on input line 371.
LaTeX Font Info:    Redeclaring math symbol \Omega on input line 372.
\tocchpnum=\dimen148
\tocsecnum=\dimen149
\tocsectotal=\dimen150
\tocsubsecnum=\dimen151
\tocsubsectotal=\dimen152
\tocsubsubsecnum=\dimen153
\tocsubsubsectotal=\dimen154
\tocparanum=\dimen155
\tocparatotal=\dimen156
\tocsubparanum=\dimen157
\@tempcntc=\count198
\fnindent=\dimen158
\c@@inst=\count199
\c@@auth=\count266
\c@auco=\count267
\instindent=\dimen159
\authrun=\box93
\authorrunning=\toks15
\tocauthor=\toks16
\titrun=\box94
\titlerunning=\toks17
\toctitle=\toks18
\c@theorem=\count268
\c@case=\count269
\c@conjecture=\count270
\c@corollary=\count271
\c@definition=\count272
\c@example=\count273
\c@exercise=\count274
\c@lemma=\count275
\c@note=\count276
\c@problem=\count277
\c@property=\count278
\c@proposition=\count279
\c@question=\count280
\c@solution=\count281
\c@remark=\count282
\headlineindent=\dimen160
)
(d:/tex/texlive/texlive/2021/texmf-dist/tex/latex/natbib/natbib.sty
Package: natbib 2010/09/13 8.31b (PWD, AO)
\bibhang=\skip51
\bibsep=\skip52
LaTeX Info: Redefining \cite on input line 694.
\c@NAT@ctr=\count283
)
(d:/tex/texlive/texlive/2021/texmf-dist/tex/latex/geometry/geometry.sty
Package: geometry 2020/01/02 v5.9 Page Geometry

(d:/tex/texlive/texlive/2021/texmf-dist/tex/latex/graphics/keyval.sty
Package: keyval 2014/10/28 v1.15 key=value parser (DPC)
\KV@toks@=\toks19
)
(d:/tex/texlive/texlive/2021/texmf-dist/tex/generic/iftex/ifvtex.sty
Package: ifvtex 2019/10/25 v1.7 ifvtex legacy package. Use iftex instead.

(d:/tex/texlive/texlive/2021/texmf-dist/tex/generic/iftex/iftex.sty
Package: iftex 2020/03/06 v1.0d TeX engine tests
))
\Gm@cnth=\count284
\Gm@cntv=\count285
\c@Gm@tempcnt=\count286
\Gm@bindingoffset=\dimen161
\Gm@wd@mp=\dimen162
\Gm@odd@mp=\dimen163
\Gm@even@mp=\dimen164
\Gm@layoutwidth=\dimen165
\Gm@layoutheight=\dimen166
\Gm@layouthoffset=\dimen167
\Gm@layoutvoffset=\dimen168
\Gm@dimlist=\toks20
)
(d:/tex/texlive/texlive/2021/texmf-dist/tex/generic/babel/babel.sty
Package: babel 2021/03/24 3.56 The Babel package

(d:/tex/texlive/texlive/2021/texmf-dist/tex/generic/babel/babel.def
File: babel.def 2021/03/24 3.56 Babel common definitions
\babel@savecnt=\count287
\U@D=\dimen169
\l@babelnohyphens=\language87

(d:/tex/texlive/texlive/2021/texmf-dist/tex/generic/babel/txtbabel.def)
\bbl@readstream=\read2
)
\bbl@dirlevel=\count288

(d:/tex/texlive/texlive/2021/texmf-dist/tex/generic/babel-english/english.ldf
Language: english 2017/06/06 v3.3r English support from the babel system
Package babel Info: \l@canadian = using hyphenrules for english
(babel)             (\language0) on input line 102.
Package babel Info: \l@australian = using hyphenrules for ukenglish
(babel)             (\language21) on input line 105.
Package babel Info: \l@newzealand = using hyphenrules for ukenglish
(babel)             (\language21) on input line 108.
)) (d:/tex/texlive/texlive/2021/texmf-dist/tex/latex/graphics/graphicx.sty
Package: graphicx 2020/09/09 v1.2b Enhanced LaTeX Graphics (DPC,SPQR)

(d:/tex/texlive/texlive/2021/texmf-dist/tex/latex/graphics/graphics.sty
Package: graphics 2020/08/30 v1.4c Standard LaTeX Graphics (DPC,SPQR)

(d:/tex/texlive/texlive/2021/texmf-dist/tex/latex/graphics/trig.sty
Package: trig 2016/01/03 v1.10 sin cos tan (DPC)
)
(d:/tex/texlive/texlive/2021/texmf-dist/tex/latex/graphics-cfg/graphics.cfg
File: graphics.cfg 2016/06/04 v1.11 sample graphics configuration
)
Package graphics Info: Driver file: pdftex.def on input line 105.

(d:/tex/texlive/texlive/2021/texmf-dist/tex/latex/graphics-def/pdftex.def
File: pdftex.def 2020/10/05 v1.2a Graphics/color driver for pdftex
))
\Gin@req@height=\dimen170
\Gin@req@width=\dimen171
)
(d:/tex/texlive/texlive/2021/texmf-dist/tex/latex/amsmath/amsmath.sty
Package: amsmath 2020/09/23 v2.17i AMS math features
\@mathmargin=\skip53

For additional information on amsmath, use the `?' option.
(d:/tex/texlive/texlive/2021/texmf-dist/tex/latex/amsmath/amstext.sty
Package: amstext 2000/06/29 v2.01 AMS text

(d:/tex/texlive/texlive/2021/texmf-dist/tex/latex/amsmath/amsgen.sty
File: amsgen.sty 1999/11/30 v2.0 generic functions
\@emptytoks=\toks21
\ex@=\dimen172
))
(d:/tex/texlive/texlive/2021/texmf-dist/tex/latex/amsmath/amsbsy.sty
Package: amsbsy 1999/11/29 v1.2d Bold Symbols
\pmbraise@=\dimen173
)
(d:/tex/texlive/texlive/2021/texmf-dist/tex/latex/amsmath/amsopn.sty
Package: amsopn 2016/03/08 v2.02 operator names
)
\inf@bad=\count289
LaTeX Info: Redefining \frac on input line 234.
\uproot@=\count290
\leftroot@=\count291
LaTeX Info: Redefining \overline on input line 399.
\classnum@=\count292
\DOTSCASE@=\count293
LaTeX Info: Redefining \ldots on input line 496.
LaTeX Info: Redefining \dots on input line 499.
LaTeX Info: Redefining \cdots on input line 620.
\Mathstrutbox@=\box95
\strutbox@=\box96
\big@size=\dimen174
LaTeX Font Info:    Redeclaring font encoding OML on input line 743.
LaTeX Font Info:    Redeclaring font encoding OMS on input line 744.
\macc@depth=\count294
\c@MaxMatrixCols=\count295
\dotsspace@=\muskip16
\c@parentequation=\count296
\dspbrk@lvl=\count297
\tag@help=\toks22
\row@=\count298
\column@=\count299
\maxfields@=\count300
\andhelp@=\toks23
\eqnshift@=\dimen175
\alignsep@=\dimen176
\tagshift@=\dimen177
\tagwidth@=\dimen178
\totwidth@=\dimen179
\lineht@=\dimen180
\@envbody=\toks24
\multlinegap=\skip54
\multlinetaggap=\skip55
\mathdisplay@stack=\toks25
LaTeX Info: Redefining \[ on input line 2923.
LaTeX Info: Redefining \] on input line 2924.
)
(d:/tex/texlive/texlive/2021/texmf-dist/tex/latex/mathtools/mathtools.sty
Package: mathtools 2021/03/18 v1.25 mathematical typesetting tools

(d:/tex/texlive/texlive/2021/texmf-dist/tex/latex/tools/calc.sty
Package: calc 2017/05/25 v4.3 Infix arithmetic (KKT,FJ)
\calc@Acount=\count301
\calc@Bcount=\count302
\calc@Adimen=\dimen181
\calc@Bdimen=\dimen182
\calc@Askip=\skip56
\calc@Bskip=\skip57
LaTeX Info: Redefining \setlength on input line 80.
LaTeX Info: Redefining \addtolength on input line 81.
\calc@Ccount=\count303
\calc@Cskip=\skip58
)
(d:/tex/texlive/texlive/2021/texmf-dist/tex/latex/mathtools/mhsetup.sty
Package: mhsetup 2021/03/18 v1.4 programming setup (MH)
)
LaTeX Info: Thecontrolsequence`\('isalreadyrobust on input line 130.
LaTeX Info: Thecontrolsequence`\)'isalreadyrobust on input line 130.
LaTeX Info: Thecontrolsequence`\['isalreadyrobust on input line 130.
LaTeX Info: Thecontrolsequence`\]'isalreadyrobust on input line 130.
\g_MT_multlinerow_int=\count304
\l_MT_multwidth_dim=\dimen183
\origjot=\skip59
\l_MT_shortvdotswithinadjustabove_dim=\dimen184
\l_MT_shortvdotswithinadjustbelow_dim=\dimen185
\l_MT_above_intertext_sep=\dimen186
\l_MT_below_intertext_sep=\dimen187
\l_MT_above_shortintertext_sep=\dimen188
\l_MT_below_shortintertext_sep=\dimen189
\xmathstrut@box=\box97
\xmathstrut@dim=\dimen190
)
(d:/tex/texlive/texlive/2021/texmf-dist/tex/latex/graphics/epsfig.sty
Package: epsfig 2017/06/25 v1.7b (e)psfig emulation (SPQR)
\epsfxsize=\dimen191
\epsfysize=\dimen192
)
(d:/tex/texlive/texlive/2021/texmf-dist/tex/latex/epstopdf-pkg/epstopdf.sty
Package: epstopdf 2020-01-24 v2.11 Conversion with epstopdf on the fly (HO)

(d:/tex/texlive/texlive/2021/texmf-dist/tex/generic/infwarerr/infwarerr.sty
Package: infwarerr 2019/12/03 v1.5 Providing info/warning/error messages (HO)
)
(d:/tex/texlive/texlive/2021/texmf-dist/tex/latex/grfext/grfext.sty
Package: grfext 2019/12/03 v1.3 Manage graphics extensions (HO)

(d:/tex/texlive/texlive/2021/texmf-dist/tex/generic/kvdefinekeys/kvdefinekeys.s
ty
Package: kvdefinekeys 2019-12-19 v1.6 Define keys (HO)
)) (d:/tex/texlive/texlive/2021/texmf-dist/tex/latex/kvoptions/kvoptions.sty
Package: kvoptions 2020-10-07 v3.14 Key value format for package options (HO)

(d:/tex/texlive/texlive/2021/texmf-dist/tex/generic/ltxcmds/ltxcmds.sty
Package: ltxcmds 2020-05-10 v1.25 LaTeX kernel commands for general use (HO)
)
(d:/tex/texlive/texlive/2021/texmf-dist/tex/generic/kvsetkeys/kvsetkeys.sty
Package: kvsetkeys 2019/12/15 v1.18 Key value parser (HO)
))
(d:/tex/texlive/texlive/2021/texmf-dist/tex/generic/pdftexcmds/pdftexcmds.sty
Package: pdftexcmds 2020-06-27 v0.33 Utility functions of pdfTeX for LuaTeX (HO
)
Package pdftexcmds Info: \pdf@primitive is available.
Package pdftexcmds Info: \pdf@ifprimitive is available.
Package pdftexcmds Info: \pdfdraftmode found.
)
(d:/tex/texlive/texlive/2021/texmf-dist/tex/latex/epstopdf-pkg/epstopdf-base.st
y
Package: epstopdf-base 2020-01-24 v2.11 Base part for package epstopdf
Package epstopdf-base Info: Redefining graphics rule for `.eps' on input line 4
85.
Package grfext Info: Graphics extension search list:
(grfext)             [.pdf,.png,.jpg,.mps,.jpeg,.jbig2,.jb2,.PDF,.PNG,.JPG,.JPE
G,.JBIG2,.JB2,.eps]
(grfext)             \AppendGraphicsExtensions on input line 504.

(d:/tex/texlive/texlive/2021/texmf-dist/tex/latex/latexconfig/epstopdf-sys.cfg
File: epstopdf-sys.cfg 2010/07/13 v1.3 Configuration of (r)epstopdf for TeX Liv
e
))) (d:/tex/texlive/texlive/2021/texmf-dist/tex/latex/amsfonts/amssymb.sty
Package: amssymb 2013/01/14 v3.01 AMS font symbols

(d:/tex/texlive/texlive/2021/texmf-dist/tex/latex/amsfonts/amsfonts.sty
Package: amsfonts 2013/01/14 v3.01 Basic AMSFonts support
\symAMSa=\mathgroup4
\symAMSb=\mathgroup5
LaTeX Font Info:    Redeclaring math symbol \hbar on input line 98.
LaTeX Font Info:    Overwriting math alphabet `\mathfrak' in version `bold'
(Font)                  U/euf/m/n --> U/euf/b/n on input line 106.
))
(d:/tex/texlive/texlive/2021/texmf-dist/tex/latex/pdfpages/pdfpages.sty
Package: pdfpages 2021/03/06 v0.5t Insert pages of external PDF documents (AM)

(d:/tex/texlive/texlive/2021/texmf-dist/tex/latex/base/ifthen.sty
Package: ifthen 2014/09/29 v1.1c Standard LaTeX ifthen package (DPC)
)
(d:/tex/texlive/texlive/2021/texmf-dist/tex/latex/eso-pic/eso-pic.sty
Package: eso-pic 2020/10/14 v3.0a eso-pic (RN)
\ESO@tempdima=\dimen193
\ESO@tempdimb=\dimen194

(d:/tex/texlive/texlive/2021/texmf-dist/tex/latex/xcolor/xcolor.sty
Package: xcolor 2016/05/11 v2.12 LaTeX color extensions (UK)

(d:/tex/texlive/texlive/2021/texmf-dist/tex/latex/graphics-cfg/color.cfg
File: color.cfg 2016/01/02 v1.6 sample color configuration
)
Package xcolor Info: Driver file: pdftex.def on input line 225.
Package xcolor Info: Model `cmy' substituted by `cmy0' on input line 1348.
Package xcolor Info: Model `hsb' substituted by `rgb' on input line 1352.
Package xcolor Info: Model `RGB' extended on input line 1364.
Package xcolor Info: Model `HTML' substituted by `rgb' on input line 1366.
Package xcolor Info: Model `Hsb' substituted by `hsb' on input line 1367.
Package xcolor Info: Model `tHsb' substituted by `hsb' on input line 1368.
Package xcolor Info: Model `HSB' substituted by `hsb' on input line 1369.
Package xcolor Info: Model `Gray' substituted by `gray' on input line 1370.
Package xcolor Info: Model `wave' substituted by `hsb' on input line 1371.
))
\AM@pagewidth=\dimen195
\AM@pageheight=\dimen196
\AM@fboxrule=\dimen197

(d:/tex/texlive/texlive/2021/texmf-dist/tex/latex/pdfpages/pppdftex.def
File: pppdftex.def 2021/03/06 v0.5t Pdfpages driver for pdfTeX (AM)
)
\pdfpages@includegraphics@status=\count305
\AM@pagebox=\box98
\AM@global@opts=\toks26
\AM@pagecnt=\count306
\AM@toc@title=\toks27
\c@AM@survey=\count307
\AM@templatesizebox=\box99
)
(d:/tex/texlive/texlive/2021/texmf-dist/tex/latex/placeins/placeins.sty
Package: placeins 2005/04/18  v 2.2
)
(d:/tex/texlive/texlive/2021/texmf-dist/tex/latex/caption/caption.sty
Package: caption 2020/10/26 v3.5g Customizing captions (AR)

(d:/tex/texlive/texlive/2021/texmf-dist/tex/latex/caption/caption3.sty
Package: caption3 2020/10/21 v2.2e caption3 kernel (AR)
\captionmargin=\dimen198
\captionmargin@=\dimen199
\captionwidth=\dimen256
\caption@tempdima=\dimen257
\caption@indent=\dimen258
\caption@parindent=\dimen259
\caption@hangindent=\dimen260
Package caption Info: Unknown document class (or package),
(caption)             standard defaults will be used.
Package caption Info: \@makecaption = \long macro:#1#2->\small \vskip \abovecap
tionskip \sbox \@tempboxa {{\bfseries #1.} #2}\ifdim \wd \@tempboxa >\hsize {\b
fseries #1.} #2\par \else \global \@minipagefalse \hb@xt@ \hsize {\hfil \box \@
tempboxa \hfil }\fi \vskip \belowcaptionskip  on input line 1139.
)

Package caption Warning: Unknown document class (or package),
(caption)                standard defaults will be used.
See the caption package documentation for explanation.

\c@caption@flags=\count308
\c@continuedfloat=\count309
) (d:/tex/texlive/texlive/2021/texmf-dist/tex/latex/lipsum/lipsum.sty
(d:/tex/texlive/texlive/2021/texmf-dist/tex/latex/l3kernel/expl3.sty
Package: expl3 2021-02-18 L3 programming layer (loader) 

(d:/tex/texlive/texlive/2021/texmf-dist/tex/latex/l3backend/l3backend-pdftex.de
f
File: l3backend-pdftex.def 2021-03-18 L3 backend support: PDF output (pdfTeX)
\l__color_backend_stack_int=\count310
\l__pdf_internal_box=\box100
))
(d:/tex/texlive/texlive/2021/texmf-dist/tex/latex/l3packages/xparse/xparse.sty
(d:/tex/texlive/texlive/2021/texmf-dist/tex/latex/l3packages/xparse/xparse-2020
-10-01.sty
(d:/tex/texlive/texlive/2021/texmf-dist/tex/latex/l3packages/xparse/xparse-gene
ric.tex)))
Package: lipsum 2021-03-03 v2.3 150 paragraphs of Lorem Ipsum dummy text

(d:/tex/texlive/texlive/2021/texmf-dist/tex/latex/lipsum/lipsum.ltd.tex
File: lipsum.ltd.tex 2021-03-03 v2.3 The Lorem ipsum dummy text
))
(d:/tex/texlive/texlive/2021/texmf-dist/tex/latex/diagbox/diagbox.sty
Package: diagbox 2020/02/09 v2.3 Making table heads with diagonal lines

(d:/tex/texlive/texlive/2021/texmf-dist/tex/latex/pict2e/pict2e.sty
Package: pict2e 2020/09/30 v0.4b Improved picture commands (HjG,RN,JT)

(d:/tex/texlive/texlive/2021/texmf-dist/tex/latex/pict2e/pict2e.cfg
File: pict2e.cfg 2016/02/05 v0.1u pict2e configuration for teTeX/TeXLive
)
Package pict2e Info: Driver file: pdftex.def on input line 112.
Package pict2e Info: Driver file for pict2e: p2e-pdftex.def on input line 114.

(d:/tex/texlive/texlive/2021/texmf-dist/tex/latex/pict2e/p2e-pdftex.def
File: p2e-pdftex.def 2016/02/05 v0.1u Driver-dependant file (RN,HjG,JT)
)
\pIIe@GRAPH=\toks28
\@arclen=\dimen261
\@arcrad=\dimen262
\pIIe@tempdima=\dimen263
\pIIe@tempdimb=\dimen264
\pIIe@tempdimc=\dimen265
\pIIe@tempdimd=\dimen266
\pIIe@tempdime=\dimen267
\pIIe@tempdimf=\dimen268
)
(d:/tex/texlive/texlive/2021/texmf-dist/tex/latex/tools/array.sty
Package: array 2020/10/01 v2.5c Tabular extension package (FMi)
\col@sep=\dimen269
\ar@mcellbox=\box101
\extrarowheight=\dimen270
\NC@list=\toks29
\extratabsurround=\skip60
\backup@length=\skip61
\ar@cellbox=\box102
)
\diagbox@boxa=\box103
\diagbox@boxb=\box104
\diagbox@boxm=\box105
\diagbox@wd=\dimen271
\diagbox@ht=\dimen272
\diagbox@insepl=\dimen273
\diagbox@insepr=\dimen274
\diagbox@outsepl=\dimen275
\diagbox@outsepr=\dimen276
)
(d:/tex/texlive/texlive/2021/texmf-dist/tex/latex/multirow/multirow.sty
Package: multirow 2021/03/15 v2.8 Span multiple rows of a table
\multirow@colwidth=\skip62
\multirow@cntb=\count311
\multirow@dima=\skip63
\bigstrutjot=\dimen277
)
(d:/tex/texlive/texlive/2021/texmf-dist/tex/latex/pbox/pbox.sty
Package: pbox 2011/12/07 v1.2 Dynamic parboxes
\pb@xlen=\skip64
)
(d:/tex/texlive/texlive/2021/texmf-dist/tex/latex/float/float.sty
Package: float 2001/11/08 v1.3d Float enhancements (AL)
\c@float@type=\count312
\float@exts=\toks30
\float@box=\box106
\@float@everytoks=\toks31
\@floatcapt=\box107
)
(d:/tex/texlive/texlive/2021/texmf-dist/tex/latex/subfigure/subfigure.sty
Package: subfigure 2002/03/15 v2.1.5 subfigure package
\subfigtopskip=\skip65
\subfigcapskip=\skip66
\subfigcaptopadj=\dimen278
\subfigbottomskip=\skip67
\subfigcapmargin=\dimen279
\subfiglabelskip=\skip68
\c@subfigure=\count313
\c@lofdepth=\count314
\c@subtable=\count315
\c@lotdepth=\count316

****************************************
* Local config file subfigure.cfg used *
****************************************
(d:/tex/texlive/texlive/2021/texmf-dist/tex/latex/subfigure/subfigure.cfg)
\subfig@top=\skip69
\subfig@bottom=\skip70
)
(d:/tex/texlive/texlive/2021/texmf-dist/tex/latex/jknapltx/mathrsfs.sty
Package: mathrsfs 1996/01/01 Math RSFS package v1.0 (jk)
\symrsfs=\mathgroup6
)
(d:/tex/texlive/texlive/2021/texmf-dist/tex/latex/lastpage/lastpage.sty
Package: lastpage 2015/03/29 v1.2m Refers to last page's name (HMM; JPG)
)
(d:/tex/texlive/texlive/2021/texmf-dist/tex/latex/tools/xr.sty
Package: xr 2020-05-10 v5.06 eXternal References (DPC)
)
(d:/tex/texlive/texlive/2021/texmf-dist/tex/latex/refcount/refcount.sty
Package: refcount 2019/12/15 v3.6 Data extraction from label references (HO)
)
(d:/tex/texlive/texlive/2021/texmf-dist/tex/latex/etoolbox/etoolbox.sty
Package: etoolbox 2020/10/05 v2.5k e-TeX tools for LaTeX (JAW)
\etb@tempcnta=\count317
)
Package xr Info: IMPORTING LABELS FROM bmc_article.aux on input line 80.


LaTeX Warning: Label `ptu' multiply defined.

(bmc_article.tex)
(bmc_article.aux)
(./appendix.aux

LaTeX Warning: Label `LastPage' multiply defined.

)
\openout1 = `appendix.aux'.

LaTeX Font Info:    Checking defaults for OML/cmm/m/it on input line 86.
LaTeX Font Info:    ... okay on input line 86.
LaTeX Font Info:    Checking defaults for OMS/cmsy/m/n on input line 86.
LaTeX Font Info:    ... okay on input line 86.
LaTeX Font Info:    Checking defaults for OT1/cmr/m/n on input line 86.
LaTeX Font Info:    ... okay on input line 86.
LaTeX Font Info:    Checking defaults for T1/cmr/m/n on input line 86.
LaTeX Font Info:    ... okay on input line 86.
LaTeX Font Info:    Checking defaults for TS1/cmr/m/n on input line 86.
LaTeX Font Info:    ... okay on input line 86.
LaTeX Font Info:    Checking defaults for OMX/cmex/m/n on input line 86.
LaTeX Font Info:    ... okay on input line 86.
LaTeX Font Info:    Checking defaults for U/cmr/m/n on input line 86.
LaTeX Font Info:    ... okay on input line 86.

*geometry* driver: auto-detecting
*geometry* detected driver: pdftex
*geometry* verbose mode - [ preamble ] result:
* driver: pdftex
* paper: custom
* layout: <same size as paper>
* layoutoffset:(h,v)=(0.0pt,0.0pt)
* hratio: 1:1
* vratio: 1:1
* modes: twoside heightrounded 
* h-part:(L,W,R)=(72.26999pt, 469.75502pt, 72.26999pt)
* v-part:(T,H,B)=(72.26999pt, 650.43001pt, 72.26999pt)
* \paperwidth=614.295pt
* \paperheight=794.96999pt
* \textwidth=469.75502pt
* \textheight=646.0pt
* \oddsidemargin=0.0pt
* \evensidemargin=0.0pt
* \topmargin=-28.0pt
* \headheight=12.0pt
* \headsep=16.0pt
* \topskip=10.0pt
* \footskip=30.0pt
* \marginparwidth=90.0pt
* \marginparsep=11.0pt
* \columnsep=10.0pt
* \skip\footins=9.0pt plus 4.0pt minus 2.0pt
* \hoffset=0.0pt
* \voffset=0.0pt
* \mag=1000
* \@twocolumnfalse
* \@twosidetrue
* \@mparswitchtrue
* \@reversemarginfalse
* (1in=72.27pt=25.4mm, 1cm=28.453pt)

(d:/tex/texlive/texlive/2021/texmf-dist/tex/context/base/mkii/supp-pdf.mkii
[Loading MPS to PDF converter (version 2006.09.02).]
\scratchcounter=\count318
\scratchdimen=\dimen280
\scratchbox=\box108
\nofMPsegments=\count319
\nofMParguments=\count320
\everyMPshowfont=\toks32
\MPscratchCnt=\count321
\MPscratchDim=\dimen281
\MPnumerator=\count322
\makeMPintoPDFobject=\count323
\everyMPtoPDFconversion=\toks33
) (d:/tex/texlive/texlive/2021/texmf-dist/tex/latex/pdflscape/pdflscape.sty
Package: pdflscape 2019/12/05 v0.12 Display of landscape pages in PDF (HO)

(d:/tex/texlive/texlive/2021/texmf-dist/tex/latex/graphics/lscape.sty
Package: lscape 2020/05/28 v3.02 Landscape Pages (DPC)
)
Package pdflscape Info: Auto-detected driver: pdftex on input line 81.
)
Package caption Info: Begin \AtBeginDocument code.
Package caption Info: float package is loaded.
Package caption Info: subfigure package is loaded.
Package caption Info: End \AtBeginDocument code.
Package lastpage Info: Please have a look at the pageslts package at
(lastpage)             https://www.ctan.org/pkg/pageslts
(lastpage)             ! on input line 86.
LaTeX Font Info:    Trying to load font information for U+msa on input line 102
.

(d:/tex/texlive/texlive/2021/texmf-dist/tex/latex/amsfonts/umsa.fd
File: umsa.fd 2013/01/14 v3.01 AMS symbols A
)
LaTeX Font Info:    Trying to load font information for U+msb on input line 102
.

(d:/tex/texlive/texlive/2021/texmf-dist/tex/latex/amsfonts/umsb.fd
File: umsb.fd 2013/01/14 v3.01 AMS symbols B
)
LaTeX Font Info:    Trying to load font information for U+rsfs on input line 10
2.

(d:/tex/texlive/texlive/2021/texmf-dist/tex/latex/jknapltx/ursfs.fd
File: ursfs.fd 1998/03/24 rsfs font definition file (jk)
)
Underfull \vbox (badness 5771) has occurred while \output is active []

 [1

{d:/tex/texlive/texlive/2021/texmf-var/fonts/map/pdftex/updmap/pdftex.map}]

AED: lastpage setting LastPage
[2] (./appendix.aux)

 *File List*
   llncs.cls    2010/07/12 v2.17 
 LaTeX document class for Lecture Notes in Computer Science
 article.cls    2020/04/10 v1.4m Standard LaTeX document class
  size10.clo    2020/04/10 v1.4m Standard LaTeX file (size option)
multicol.sty    2019/12/09 v1.8y multicolumn formatting (FMi)
aliascnt.sty    2018/09/07 v1.5 Alias counters (HO)
  natbib.sty    2010/09/13 8.31b (PWD, AO)
geometry.sty    2020/01/02 v5.9 Page Geometry
  keyval.sty    2014/10/28 v1.15 key=value parser (DPC)
  ifvtex.sty    2019/10/25 v1.7 ifvtex legacy package. Use iftex instead.
   iftex.sty    2020/03/06 v1.0d TeX engine tests
   babel.sty    2021/03/24 3.56 The Babel package
 english.ldf    2017/06/06 v3.3r English support from the babel system
graphicx.sty    2020/09/09 v1.2b Enhanced LaTeX Graphics (DPC,SPQR)
graphics.sty    2020/08/30 v1.4c Standard LaTeX Graphics (DPC,SPQR)
    trig.sty    2016/01/03 v1.10 sin cos tan (DPC)
graphics.cfg    2016/06/04 v1.11 sample graphics configuration
  pdftex.def    2020/10/05 v1.2a Graphics/color driver for pdftex
 amsmath.sty    2020/09/23 v2.17i AMS math features
 amstext.sty    2000/06/29 v2.01 AMS text
  amsgen.sty    1999/11/30 v2.0 generic functions
  amsbsy.sty    1999/11/29 v1.2d Bold Symbols
  amsopn.sty    2016/03/08 v2.02 operator names
mathtools.sty    2021/03/18 v1.25 mathematical typesetting tools
    calc.sty    2017/05/25 v4.3 Infix arithmetic (KKT,FJ)
 mhsetup.sty    2021/03/18 v1.4 programming setup (MH)
  epsfig.sty    2017/06/25 v1.7b (e)psfig emulation (SPQR)
epstopdf.sty    2020-01-24 v2.11 Conversion with epstopdf on the fly (HO)
infwarerr.sty    2019/12/03 v1.5 Providing info/warning/error messages (HO)
  grfext.sty    2019/12/03 v1.3 Manage graphics extensions (HO)
kvdefinekeys.sty    2019-12-19 v1.6 Define keys (HO)
kvoptions.sty    2020-10-07 v3.14 Key value format for package options (HO)
 ltxcmds.sty    2020-05-10 v1.25 LaTeX kernel commands for general use (HO)
kvsetkeys.sty    2019/12/15 v1.18 Key value parser (HO)
pdftexcmds.sty    2020-06-27 v0.33 Utility functions of pdfTeX for LuaTeX (HO)
epstopdf-base.sty    2020-01-24 v2.11 Base part for package epstopdf
epstopdf-sys.cfg    2010/07/13 v1.3 Configuration of (r)epstopdf for TeX Live
 amssymb.sty    2013/01/14 v3.01 AMS font symbols
amsfonts.sty    2013/01/14 v3.01 Basic AMSFonts support
pdfpages.sty    2021/03/06 v0.5t Insert pages of external PDF documents (AM)
  ifthen.sty    2014/09/29 v1.1c Standard LaTeX ifthen package (DPC)
 eso-pic.sty    2020/10/14 v3.0a eso-pic (RN)
  xcolor.sty    2016/05/11 v2.12 LaTeX color extensions (UK)
   color.cfg    2016/01/02 v1.6 sample color configuration
pppdftex.def    2021/03/06 v0.5t Pdfpages driver for pdfTeX (AM)
placeins.sty    2005/04/18  v 2.2
 caption.sty    2020/10/26 v3.5g Customizing captions (AR)
caption3.sty    2020/10/21 v2.2e caption3 kernel (AR)
  lipsum.sty    2021-03-03 v2.3 150 paragraphs of Lorem Ipsum dummy text
   expl3.sty    2021-02-18 L3 programming layer (loader) 
l3backend-pdftex.def    2021-03-18 L3 backend support: PDF output (pdfTeX)
  xparse.sty    2021-01-09 L3 Experimental document command parser
xparse-2020-10-01.sty    
  lipsum.ltd
 diagbox.sty    2020/02/09 v2.3 Making table heads with diagonal lines
  pict2e.sty    2020/09/30 v0.4b Improved picture commands (HjG,RN,JT)
  pict2e.cfg    2016/02/05 v0.1u pict2e configuration for teTeX/TeXLive
p2e-pdftex.def    2016/02/05 v0.1u Driver-dependant file (RN,HjG,JT)
   array.sty    2020/10/01 v2.5c Tabular extension package (FMi)
multirow.sty    2021/03/15 v2.8 Span multiple rows of a table
    pbox.sty    2011/12/07 v1.2 Dynamic parboxes
   float.sty    2001/11/08 v1.3d Float enhancements (AL)
subfigure.sty    2002/03/15 v2.1.5 subfigure package
subfigure.cfg
mathrsfs.sty    1996/01/01 Math RSFS package v1.0 (jk)
lastpage.sty    2015/03/29 v1.2m Refers to last page's name (HMM; JPG)
      xr.sty    2020-05-10 v5.06 eXternal References (DPC)
refcount.sty    2019/12/15 v3.6 Data extraction from label references (HO)
etoolbox.sty    2020/10/05 v2.5k e-TeX tools for LaTeX (JAW)
bmc_article.tex
bmc_article.aux
supp-pdf.mkii
pdflscape.sty    2019/12/05 v0.12 Display of landscape pages in PDF (HO)
  lscape.sty    2020/05/28 v3.02 Landscape Pages (DPC)
    umsa.fd    2013/01/14 v3.01 AMS symbols A
    umsb.fd    2013/01/14 v3.01 AMS symbols B
   ursfs.fd    1998/03/24 rsfs font definition file (jk)
 ***********


LaTeX Warning: There were multiply-defined labels.

 ) 
Here is how much of TeX's memory you used:
 9257 strings out of 478994
 141969 string characters out of 5856171
 635819 words of memory out of 5000000
 26542 multiletter control sequences out of 15000+600000
 412911 words of font info for 66 fonts, out of 8000000 for 9000
 1141 hyphenation exceptions out of 8191
 71i,13n,75p,305b,326s stack positions out of 5000i,500n,10000p,200000b,80000s
<d:/tex/texlive/texlive/2021/texmf-dist/fonts/type1/public/amsfonts/cm/cmbx10
.pfb><d:/tex/texlive/texlive/2021/texmf-dist/fonts/type1/public/amsfonts/cm/cmb
x12.pfb><d:/tex/texlive/texlive/2021/texmf-dist/fonts/type1/public/amsfonts/cm/
cmex10.pfb><d:/tex/texlive/texlive/2021/texmf-dist/fonts/type1/public/amsfonts/
cmextra/cmex9.pfb><d:/tex/texlive/texlive/2021/texmf-dist/fonts/type1/public/am
sfonts/cm/cmmi10.pfb><d:/tex/texlive/texlive/2021/texmf-dist/fonts/type1/public
/amsfonts/cm/cmmi5.pfb><d:/tex/texlive/texlive/2021/texmf-dist/fonts/type1/publ
ic/amsfonts/cm/cmmi6.pfb><d:/tex/texlive/texlive/2021/texmf-dist/fonts/type1/pu
blic/amsfonts/cm/cmmi7.pfb><d:/tex/texlive/texlive/2021/texmf-dist/fonts/type1/
public/amsfonts/cm/cmmi9.pfb><d:/tex/texlive/texlive/2021/texmf-dist/fonts/type
1/public/amsfonts/cm/cmmib10.pfb><d:/tex/texlive/texlive/2021/texmf-dist/fonts/
type1/public/amsfonts/cm/cmr10.pfb><d:/tex/texlive/texlive/2021/texmf-dist/font
s/type1/public/amsfonts/cm/cmr5.pfb><d:/tex/texlive/texlive/2021/texmf-dist/fon
ts/type1/public/amsfonts/cm/cmr6.pfb><d:/tex/texlive/texlive/2021/texmf-dist/fo
nts/type1/public/amsfonts/cm/cmr7.pfb><d:/tex/texlive/texlive/2021/texmf-dist/f
onts/type1/public/amsfonts/cm/cmr9.pfb><d:/tex/texlive/texlive/2021/texmf-dist/
fonts/type1/public/amsfonts/cm/cmsy10.pfb><d:/tex/texlive/texlive/2021/texmf-di
st/fonts/type1/public/amsfonts/cm/cmsy5.pfb><d:/tex/texlive/texlive/2021/texmf-
dist/fonts/type1/public/amsfonts/cm/cmsy6.pfb><d:/tex/texlive/texlive/2021/texm
f-dist/fonts/type1/public/amsfonts/cm/cmsy7.pfb><d:/tex/texlive/texlive/2021/te
xmf-dist/fonts/type1/public/amsfonts/cm/cmsy9.pfb>
Output written on appendix.pdf (2 pages, 197512 bytes).
PDF statistics:
 91 PDF objects out of 1000 (max. 8388607)
 66 compressed objects within 1 object stream
 0 named destinations out of 1000 (max. 500000)
 1 words of extra memory for PDF output out of 10000 (max. 10000000)
