# Supplementary material for: Graph regularized non-negative matrix factorization with L2,1 norm regularization terms for drug–target interactions prediction
Source: BMC Bioinformatics. 2023 Oct 3;24:375. doi: 10.1186/s12859-023-05496-6 (PMC10548602; doi:10.1186/s12859-023-05496-6)
Supplement: Supplementary file 2 — Additional file 2. iPALM-DLMF + appendix. [file 12859_2023_5496_MOESM2_ESM.zip › iPALM-DLMF/appendix.synctex]

SyncTeX Version:1
Input:1:D:/Ñ§Ï°/¼ÌÐø¼ÓÓÍ/iPALM-DLMFÍ¶¸å/8.18»Ø¸´/iPALM-DLMF/./appendix.tex
Input:2:D:/Ñ§Ï°/¼ÌÐø¼ÓÓÍ/iPALM-DLMFÍ¶¸å/8.18»Ø¸´/iPALM-DLMF/./llncs.cls
Input:3:d:/tex/texlive/texlive/2021/texmf-dist/tex/latex/base/article.cls
Input:4:d:/tex/texlive/texlive/2021/texmf-dist/tex/latex/base/size10.clo
Input:5:d:/tex/texlive/texlive/2021/texmf-dist/tex/latex/tools/multicol.sty
Input:6:d:/tex/texlive/texlive/2021/texmf-dist/tex/latex/oberdiek/aliascnt.sty
Input:7:d:/tex/texlive/texlive/2021/texmf-dist/tex/latex/natbib/natbib.sty
Input:8:d:/tex/texlive/texlive/2021/texmf-dist/tex/latex/geometry/geometry.sty
Input:9:d:/tex/texlive/texlive/2021/texmf-dist/tex/latex/graphics/keyval.sty
Input:10:d:/tex/texlive/texlive/2021/texmf-dist/tex/generic/iftex/ifvtex.sty
Input:11:d:/tex/texlive/texlive/2021/texmf-dist/tex/generic/iftex/iftex.sty
Input:12:d:/tex/texlive/texlive/2021/texmf-dist/tex/generic/babel/babel.sty
Input:13:d:/tex/texlive/texlive/2021/texmf-dist/tex/generic/babel/babel.def
Input:14:d:/tex/texlive/texlive/2021/texmf-dist/tex/generic/babel/txtbabel.def
Input:15:d:/tex/texlive/texlive/2021/texmf-dist/tex/generic/babel-english/english.ldf
Input:16:d:/tex/texlive/texlive/2021/texmf-dist/tex/latex/graphics/graphicx.sty
Input:17:d:/tex/texlive/texlive/2021/texmf-dist/tex/latex/graphics/graphics.sty
Input:18:d:/tex/texlive/texlive/2021/texmf-dist/tex/latex/graphics/trig.sty
Input:19:d:/tex/texlive/texlive/2021/texmf-dist/tex/latex/graphics-cfg/graphics.cfg
Input:20:d:/tex/texlive/texlive/2021/texmf-dist/tex/latex/graphics-def/pdftex.def
Input:21:d:/tex/texlive/texlive/2021/texmf-dist/tex/latex/amsmath/amsmath.sty
Input:22:d:/tex/texlive/texlive/2021/texmf-dist/tex/latex/amsmath/amstext.sty
Input:23:d:/tex/texlive/texlive/2021/texmf-dist/tex/latex/amsmath/amsgen.sty
Input:24:d:/tex/texlive/texlive/2021/texmf-dist/tex/latex/amsmath/amsbsy.sty
Input:25:d:/tex/texlive/texlive/2021/texmf-dist/tex/latex/amsmath/amsopn.sty
Input:26:d:/tex/texlive/texlive/2021/texmf-dist/tex/latex/mathtools/mathtools.sty
Input:27:d:/tex/texlive/texlive/2021/texmf-dist/tex/latex/tools/calc.sty
Input:28:d:/tex/texlive/texlive/2021/texmf-dist/tex/latex/mathtools/mhsetup.sty
Input:29:d:/tex/texlive/texlive/2021/texmf-dist/tex/latex/graphics/epsfig.sty
Input:30:d:/tex/texlive/texlive/2021/texmf-dist/tex/latex/epstopdf-pkg/epstopdf.sty
Input:31:d:/tex/texlive/texlive/2021/texmf-dist/tex/generic/infwarerr/infwarerr.sty
Input:32:d:/tex/texlive/texlive/2021/texmf-dist/tex/latex/grfext/grfext.sty
Input:33:d:/tex/texlive/texlive/2021/texmf-dist/tex/generic/kvdefinekeys/kvdefinekeys.sty
Input:34:d:/tex/texlive/texlive/2021/texmf-dist/tex/latex/kvoptions/kvoptions.sty
Input:35:d:/tex/texlive/texlive/2021/texmf-dist/tex/generic/ltxcmds/ltxcmds.sty
Input:36:d:/tex/texlive/texlive/2021/texmf-dist/tex/generic/kvsetkeys/kvsetkeys.sty
Input:37:d:/tex/texlive/texlive/2021/texmf-dist/tex/generic/pdftexcmds/pdftexcmds.sty
Input:38:d:/tex/texlive/texlive/2021/texmf-dist/tex/latex/epstopdf-pkg/epstopdf-base.sty
Input:39:d:/tex/texlive/texlive/2021/texmf-dist/tex/latex/latexconfig/epstopdf-sys.cfg
Input:40:d:/tex/texlive/texlive/2021/texmf-dist/tex/latex/amsfonts/amssymb.sty
Input:41:d:/tex/texlive/texlive/2021/texmf-dist/tex/latex/amsfonts/amsfonts.sty
Input:42:d:/tex/texlive/texlive/2021/texmf-dist/tex/latex/pdfpages/pdfpages.sty
Input:43:d:/tex/texlive/texlive/2021/texmf-dist/tex/latex/base/ifthen.sty
Input:44:d:/tex/texlive/texlive/2021/texmf-dist/tex/latex/eso-pic/eso-pic.sty
Input:45:d:/tex/texlive/texlive/2021/texmf-dist/tex/latex/xcolor/xcolor.sty
Input:46:d:/tex/texlive/texlive/2021/texmf-dist/tex/latex/graphics-cfg/color.cfg
Input:47:d:/tex/texlive/texlive/2021/texmf-dist/tex/latex/pdfpages/pppdftex.def
Input:48:d:/tex/texlive/texlive/2021/texmf-dist/tex/latex/placeins/placeins.sty
Input:49:d:/tex/texlive/texlive/2021/texmf-dist/tex/latex/caption/caption.sty
Input:50:d:/tex/texlive/texlive/2021/texmf-dist/tex/latex/caption/caption3.sty
Input:51:d:/tex/texlive/texlive/2021/texmf-dist/tex/latex/lipsum/lipsum.sty
Input:52:d:/tex/texlive/texlive/2021/texmf-dist/tex/latex/l3kernel/expl3.sty
Input:53:d:/tex/texlive/texlive/2021/texmf-dist/tex/latex/l3backend/l3backend-pdftex.def
Input:54:d:/tex/texlive/texlive/2021/texmf-dist/tex/latex/l3packages/xparse/xparse.sty
Input:55:d:/tex/texlive/texlive/2021/texmf-dist/tex/latex/l3packages/xparse/xparse-2020-10-01.sty
Input:56:d:/tex/texlive/texlive/2021/texmf-dist/tex/latex/l3packages/xparse/xparse-generic.tex
Input:57:d:/tex/texlive/texlive/2021/texmf-dist/tex/latex/lipsum/lipsum.ltd.tex
Input:58:d:/tex/texlive/texlive/2021/texmf-dist/tex/latex/diagbox/diagbox.sty
Input:59:d:/tex/texlive/texlive/2021/texmf-dist/tex/latex/pict2e/pict2e.sty
Input:60:d:/tex/texlive/texlive/2021/texmf-dist/tex/latex/pict2e/pict2e.cfg
Input:61:d:/tex/texlive/texlive/2021/texmf-dist/tex/latex/pict2e/p2e-pdftex.def
Input:62:d:/tex/texlive/texlive/2021/texmf-dist/tex/latex/tools/array.sty
Input:63:d:/tex/texlive/texlive/2021/texmf-dist/tex/latex/multirow/multirow.sty
Input:64:d:/tex/texlive/texlive/2021/texmf-dist/tex/latex/pbox/pbox.sty
Input:65:d:/tex/texlive/texlive/2021/texmf-dist/tex/latex/float/float.sty
Input:66:d:/tex/texlive/texlive/2021/texmf-dist/tex/latex/subfigure/subfigure.sty
Input:67:d:/tex/texlive/texlive/2021/texmf-dist/tex/latex/subfigure/subfigure.cfg
Input:68:d:/tex/texlive/texlive/2021/texmf-dist/tex/latex/jknapltx/mathrsfs.sty
Input:69:d:/tex/texlive/texlive/2021/texmf-dist/tex/latex/lastpage/lastpage.sty
Input:70:d:/tex/texlive/texlive/2021/texmf-dist/tex/latex/tools/xr.sty
Input:71:d:/tex/texlive/texlive/2021/texmf-dist/tex/latex/refcount/refcount.sty
Input:72:d:/tex/texlive/texlive/2021/texmf-dist/tex/latex/etoolbox/etoolbox.sty
Input:73:D:/Ñ§Ï°/¼ÌÐø¼ÓÓÍ/iPALM-DLMFÍ¶¸å/8.18»Ø¸´/iPALM-DLMF/./appendix.aux
Input:74:d:/tex/texlive/texlive/2021/texmf-dist/tex/context/base/mkii/supp-pdf.mkii
Input:75:d:/tex/texlive/texlive/2021/texmf-dist/tex/latex/pdflscape/pdflscape.sty
Input:76:d:/tex/texlive/texlive/2021/texmf-dist/tex/latex/graphics/lscape.sty
Input:77:d:/tex/texlive/texlive/2021/texmf-dist/tex/latex/amsfonts/umsa.fd
Input:78:d:/tex/texlive/texlive/2021/texmf-dist/tex/latex/amsfonts/umsb.fd
Input:79:d:/tex/texlive/texlive/2021/texmf-dist/tex/latex/jknapltx/ursfs.fd
Output:pdf
Magnification:1000
Unit:1
X Offset:0
Y Offset:0
Content:
!6358
{1
[1,170:4736286,49038622:30785865,44302336,0
(1,170:4736286,4736286:0,0,0
[1,170:0,4736286:0,0,0
(1,170:0,0:0,0,0
(1,170:0,52099153:0,0,0
g1,170:0,52099153
)
g1,170:0,0
)
]
)
[1,170:4736286,49038622:30785865,46137344,0
[1,170:4736286,3687710:30785865,786432,0
(1,170:4736286,3687710:30785865,0,0
h1,170:4736286,3687710:30785865,0,0
)
]
[1,170:4736286,47072542:30785865,42336256,0
(1,102:4736286,5391646:30785865,655359,268988
k1,102:5730729,5391646:994443
(1,102:5730729,5391646:0,0,0
g1,102:5730729,5391646
g1,102:5730729,5391646
g1,102:5403049,5391646
(1,102:5403049,5391646:0,0,0
)
g1,102:5730729,5391646
)
x1,102:8694591,5391646
g1,102:9048485,5391646
x1,102:14172848,5391646
g1,102:14526742,5391646
x1,102:16591123,5391646
x1,102:19980421,5391646
x1,102:20435349,5391646
g1,102:20789243,5391646
x1,102:23891822,5391646
g1,102:24245716,5391646
x1,102:30046736,5391646
g1,102:30400630,5391646
x1,102:32465010,5391646
g1,102:32818904,5391646
$1,102:32818904,5391646
x1,102:33531931,5391646
(1,102:33531931,5533203:995778,422343,127431
x1,102:34494941,5533203
)
$1,102:34527709,5391646
k1,102:35522151,5391646:994442
)
(1,102:4736286,6571294:30785865,655359,183500
k1,102:7510932,6571294:2774646
x1,102:9949961,6571294
g1,102:10303855,6571294
x1,102:16698521,6571294
g1,102:17052415,6571294
x1,102:19686852,6571294
g1,102:20040746,6571294
x1,102:21329620,6571294
g1,102:21683514,6571294
x1,102:24181525,6571294
x1,102:26972263,6571294
g1,102:27326157,6571294
x1,102:28210891,6571294
x1,102:32747506,6571294
k1,102:35522151,6571294:2774645
)
(1,102:4736286,7750942:30785865,707788,235929
k1,102:15104799,7750942:10368513
x1,102:22191962,7750942
x1,102:25153638,7750942
g1,102:25153638,7750942
k1,102:35522151,7750942:10368513
)
(1,102:4736286,10647766:30785865,588060,127431
k1,102:15079749,10647766:10343463
x1,102:17073142,10647766
g1,102:17291595,10647766
x1,102:19075635,10647766
$1,102:19075635,10647766
(1,102:19075635,10409941:294003,295640,0
x1,102:19336870,10409941
)
$1,102:19369638,10647766
g1,102:19588091,10647766
x1,102:20643952,10647766
g1,102:20862405,10647766
x1,102:22664649,10647766
x1,102:23010534,10647766
g1,102:23228987,10647766
x1,102:24193824,10647766
$1,102:24193824,10647766
(1,102:24193824,10409941:984865,350235,89201
x1,102:24871942,10409941
(1,102:24871942,10212167:273979,152461,0
x1,102:25113153,10212167
)
)
$1,102:25178689,10647766
g1,102:25178689,10647766
k1,102:35522151,10647766:10343462
)
(1,102:4736286,12021311:30785865,503968,147456
k1,102:6198683,12021311:1462397
$1,102:6198683,12021311
(1,102:6198683,11770748:273063,253405,0
x1,102:6438978,11770748
)
$1,102:6471746,12021311
x1,102:7835840,12021311
g1,102:8037908,12021311
x1,102:9056621,12021311
x1,102:11012675,12021311
g1,102:11214743,12021311
x1,102:11703074,12021311
g1,102:11905142,12021311
x1,102:14868806,12021311
g1,102:15070874,12021311
x1,102:16047536,12021311
g1,102:16249604,12021311
x1,102:17125232,12021311
x1,102:17411495,12021311
x1,102:18947212,12021311
g1,102:19149280,12021311
x1,102:24751612,12021311
g1,102:24953680,12021311
x1,102:27450493,12021311
g1,102:27652561,12021311
x1,102:28140892,12021311
g1,102:28342960,12021311
x1,102:31449709,12021311
g1,102:31651777,12021311
x1,102:32257981,12021311
x1,102:32881024,12021311
x1,102:33369355,12021311
g1,102:33571423,12021311
x1,102:34059754,12021311
k1,102:35522151,12021311:1462397
)
(1,102:4736286,12742207:30785865,409600,114688
k1,102:9451884,12742207:4715598
x1,102:12873704,12742207
g1,102:13075772,12742207
x1,102:14052434,12742207
g1,102:14254502,12742207
x1,102:16854444,12742207
g1,102:17056512,12742207
x1,102:18824515,12742207
g1,102:19026583,12742207
x1,102:20998019,12742207
g1,102:21200087,12742207
x1,102:22479759,12742207
x1,102:23612932,12742207
x1,102:23916034,12742207
x1,102:24033907,12742207
g1,102:24235975,12742207
x1,102:26832549,12742207
g1,102:27034617,12742207
x1,102:29021619,12742207
g1,102:29223687,12742207
x1,102:30806553,12742207
g1,102:30806553,12742207
k1,102:35522151,12742207:4715598
)
(1,102:4736286,13463103:30785865,503968,114688
k1,102:6485334,13463103:1749048
$1,102:6485334,13463103
(1,102:6485334,13212540:273063,253405,0
x1,102:6725629,13212540
)
$1,102:6758397,13463103
x1,102:8981599,13463103
g1,102:9183667,13463103
x1,102:9671998,13463103
g1,102:9874066,13463103
x1,102:13007393,13463103
g1,102:13209461,13463103
x1,102:15129561,13463103
g1,102:15331629,13463103
x1,102:16308291,13463103
g1,102:16510359,13463103
x1,102:19820995,13463103
g1,102:20023063,13463103
x1,102:21791066,13463103
g1,102:21993134,13463103
x1,102:23964570,13463103
g1,102:24166638,13463103
x1,102:25446310,13463103
x1,102:26579483,13463103
x1,102:26882585,13463103
x1,102:27000458,13463103
g1,102:27202526,13463103
x1,102:29799100,13463103
g1,102:30001168,13463103
x1,102:31988170,13463103
g1,102:32190238,13463103
x1,102:33773104,13463103
g1,102:33773104,13463103
k1,102:35522151,13463103:1749047
)
(1,105:4736286,18111793:30785865,455111,127431
(1,105:4736286,18111793:0,0,0
g1,105:4736286,18111793
)
x1,105:6180801,18111793
x1,105:6578566,18111793
x1,105:7185681,18111793
g1,105:7436901,18111793
x1,105:10200320,18111793
k1,105:35522151,18111793:25321831
g1,105:35522151,18111793
)
(1,114:4736286,20689544:30785865,491520,163840
$1,107:4736286,20689544
x1,107:5361154,20689544
x1,107:6235499,20689544
$1,107:6235499,20689544
g1,107:6453952,20689544
x1,107:8827814,20689544
x1,107:9322975,20689544
g1,107:9541428,20689544
x1,107:11804246,20689544
g1,107:12022699,20689544
x1,107:12368585,20689544
x1,107:13497263,20689544
g1,107:13715716,20689544
x1,107:15900254,20689544
x1,107:17997412,20689544
k1,108:35522151,20689544:17524739
g1,114:35522151,20689544
)
(1,114:4736286,21475976:30785865,491520,163840
(1,108:4736286,21475976:837407,491520,163840
(1,108:4736286,21475976:327681,491520,163840
x1,108:5063967,21475976
)
x1,108:5246012,21475976
(1,108:5246012,21475976:327681,491520,163840
x1,108:5573693,21475976
)
)
$1,108:5573693,21475976
g1,108:5792146,21475976
x1,108:8166008,21475976
x1,108:8661169,21475976
g1,108:8879622,21475976
x1,108:10556256,21475976
k1,109:35522151,21475976:24965895
g1,114:35522151,21475976
)
(1,114:4736286,22262408:30785865,491520,163840
x1,114:5279234,22262408
x1,109:5767568,22262408
x1,109:5949613,22262408
g1,109:6058837,22262408
x1,109:6328718,22262408
x1,109:6621096,22262408
$1,109:6621096,22262408
g1,109:6839549,22262408
x1,109:8991318,22262408
g1,109:9209771,22262408
x1,109:10119995,22262408
g1,109:10338448,22262408
x1,109:12672263,22262408
g1,109:12890716,22262408
x1,109:13418647,22262408
g1,109:13637100,22262408
$1,109:13637100,22262408
x1,109:14180048,22262408
$1,109:14231474,22262408
x1,109:14413519,22262408
k1,110:35522151,22262408:21108632
g1,114:35522151,22262408
)
(1,114:4736286,23048840:30785865,521815,127431
x1,114:5111452,23048840
(1,110:5111452,22811015:435088,283990,54614
x1,110:5513772,22811015
)
$1,110:5546540,23048840
k1,110:5766985,23048840:220445
x1,110:6822846,23048840
k1,110:7043290,23048840:220444
$1,110:7043290,23048840
x1,110:7360958,23048840
(1,110:7384471,22811015:435088,283990,54614
x1,110:7786791,22811015
)
$1,110:7819559,23048840
k1,110:8040004,23048840:220445
x1,110:9933270,23048840
k1,110:10153714,23048840:220444
x1,110:11063938,23048840
k1,110:11284383,23048840:220445
x1,110:11630269,23048840
x1,110:13033833,23048840
k1,110:13254278,23048840:220445
x1,110:13838642,23048840
k1,110:14059086,23048840:220444
x1,110:15972379,23048840
k1,110:16192824,23048840:220445
x1,110:16720755,23048840
k1,110:16941199,23048840:220444
x1,110:18364789,23048840
k1,110:18585234,23048840:220445
x1,110:19608324,23048840
k1,110:19828769,23048840:220445
x1,110:21030266,23048840
k1,110:21250710,23048840:220444
x1,110:22233752,23048840
x1,110:23602729,23048840
k1,110:23823174,23048840:220445
x1,110:24733398,23048840
k1,110:24953842,23048840:220444
x1,110:26377432,23048840
k1,110:26597877,23048840:220445
x1,110:26943763,23048840
x1,110:28330944,23048840
k1,110:28551388,23048840:220444
x1,110:29137572,23048840
k1,110:29358017,23048840:220445
$1,110:29358017,23048840
x1,110:29733183,23048840
$1,110:29733183,23048840
k1,110:29953628,23048840:220445
x1,110:31009489,23048840
k1,110:31229933,23048840:220444
$1,110:31229933,23048840
x1,110:31547601,23048840
$1,110:31571114,23048840
x1,110:31753159,23048840
k1,110:31973604,23048840:220445
x1,110:33650235,23048840
k1,110:33870679,23048840:220444
$1,110:33870679,23048840
x1,110:34245845,23048840
$1,110:34245845,23048840
k1,110:34466290,23048840:220445
x1,110:35522151,23048840
k1,110:35522151,23048840:0
)
(1,114:4736286,23835272:30785865,455111,127431
x1,114:5053954,23835272
$1,110:5077467,23835272
g1,110:5295920,23835272
x1,110:5987691,23835272
x1,110:6315372,23835272
x1,110:6588438,23835272
g1,110:6806891,23835272
x1,110:9956269,23835272
x1,110:10229335,23835272
g1,110:10447788,23835272
x1,110:12413871,23835272
x1,110:12909032,23835272
g1,110:13127485,23835272
x1,110:14183346,23835272
g1,110:14401799,23835272
x1,110:14729480,23835272
g1,110:14947933,23835272
x1,110:17829699,23835272
k1,111:35522151,23835272:17692452
g1,114:35522151,23835272
)
(1,114:4736286,24621704:30785865,521815,127431
x1,114:5111452,24621704
(1,111:5111452,24383879:442369,283990,54614
x1,111:5521053,24383879
)
$1,111:5553821,24621704
k1,111:5800194,24621704:246373
x1,111:6856055,24621704
k1,111:7102427,24621704:246372
$1,111:7102427,24621704
x1,111:7420095,24621704
(1,111:7443608,24383879:442369,283990,54614
x1,111:7853209,24383879
)
$1,111:7885977,24621704
k1,111:8132350,24621704:246373
x1,111:10506212,24621704
x1,111:10742870,24621704
k1,111:10989243,24621704:246373
x1,111:11899467,24621704
k1,111:12145839,24621704:246372
x1,111:12491725,24621704
x1,111:13895289,24621704
k1,111:14141662,24621704:246373
x1,111:14726026,24621704
k1,111:14972399,24621704:246373
x1,111:16885692,24621704
k1,111:17132064,24621704:246372
x1,111:17659995,24621704
k1,111:17906368,24621704:246373
x1,111:19329958,24621704
k1,111:19576331,24621704:246373
x1,111:20599421,24621704
k1,111:20845793,24621704:246372
x1,111:22047290,24621704
k1,111:22293663,24621704:246373
x1,111:23276705,24621704
x1,111:24645682,24621704
k1,111:24892055,24621704:246373
x1,111:25802279,24621704
k1,111:26048651,24621704:246372
x1,111:27472241,24621704
k1,111:27718614,24621704:246373
x1,111:28064500,24621704
x1,111:29451681,24621704
k1,111:29698054,24621704:246373
x1,111:30284238,24621704
k1,111:30530610,24621704:246372
$1,111:30530610,24621704
x1,111:30905776,24621704
$1,111:30905776,24621704
k1,111:31152149,24621704:246373
x1,111:32208010,24621704
k1,111:32454383,24621704:246373
$1,111:32454383,24621704
x1,111:32772051,24621704
$1,111:32795564,24621704
x1,111:32977609,24621704
k1,111:33223981,24621704:246372
x1,111:34900612,24621704
k1,111:35146985,24621704:246373
$1,111:35146985,24621704
x1,111:35522151,24621704
$1,111:35522151,24621704
k1,114:35522151,24621704:0
)
(1,114:4736286,25408136:30785865,455111,127431
x1,114:5792147,25408136
g1,111:6010600,25408136
$1,111:6010600,25408136
x1,111:6328268,25408136
$1,111:6351781,25408136
g1,111:6570234,25408136
x1,111:7262005,25408136
x1,111:7589686,25408136
x1,111:7862752,25408136
g1,111:8081205,25408136
x1,111:10174722,25408136
x1,111:10447788,25408136
g1,111:10666241,25408136
x1,111:12632324,25408136
x1,111:13127485,25408136
g1,111:13345938,25408136
x1,111:14401799,25408136
g1,111:14620252,25408136
x1,111:14947933,25408136
g1,111:15166386,25408136
x1,111:18048152,25408136
k1,112:35522151,25408136:17473999
g1,114:35522151,25408136
)
(1,114:4736286,26194568:30785865,557060,262147
(1,112:4736286,26194568:1834745,557060,262147
(1,112:4736286,26194568:1540742,557060,229380
[1,112:4736286,25637508:364090,0,786440
(1,112:4736286,25637508:364090,0,393220
x1,112:5100376,25637508
)
(1,112:4736286,26030728:364090,0,393220
x1,112:5100376,26030728
)
]
(1,112:5100376,26194568:812562,541383,0
x1,112:5643324,26194568
(1,112:5694750,25956743:218188,303558,0
x1,112:5880170,25956743
)
)
[1,112:5912938,25637508:364090,0,786440
(1,112:5912938,25637508:364090,0,393220
x1,112:6277028,25637508
)
(1,112:5912938,26030728:364090,0,393220
x1,112:6277028,26030728
)
]
)
(1,112:6277028,26456715:294003,295640,0
x1,112:6538263,26456715
)
)
$1,112:6571031,26194568
g1,112:6789484,26194568
x1,112:9163346,26194568
x1,112:9658507,26194568
g1,112:9876960,26194568
x1,112:10787184,26194568
g1,112:11005637,26194568
x1,112:11333318,26194568
g1,112:11551771,26194568
x1,112:13046360,26194568
g1,112:13264813,26194568
x1,112:13792744,26194568
g1,112:14011197,26194568
x1,112:14357083,26194568
x1,112:15760647,26194568
g1,112:15979100,26194568
x1,112:18789872,26194568
g1,112:19008325,26194568
x1,112:19536256,26194568
g1,112:19754709,26194568
$1,112:19754709,26194568
x1,112:19980489,26194568
$1,112:19980489,26194568
x1,112:20198942,26194568
x1,112:20817895,26194568
g1,112:21036348,26194568
x1,112:21620712,26194568
x1,112:22075823,26194568
g1,112:22294276,26194568
x1,112:22822207,26194568
g1,112:23040660,26194568
$1,112:23040660,26194568
x1,112:23583608,26194568
$1,112:23635034,26194568
x1,112:23817079,26194568
g1,112:24035532,26194568
$1,112:24035532,26194568
x1,112:24516175,26194568
g1,112:24698215,26194568
x1,112:25207941,26194568
g1,112:25389981,26194568
x1,112:25899707,26194568
g1,112:26008931,26194568
(1,112:26008931,26194568:764583,291271,0
x1,112:26190976,26194568
g1,112:26300200,26194568
x1,112:26482245,26194568
g1,112:26591469,26194568
x1,112:26773514,26194568
)
g1,112:26882738,26194568
g1,112:26991962,26194568
x1,112:27174007,26194568
g1,112:27283231,26194568
x1,112:27931464,26194568
$1,112:27931464,26194568
x1,112:28113509,26194568
k1,113:35522151,26194568:7408642
g1,114:35522151,26194568
)
(1,114:4736286,27079311:30785865,557060,262147
(1,113:4736286,27079311:1824432,557060,262147
(1,113:4736286,27079311:1530429,557060,229380
[1,113:4736286,26522251:364090,0,786440
(1,113:4736286,26522251:364090,0,393220
x1,113:5100376,26522251
)
(1,113:4736286,26915471:364090,0,393220
x1,113:5100376,26915471
)
]
(1,113:5100376,27079311:802249,541383,0
x1,113:5480849,27079311
(1,113:5626485,26841486:276140,303558,89201
x1,113:5843348,26841486
)
)
[1,113:5902625,26522251:364090,0,786440
(1,113:5902625,26522251:364090,0,393220
x1,113:6266715,26522251
)
(1,113:5902625,26915471:364090,0,393220
x1,113:6266715,26915471
)
]
)
(1,113:6266715,27341458:294003,295640,0
x1,113:6527950,27341458
)
)
$1,113:6560718,27079311
g1,113:6779171,27079311
x1,113:9153033,27079311
x1,113:9648194,27079311
g1,113:9866647,27079311
x1,113:10776871,27079311
g1,113:10995324,27079311
x1,113:11323005,27079311
g1,113:11541458,27079311
x1,113:13036047,27079311
g1,113:13254500,27079311
x1,113:13782431,27079311
g1,113:14000884,27079311
x1,113:14346770,27079311
x1,113:15750334,27079311
g1,113:15968787,27079311
x1,113:18779559,27079311
g1,113:18998012,27079311
x1,113:19525943,27079311
g1,113:19744396,27079311
$1,113:19744396,27079311
x1,113:20014277,27079311
$1,113:20051792,27079311
x1,113:20270245,27079311
x1,113:20889198,27079311
g1,113:21107651,27079311
x1,113:21692015,27079311
x1,113:22147126,27079311
g1,113:22365579,27079311
x1,113:22893510,27079311
g1,113:23111963,27079311
$1,113:23111963,27079311
x1,113:23492436,27079311
$1,113:23638072,27079311
x1,113:23820117,27079311
g1,113:24038570,27079311
$1,113:24038570,27079311
x1,113:24563314,27079311
g1,113:24782869,27079311
x1,113:25292595,27079311
g1,113:25474635,27079311
x1,113:25984361,27079311
g1,113:26093585,27079311
(1,113:26093585,27079311:764583,291271,0
x1,113:26275630,27079311
g1,113:26384854,27079311
x1,113:26566899,27079311
g1,113:26676123,27079311
x1,113:26858168,27079311
)
g1,113:26967392,27079311
g1,113:27076616,27079311
x1,113:27258661,27079311
g1,113:27367885,27079311
x1,113:28198163,27079311
$1,113:28198163,27079311
x1,113:28380208,27079311
k1,114:35522151,27079311:7141943
g1,114:35522151,27079311
)
(1,118:4736286,30312422:30785865,455111,127431
(1,118:4736286,30312422:0,0,0
g1,118:4736286,30312422
)
x1,118:6024699,30312422
g1,118:6275919,30312422
x1,118:8882326,30312422
g1,118:9133546,30312422
x1,118:10785316,30312422
g1,118:11036536,30312422
x1,118:11643651,30312422
g1,118:11894871,30312422
x1,118:15218985,30312422
k1,118:35522151,30312422:20303166
g1,118:35522151,30312422
)
[1,147:4736286,45327393:30785865,11351072,0
[1,147:4736286,45327393:30785865,11351072,0
(1,121:4736286,35182181:30785865,550500,235932
h1,121:4736286,35182181:0,0,0
g1,121:4736286,35182181
[1,121:4736286,35182181:30785865,550500,235932
(1,121:4736286,35182181:30785865,550500,235932
k1,121:17262014,35182181:12525728
h1,121:17262014,35182181:0,0,0
x1,121:17735330,35182181
x1,121:18845803,35182181
g1,121:19064256,35182181
x1,121:19938072,35182181
g1,121:20156525,35182181
r1,170:20156525,35182181:0,786432,235932
g1,121:20156525,35182181
x1,121:22996424,35182181
r1,170:22996424,35182181:0,235932,235932
g1,121:22996424,35182181
k1,121:35522151,35182181:12525727
)
]
g1,121:35522151,35182181
g1,121:35522151,35182181
)
(1,147:4736286,40505463:30785865,5087350,4821930
k1,147:11347305,40505463:6611019
h1,145:11347305,40505463:0,0,0
(1,145:11347305,40505463:17361760,5087350,4821930
(1,145:11347305,40505463:0,5087350,4821930
(1,145:11347305,40505463:0,5652650,5357737
(1,145:11347305,40505463:19290976,5652650,5357737
g1,145:11549373,40505463
(1,145:11549373,40505463:18886840,5652650,5357737
$1,145:11549373,40505463
[1,145:11549373,40505463:18886840,5652650,5357737
(1,145:11549373,35383652:18886840,504625,216271
g1,145:11549373,35383652
(1,145:11549373,35383652:18886840,504625,216271
r1,170:11549373,35383652:0,720896,216271
g1,145:11549373,35383652
g1,145:11549374,35383652
x1,145:13421779,35383652
g1,145:13623847,35383652
x1,145:15443732,35383652
g1,145:15645800,35383652
$1,145:15645800,35383652
x1,145:16058219,35383652
g1,145:16268569,35383652
x1,145:16672705,35383652
g1,145:16841095,35383652
(1,145:16841095,35383652:1606964,501783,0
x1,145:17299759,35383652
(1,145:17303917,35133089:1144142,251220,54612
x1,145:18415291,35133089
)
)
$1,145:18448059,35383652
x1,145:18616449,35383652
g1,145:18818517,35383652
x1,145:19323687,35383652
x1,145:20622109,35383652
g1,145:20824177,35383652
$1,145:20824177,35383652
x1,145:21139795,35383652
g1,145:21325479,35383652
x1,145:21796971,35383652
g1,145:21965361,35383652
x1,145:24010751,35383652
g1,145:24111785,35383652
x1,145:24713211,35383652
$1,145:24713211,35383652
x1,145:24881601,35383652
k1,145:30436213,35383652:5554612
g1,145:30436213,35383652
)
g1,145:30436213,35383652
)
(1,145:11549373,36123553:18886840,523630,216271
g1,145:11549373,36123553
(1,145:11549373,36123553:18886840,523630,216271
r1,170:11549373,36123553:0,720896,216271
g1,145:11549373,36123553
g1,145:11549374,36123553
x1,145:13671088,36123553
g1,145:13873156,36123553
x1,145:15481234,36123553
$1,145:15481234,36123553
x1,145:15796852,36123553
$1,145:15814146,36123553
g1,145:16016214,36123553
x1,145:18929588,36123553
x1,145:19182400,36123553
g1,145:19384468,36123553
x1,145:21157296,36123553
g1,145:21359364,36123553
$1,145:21359364,36123553
x1,145:21860097,36123553
g1,145:22074658,36123553
x1,145:22478794,36123553
g1,145:22647184,36123553
(1,145:22647184,36123553:1444944,523630,0
x1,145:23105848,36123553
(1,145:23110006,35872990:982122,273067,54612
x1,145:24051169,35872990
)
)
x1,145:24260518,36123553
g1,145:24361552,36123553
x1,145:24820266,36123553
g1,145:25018021,36123553
x1,145:25422157,36123553
g1,145:25590547,36123553
(1,145:25590547,36123553:1596108,523630,0
x1,145:25942390,36123553
(1,145:26077102,35872990:1109553,273067,54612
x1,145:27145696,35872990
)
)
$1,145:27186655,36123553
x1,145:27355045,36123553
k1,145:30436213,36123553:3081168
g1,145:30436213,36123553
)
g1,145:30436213,36123553
)
(1,145:11549373,36870663:18886840,504625,216271
g1,145:11549373,36870663
(1,145:11549373,36870663:18886840,504625,216271
r1,170:11549373,36870663:0,720896,216271
g1,145:11549373,36870663
g1,145:11549374,36870663
x1,145:12020866,36870663
g1,145:12222934,36870663
x1,145:14647977,36870663
g1,145:14850045,36870663
x1,145:15692222,36870663
g1,145:15894290,36870663
x1,145:17650506,36870663
g1,145:17852574,36870663
$1,145:17852574,36870663
x1,145:18168192,36870663
$1,145:18185486,36870663
g1,145:18387554,36870663
x1,145:20480323,36870663
g1,145:20682391,36870663
x1,145:22573319,36870663
g1,145:22775387,36870663
x1,145:23263718,36870663
g1,145:23465786,36870663
$1,145:23465786,36870663
x1,145:23878205,36870663
g1,145:24088555,36870663
x1,145:24256945,36870663
g1,145:24425335,36870663
x1,145:25006044,36870663
x1,145:25170794,36870663
g1,145:25271828,36870663
x1,145:25642149,36870663
x1,145:25810402,36870663
g1,145:25911436,36870663
x1,145:26264965,36870663
x1,145:26568067,36870663
g1,145:26736457,36870663
x1,145:27207949,36870663
g1,145:27376339,36870663
x1,145:27953189,36870663
x1,145:28936609,36870663
x1,145:29113281,36870663
g1,145:29214315,36870663
x1,145:29529933,36870663
x1,145:29782973,36870663
$1,145:29782973,36870663
k1,145:30436213,36870663:653240
g1,145:30436213,36870663
)
g1,145:30436213,36870663
)
(1,145:11549373,37641209:18886840,554275,216271
g1,145:11549373,37641209
(1,145:11549373,37641209:18886840,554275,216271
r1,170:11549373,37641209:0,720896,216271
g1,145:11549373,37641209
g1,145:11549374,37641209
x1,145:12020866,37641209
g1,145:12222934,37641209
x1,145:14530012,37641209
g1,145:14732080,37641209
$1,145:14732080,37641209
x1,145:15232813,37641209
x1,145:15851510,37641209
g1,145:15952544,37641209
x1,145:16491392,37641209
g1,145:16659782,37641209
x1,145:17131274,37641209
g1,145:17299664,37641209
(1,145:17299664,37641209:2357186,554275,178424
(1,145:17299664,37136742:606204,24904,682891
x1,145:17905868,37136742
)
[1,145:17905868,37641209:1750982,554275,147456
(1,145:17905868,37641209:1750982,442368,147456
x1,145:18276189,37641209
x1,145:19016968,37641209
g1,145:19118002,37641209
x1,145:19656850,37641209
)
]
)
g1,145:19791562,37641209
x1,145:20094664,37641209
g1,145:20229376,37641209
x1,145:20641695,37641209
x1,145:21277937,37641209
g1,145:21378971,37641209
x1,145:21917819,37641209
$1,145:21917819,37641209
g1,145:22119887,37641209
x1,145:23096549,37641209
g1,145:23298617,37641209
$1,145:23298617,37641209
x1,145:23650460,37641209
x1,145:24357698,37641209
g1,145:24458732,37641209
x1,145:24997580,37641209
g1,145:25165970,37641209
x1,145:25637462,37641209
g1,145:25805852,37641209
(1,145:25805852,37641209:2357186,554275,178424
(1,145:25805852,37136742:606204,24904,682891
x1,145:26412056,37136742
)
[1,145:26412056,37641209:1750982,554275,147456
(1,145:26412056,37641209:1750982,442368,147456
x1,145:26782377,37641209
x1,145:27523156,37641209
g1,145:27624190,37641209
x1,145:28163038,37641209
)
]
)
g1,145:28297750,37641209
x1,145:28600852,37641209
g1,145:28735564,37641209
x1,145:29089093,37641209
x1,145:29796331,37641209
g1,145:29897365,37641209
x1,145:30436213,37641209
$1,145:30436213,37641209
g1,145:30436213,37641209
g1,145:30436213,37641209
)
g1,145:30436213,37641209
)
(1,145:11549373,38362105:18886840,504625,216271
g1,145:11549373,38362105
(1,145:11549373,38362105:18886840,504625,216271
r1,170:11549373,38362105:0,720896,216271
g1,145:11549373,38362105
g1,145:11549374,38362105
x1,145:12020866,38362105
g1,145:12222934,38362105
x1,145:12948376,38362105
g1,145:13150444,38362105
$1,145:13150444,38362105
x1,145:13398251,38362105
g1,145:13600450,38362105
x1,145:14071942,38362105
g1,145:14240332,38362105
x1,145:14543434,38362105
g1,145:14711824,38362105
x1,145:14880214,38362105
g1,145:15048604,38362105
x1,145:15364222,38362105
$1,145:15381516,38362105
k1,145:30436213,38362105:15054697
g1,145:30436213,38362105
)
g1,145:30436213,38362105
)
(1,145:11549373,39083001:18886840,504625,216271
g1,145:11549373,39083001
(1,145:11549373,39083001:18886840,504625,216271
r1,170:11549373,39083001:0,720896,216271
g1,145:11549373,39083001
g1,145:11549374,39083001
x1,145:12492358,39083001
g1,145:12694426,39083001
$1,145:12694426,39083001
x1,145:13043267,39083001
g1,145:13211657,39083001
x1,145:13683149,39083001
g1,145:13851539,39083001
x1,145:14263858,39083001
x1,145:14900100,39083001
g1,145:15001134,39083001
x1,145:15248941,39083001
x1,145:15518496,39083001
$1,145:15518496,39083001
x1,145:15686886,39083001
g1,145:15888954,39083001
$1,145:15888954,39083001
x1,145:16183409,39083001
g1,145:16372961,39083001
x1,145:16844453,39083001
g1,145:17012843,39083001
x1,145:17366372,39083001
x1,145:18073610,39083001
g1,145:18174644,39083001
x1,145:18422451,39083001
x1,145:18692006,39083001
$1,145:18692006,39083001
x1,145:18860396,39083001
k1,145:30436213,39083001:11575817
g1,145:30436213,39083001
)
g1,145:30436213,39083001
)
(1,145:11549373,39803897:18886840,504625,216271
g1,145:11549373,39803897
(1,145:11549373,39803897:18886840,504625,216271
r1,170:11549373,39803897:0,720896,216271
g1,145:11549373,39803897
g1,145:11549374,39803897
x1,145:12492358,39803897
g1,145:12694426,39803897
$1,145:12694426,39803897
x1,145:13347576,39803897
g1,145:13515966,39803897
x1,145:13987458,39803897
g1,145:14155848,39803897
x1,145:14504689,39803897
(1,145:14504689,39553334:400494,251220,54612
x1,145:14872415,39553334
)
$1,145:14905183,39803897
x1,145:15073573,39803897
g1,145:15275641,39803897
$1,145:15275641,39803897
x1,145:15990162,39803897
g1,145:16158552,39803897
x1,145:16630044,39803897
g1,145:16798434,39803897
x1,145:17147275,39803897
(1,145:17147275,39553334:411417,251220,54612
x1,145:17525924,39553334
)
$1,145:17558692,39803897
x1,145:17727082,39803897
g1,145:17929150,39803897
$1,145:17929150,39803897
x1,145:18223605,39803897
x1,145:18549076,39803897
g1,145:18717466,39803897
x1,145:19188958,39803897
g1,145:19357348,39803897
x1,145:19651803,39803897
(1,145:19672965,39553334:400494,251220,54612
x1,145:20040691,39553334
)
$1,145:20073459,39803897
x1,145:20241849,39803897
g1,145:20443917,39803897
$1,145:20443917,39803897
x1,145:20738372,39803897
x1,145:21125214,39803897
g1,145:21293604,39803897
x1,145:21765096,39803897
g1,145:21933486,39803897
x1,145:22227941,39803897
(1,145:22249103,39553334:411417,251220,54612
x1,145:22627752,39553334
)
$1,145:22660520,39803897
x1,145:22828910,39803897
k1,145:30436213,39803897:7607303
g1,145:30436213,39803897
)
g1,145:30436213,39803897
)
(1,145:11549373,40524793:18886840,504625,216271
g1,145:11549373,40524793
(1,145:11549373,40524793:18886840,504625,216271
r1,170:11549373,40524793:0,720896,216271
g1,145:11549373,40524793
g1,145:11549374,40524793
x1,145:12492358,40524793
g1,145:12694426,40524793
$1,145:12694426,40524793
x1,145:13986777,40524793
x1,145:14537686,40524793
g1,145:14706076,40524793
x1,145:15177568,40524793
g1,145:15345958,40524793
(1,145:15345958,40524793:1259354,442368,147456
(1,145:15345958,40524793:303102,442368,147456
x1,145:15649060,40524793
)
(1,145:15649060,40524793:653150,253951,114688
x1,145:16302210,40524793
)
(1,145:16302210,40524793:303102,442368,147456
x1,145:16605312,40524793
)
)
$1,145:16605312,40524793
x1,145:16773702,40524793
g1,145:16975770,40524793
$1,145:16975770,40524793
x1,145:17270225,40524793
x1,145:18234897,40524793
x1,145:18785806,40524793
g1,145:18954196,40524793
x1,145:19425688,40524793
g1,145:19594078,40524793
(1,145:19594078,40524793:1226130,442368,147456
(1,145:19594078,40524793:303102,442368,147456
x1,145:19897180,40524793
)
(1,145:19897180,40524793:619926,253951,114688
x1,145:20191635,40524793
x1,145:20517106,40524793
)
(1,145:20517106,40524793:303102,442368,147456
x1,145:20820208,40524793
)
)
$1,145:20820208,40524793
x1,145:20988598,40524793
g1,145:21190666,40524793
$1,145:21190666,40524793
x1,145:22029045,40524793
g1,145:22197435,40524793
x1,145:22668927,40524793
g1,145:22837317,40524793
x1,145:24129668,40524793
x1,145:24680577,40524793
g1,145:24815289,40524793
x1,145:25118391,40524793
g1,145:25253103,40524793
x1,145:25547558,40524793
x1,145:26512230,40524793
x1,145:27063139,40524793
$1,145:27063139,40524793
x1,145:27231529,40524793
k1,145:30436213,40524793:3204684
g1,145:30436213,40524793
)
g1,145:30436213,40524793
)
(1,145:11549373,41245689:18886840,504625,216271
g1,145:11549373,41245689
(1,145:11549373,41245689:18886840,504625,216271
r1,170:11549373,41245689:0,720896,216271
g1,145:11549373,41245689
g1,145:11549374,41245689
x1,145:12492358,41245689
g1,145:12694426,41245689
$1,145:12694426,41245689
x1,145:14048148,41245689
x1,145:14599057,41245689
g1,145:14767447,41245689
x1,145:15238939,41245689
g1,145:15407329,41245689
(1,145:15407329,41245689:1320725,442368,147456
(1,145:15407329,41245689:303102,442368,147456
x1,145:15710431,41245689
)
(1,145:15710431,41245689:714521,253951,0
x1,145:16424952,41245689
)
(1,145:16424952,41245689:303102,442368,147456
x1,145:16728054,41245689
)
)
$1,145:16728054,41245689
x1,145:16896444,41245689
g1,145:17098512,41245689
$1,145:17098512,41245689
x1,145:17392967,41245689
x1,145:18419010,41245689
x1,145:18969919,41245689
g1,145:19138309,41245689
x1,145:19609801,41245689
g1,145:19778191,41245689
(1,145:19778191,41245689:1287501,442368,147456
(1,145:19778191,41245689:303102,442368,147456
x1,145:20081293,41245689
)
(1,145:20081293,41245689:681297,253951,0
x1,145:20375748,41245689
x1,145:20762590,41245689
)
(1,145:20762590,41245689:303102,442368,147456
x1,145:21065692,41245689
)
)
$1,145:21065692,41245689
x1,145:21234082,41245689
g1,145:21436150,41245689
$1,145:21436150,41245689
x1,145:22335900,41245689
g1,145:22504290,41245689
x1,145:22975782,41245689
g1,145:23144172,41245689
x1,145:24497894,41245689
x1,145:25048803,41245689
g1,145:25183515,41245689
x1,145:25486617,41245689
g1,145:25621329,41245689
x1,145:25915784,41245689
x1,145:26941827,41245689
x1,145:27492736,41245689
$1,145:27492736,41245689
x1,145:27661126,41245689
k1,145:30436213,41245689:2775087
g1,145:30436213,41245689
)
g1,145:30436213,41245689
)
(1,145:11549373,41966585:18886840,504625,216271
g1,145:11549373,41966585
(1,145:11549373,41966585:18886840,504625,216271
r1,170:11549373,41966585:0,720896,216271
g1,145:11549373,41966585
g1,145:11549374,41966585
x1,145:12492358,41966585
g1,145:12694426,41966585
x1,145:13048045,41966585
g1,145:13250113,41966585
$1,145:13250113,41966585
x1,145:14088492,41966585
g1,145:14256882,41966585
x1,145:14728374,41966585
g1,145:14896764,41966585
x1,145:15796514,41966585
$1,145:15796514,41966585
x1,145:15964904,41966585
k1,145:30436213,41966585:14471309
g1,145:30436213,41966585
)
g1,145:30436213,41966585
)
(1,145:11549373,42687481:18886840,504625,216271
g1,145:11549373,42687481
(1,145:11549373,42687481:18886840,504625,216271
r1,170:11549373,42687481:0,720896,216271
g1,145:11549373,42687481
g1,145:11549374,42687481
g1,145:12155578,42687481
g1,145:12761782,42687481
$1,145:12761782,42687481
x1,145:13066091,42687481
g1,145:13234481,42687481
x1,145:13705973,42687481
g1,145:13874363,42687481
x1,145:16122966,42687481
x1,145:16673875,42687481
$1,145:16673875,42687481
x1,145:16842265,42687481
g1,145:17044333,42687481
$1,145:17044333,42687481
x1,145:17315190,42687481
g1,145:17504742,42687481
x1,145:17976234,42687481
g1,145:18144624,42687481
x1,145:18439079,42687481
x1,145:19362107,42687481
x1,145:20326779,42687481
x1,145:20877688,42687481
$1,145:20877688,42687481
x1,145:21046078,42687481
$1,145:21046078,42687481
x1,145:21392710,42687481
g1,145:21582262,42687481
x1,145:22053754,42687481
g1,145:22222144,42687481
x1,145:23060523,42687481
$1,145:23060523,42687481
x1,145:23228913,42687481
k1,145:30436213,42687481:7207300
g1,145:30436213,42687481
)
g1,145:30436213,42687481
)
(1,145:11549373,43408377:18886840,504625,216271
g1,145:11549373,43408377
(1,145:11549373,43408377:18886840,504625,216271
r1,170:11549373,43408377:0,720896,216271
g1,145:11549373,43408377
g1,145:11549374,43408377
g1,145:12155578,43408377
x1,145:13102384,43408377
k1,145:30436213,43408377:17333829
g1,145:30436213,43408377
)
g1,145:30436213,43408377
)
(1,145:11549373,44129273:18886840,504625,216271
g1,145:11549373,44129273
(1,145:11549373,44129273:18886840,504625,216271
r1,170:11549373,44129273:0,720896,216271
g1,145:11549373,44129273
g1,145:11549374,44129273
g1,145:12155578,44129273
g1,145:12761782,44129273
$1,145:12761782,44129273
x1,145:13066091,44129273
g1,145:13234481,44129273
x1,145:13705973,44129273
g1,145:13874363,44129273
x1,145:16245708,44129273
x1,145:16796617,44129273
$1,145:16796617,44129273
x1,145:16965007,44129273
g1,145:17167075,44129273
$1,145:17167075,44129273
x1,145:17437932,44129273
g1,145:17627484,44129273
x1,145:18098976,44129273
g1,145:18267366,44129273
x1,145:18561821,44129273
x1,145:19550315,44129273
x1,145:20576358,44129273
x1,145:21127267,44129273
$1,145:21127267,44129273
x1,145:21295657,44129273
g1,145:21497725,44129273
$1,145:21497725,44129273
x1,145:21844357,44129273
g1,145:22033909,44129273
x1,145:22505401,44129273
g1,145:22673791,44129273
x1,145:23573541,44129273
$1,145:23573541,44129273
x1,145:23741931,44129273
k1,145:30436213,44129273:6694282
g1,145:30436213,44129273
)
g1,145:30436213,44129273
)
(1,145:11549373,44850169:18886840,504625,216271
g1,145:11549373,44850169
(1,145:11549373,44850169:18886840,504625,216271
r1,170:11549373,44850169:0,720896,216271
g1,145:11549373,44850169
g1,145:11549374,44850169
g1,145:12155578,44850169
x1,145:13452408,44850169
k1,145:30436213,44850169:16983805
g1,145:30436213,44850169
)
g1,145:30436213,44850169
)
(1,145:11549373,45620715:18886840,554275,216271
g1,145:11549373,45620715
(1,145:11549373,45620715:18886840,554275,216271
r1,170:11549373,45620715:0,720896,216271
g1,145:11549373,45620715
g1,145:11549374,45620715
x1,145:12492358,45620715
g1,145:12694426,45620715
$1,145:12694426,45620715
x1,145:13195159,45620715
x1,145:13813856,45620715
g1,145:13914890,45620715
x1,145:14162697,45620715
x1,145:14432252,45620715
g1,145:14600642,45620715
x1,145:15072134,45620715
g1,145:15240524,45620715
(1,145:15240524,45620715:3220856,554275,178424
(1,145:15240524,45116248:606204,24904,682891
x1,145:15846728,45116248
)
[1,145:15846728,45620715:2614652,554275,147456
(1,145:15846728,45620715:2614652,442368,147456
x1,145:16217049,45620715
x1,145:16734143,45620715
x1,145:16902664,45620715
g1,145:17003698,45620715
x1,145:17251505,45620715
x1,145:17521060,45620715
g1,145:17655772,45620715
x1,145:17958874,45620715
g1,145:18093586,45620715
x1,145:18440218,45620715
)
]
)
g1,145:18596092,45620715
x1,145:18899194,45620715
g1,145:19033906,45620715
x1,145:19338215,45620715
$1,145:19338215,45620715
g1,145:19540283,45620715
x1,145:20516945,45620715
g1,145:20719013,45620715
$1,145:20719013,45620715
x1,145:21070856,45620715
x1,145:21778094,45620715
g1,145:21879128,45620715
x1,145:22126935,45620715
x1,145:22396490,45620715
g1,145:22564880,45620715
x1,145:23036372,45620715
g1,145:23204762,45620715
(1,145:23204762,45620715:3220856,554275,178424
(1,145:23204762,45116248:606204,24904,682891
x1,145:23810966,45116248
)
[1,145:23810966,45620715:2614652,554275,147456
(1,145:23810966,45620715:2614652,442368,147456
x1,145:24181287,45620715
x1,145:24698381,45620715
x1,145:24866902,45620715
g1,145:24967936,45620715
x1,145:25215743,45620715
x1,145:25485298,45620715
g1,145:25620010,45620715
x1,145:25923112,45620715
g1,145:26057824,45620715
x1,145:26404456,45620715
)
]
)
g1,145:26560330,45620715
x1,145:26863432,45620715
g1,145:26998144,45620715
x1,145:27269001,45620715
$1,145:27290163,45620715
x1,145:27458553,45620715
k1,145:30436213,45620715:2977660
g1,145:30436213,45620715
)
g1,145:30436213,45620715
)
]
$1,145:30436213,40505463
)
g1,145:30638281,40505463
)
k1,145:11347305,40505463:-19290976
)
)
g1,145:28709065,40505463
)
g1,145:28911133,40505463
g1,146:28911133,40505463
g1,147:28911133,40505463
k1,147:35522151,40505463:6611018
)
]
]
]
(1,170:4736286,49038622:30785865,0,0
h1,170:4736286,49038622:30785865,0,0
)
]
(1,170:4736286,4736286:0,0,0
[1,170:0,4736286:0,0,0
(1,170:0,0:0,0,0
(1,170:0,52099153:0,0,0
g1,170:0,52099153
)
g1,170:0,0
)
]
)
]
!35597
}1
!10
{2
[1,222:4736286,49038622:30785865,44302336,0
(1,222:4736286,4736286:0,0,0
[1,222:0,4736286:0,0,0
(1,222:0,0:0,0,0
(1,222:0,52099153:0,0,0
g1,222:0,52099153
)
g1,222:0,0
)
]
)
[1,222:4736286,49038622:30785865,46137344,0
[1,222:4736286,3687710:30785865,786432,0
(1,222:4736286,3687710:30785865,0,0
h1,222:4736286,3687710:30785865,0,0
)
]
[1,222:4736286,47072542:30785865,42336256,0
(1,149:4736286,5391646:30785865,455111,0
(1,149:4736286,5391646:0,0,0
g1,149:4736286,5391646
)
x1,149:6024699,5391646
g1,149:6275919,5391646
x1,149:7957547,5391646
x1,149:9580008,5391646
g1,149:9831228,5391646
x1,149:10438343,5391646
g1,149:10689563,5391646
x1,149:12235113,5391646
x1,149:13208589,5391646
g1,149:13459809,5391646
x1,149:14213469,5391646
h1,149:14213469,5391646:0,0,0
k1,149:35522151,5391646:21308682
g1,149:35522151,5391646
)
(1,164:4736286,6702366:30785865,491520,163840
x1,164:5337034,6702366
k1,162:5535566,6702366:198532
x1,162:7031974,6702366
k1,162:7230507,6702366:198533
x1,162:7813051,6702366
k1,162:8011583,6702366:198532
x1,162:8960037,6702366
x1,162:9287718,6702366
x1,162:9560784,6702366
k1,162:9759317,6702366:198533
x1,162:10960814,6702366
k1,162:11159346,6702366:198532
x1,162:12069570,6702366
k1,162:12268103,6702366:198533
x1,162:13598852,6702366
x1,162:14454463,6702366
k1,162:14652995,6702366:198532
x1,162:15563220,6702366
h1,162:15563220,6702366:0,0,0
x1,162:15818083,6702366
k1,162:16016616,6702366:198533
x1,162:16457164,6702366
k1,162:16655696,6702366:198532
x1,162:16983377,6702366
k1,162:17181910,6702366:198533
x1,162:19442908,6702366
k1,162:19641440,6702366:198532
x1,162:20169371,6702366
k1,162:20367904,6702366:198533
x1,162:21241720,6702366
x1,162:22097331,6702366
k1,162:22295863,6702366:198532
x1,162:23206088,6702366
h1,162:23206088,6702366:0,0,0
x1,162:23642996,6702366
k1,162:23841529,6702366:198533
x1,162:24314845,6702366
k1,163:23841529,6702366:-18205
x1,163:24587911,6702366
k1,163:24786443,6702366:198532
x1,163:26424848,6702366
k1,163:26623381,6702366:198533
x1,163:27533605,6702366
k1,163:27732137,6702366:198532
x1,163:28680591,6702366
x1,163:29226727,6702366
k1,163:29425260,6702366:198533
x1,163:29789350,6702366
x1,163:30117031,6702366
k1,163:30315563,6702366:198532
x1,163:31298605,6702366
x1,163:34267757,6702366
k1,163:34466290,6702366:198533
x1,163:35522151,6702366
k1,163:35522151,6702366:0
)
(1,164:4736286,7488798:30785865,455111,127431
x1,164:5646510,7488798
g1,163:5864963,7488798
x1,163:6813417,7488798
x1,163:7359553,7488798
g1,163:7578006,7488798
x1,163:8526460,7488798
x1,163:9644213,7488798
g1,163:9862666,7488798
x1,163:10303214,7488798
g1,163:10521667,7488798
x1,163:11107851,7488798
g1,163:11326304,7488798
x1,163:12546006,7488798
x1,163:13441665,7488798
k1,164:35522151,7488798:22080486
g1,164:35522151,7488798
)
(1,170:4736286,9202824:30785865,865699,631956
g1,170:7326670,9202824
(1,170:7326670,9202824:1476117,865699,631956
g1,170:7326670,9202824
(1,170:7326670,9202824:0,550500,235932
[1,170:7326670,9202824:0,550500,235932
(1,86:7326670,9202824:0,550500,235932
r1,222:7326670,9202824:0,786432,235932
)
]
)
(1,170:7326670,9202824:1476117,574151,0
$1,170:7326670,9202824
(1,170:7326670,9202824:1476117,574151,0
x1,170:7869618,9202824
(1,170:7921044,8932231:881743,303558,54614
x1,170:8770019,8932231
)
)
$1,170:8802787,9202824
)
)
g1,170:8802787,9202824
(1,170:8802787,9202824:24128979,865699,631956
(1,170:8802787,9202824:9606021,865699,631956
$1,170:8802787,9202824
(1,170:8802787,9202824:9606021,865699,631956
h1,170:8802787,9202824:0,0,0
g1,170:8984827,9202824
x1,170:9421735,9202824
g1,170:9603775,9202824
x1,170:10229174,9202824
x1,170:10939603,9202824
[1,170:10939603,9458344:693550,865732,142281
(1,170:10939603,8911189:693550,318577,65901
x1,170:11177809,8911189
(1,170:11177809,8977090:422576,223915,0
x1,170:11542472,8977090
)
)
(1,170:10939603,9458344:522753,376402,142281
x1,170:11173812,9458344
[1,170:11173812,9600625:255776,518683,0
(1,170:11173812,9300330:207608,218388,0
x1,170:11348652,9300330
)
(1,170:11173812,9600625:255776,211171,0
x1,170:11396820,9600625
)
]
)
]
x1,170:11888016,9202824
(1,170:11888016,9202824:812562,574151,0
x1,170:12430964,9202824
(1,170:12482390,8932231:218188,303558,0
x1,170:12667810,8932231
)
)
g1,170:12846210,9202824
x1,170:13355936,9202824
g1,170:13501568,9202824
(1,170:13501568,9202824:734900,865699,631956
(1,170:13501568,9202824:734900,865699,631956
h1,170:13501568,9202824:78643,0,0
[1,170:13580211,9202824:577614,865699,631956
(1,170:13580211,8759468:577614,422343,0
k1,170:13705178,8759468:124967
x1,170:14032859,8759468
k1,170:14157825,8759468:124966
)
(1,170:13580211,9660021:577614,529292,174758
x1,170:13863822,9660021
[1,170:13863822,9834779:294003,704050,0
(1,170:13863822,9434287:218188,303558,0
x1,170:14049242,9434287
)
(1,170:13863822,9834779:294003,295640,0
x1,170:14125057,9834779
)
]
)
]
h1,170:14157825,9202824:78643,0,0
)
)
(1,170:14236468,9202824:1044347,447828,98303
x1,170:14782603,9202824
(1,170:14782603,9301127:498212,313481,0
x1,170:15212389,9301127
)
)
x1,170:16050954,9202824
(1,170:16050954,9202824:812562,574151,0
x1,170:16593902,9202824
(1,170:16645328,8932231:218188,303558,0
x1,170:16830748,8932231
)
)
x1,170:17045561,9202824
g1,170:17154785,9202824
(1,170:17154785,9202824:744297,574151,0
x1,170:17535258,9202824
(1,170:17680894,8932231:218188,303558,0
x1,170:17866314,8932231
)
)
x1,170:18408808,9202824
)
$1,170:18408808,9202824
)
k1,170:32931766,9202824:14522958
)
g1,170:35522150,9202824
(1,170:35522150,9202824:1,865699,631956
(1,170:35522151,9202824:0,550500,235932
k1,170:34684744,9202824:-837407
(1,170:34684744,9202824:837407,550500,235932
(1,170:34684744,9202824:0,550500,235932
[1,170:34684744,9202824:0,550500,235932
(1,86:34684744,9202824:0,550500,235932
r1,222:34684744,9202824:0,786432,235932
)
]
)
(1,170:34684744,9202824:837407,491520,163840
x1,170:35267288,9202824
x1,170:35522151,9202824
)
)
)
)
g1,170:35522151,9202824
)
(1,170:4736286,11180826:30785865,1083902,875745
g1,170:7326670,11180826
(1,170:7326670,11180826:1476117,1083902,875745
k1,170:8802787,11180826:1476117
(1,170:8802787,11180826:0,550500,235932
[1,170:8802787,11180826:0,550500,235932
(1,86:8802787,11180826:0,550500,235932
r1,222:8802787,11180826:0,786432,235932
)
]
)
(1,170:8802787,11180826:0,0,0
$1,170:8802787,11180826
h1,170:8802787,11180826:0,0,0
$1,170:8802787,11180826
)
)
g1,170:8802787,11180826
(1,170:8802787,11180826:24128979,1083902,875745
(1,170:8802787,11180826:15453778,1083902,875745
$1,170:8802787,11180826
(1,170:8802787,11180826:15453778,1083902,875745
h1,170:8802787,11180826:0,0,0
g1,170:8984827,11180826
x1,170:9494553,11180826
g1,170:9676593,11180826
[1,170:9676593,11180826:2122640,437688,615674
(1,170:9676593,11180826:2122640,437688,127431
(1,170:9676593,11180826:921146,282168,127431
x1,170:10588638,11180826
)
g1,170:10706963,11180826
[1,170:10706963,11180826:1092270,437688,0
(1,170:10706963,11180826:1092270,437688,0
x1,170:11799233,11180826
)
]
)
(1,170:9676593,11730964:2122640,313481,0
k1,170:10505191,11730964:828598
x1,170:10934977,11730964
k1,170:11799233,11730964:828598
)
]
x1,170:12345367,11180826
(1,170:12345367,11279129:498212,313481,0
x1,170:12775153,11279129
)
g1,170:12989211,11180826
x1,170:13498937,11180826
g1,170:13644569,11180826
(1,170:13644569,11180826:1132238,865699,875745
(1,170:13644569,11180826:1132238,865699,875745
h1,170:13644569,11180826:78643,0,0
[1,170:13723212,11180826:974952,865699,875745
(1,170:13723212,10737470:974952,422343,0
k1,170:14046848,10737470:323636
x1,170:14374529,10737470
k1,170:14698164,10737470:323635
)
(1,170:13723212,11662407:974952,553676,394163
x1,170:14050893,11662407
(1,170:14050893,11662407:647271,553676,394163
(1,170:14050893,11662407:647271,553676,394163
h1,170:14050893,11662407:78643,0,0
[1,170:14129536,11662407:489985,553676,394163
(1,170:14129536,11404371:489985,295640,0
k1,170:14243911,11404371:114375
x1,170:14505146,11404371
k1,170:14619521,11404371:114375
)
(1,170:14129536,11914288:489985,376402,142281
x1,170:14363745,11914288
[1,170:14363745,12056569:255776,518683,0
(1,170:14363745,11756274:207608,218388,0
x1,170:14538585,11756274
)
(1,170:14363745,12056569:255776,211171,0
x1,170:14586753,12056569
)
]
)
]
h1,170:14619521,11662407:78643,0,0
)
)
)
]
h1,170:14698164,11180826:78643,0,0
)
)
g1,170:14886031,11180826
(1,170:14886031,11180826:8679991,950280,631956
[1,170:14886031,10230546:364090,0,1572880
(1,170:14886031,10230546:364090,0,393220
x1,170:15250121,10230546
)
(1,170:14886031,10623766:364090,0,393220
x1,170:15250121,10623766
)
(1,170:14886031,11016986:364090,0,393220
x1,170:15250121,11016986
)
(1,170:14886031,11410206:364090,0,393220
x1,170:15250121,11410206
)
]
(1,170:15250121,11180826:7951811,865699,631956
x1,170:15625287,11180826
g1,170:15770919,11180826
x1,170:16280645,11180826
g1,170:16426277,11180826
x1,170:16681140,11180826
(1,170:16681140,11180826:812562,574151,0
x1,170:17224088,11180826
(1,170:17275514,10910233:218188,303558,0
x1,170:17460934,10910233
)
)
g1,170:17639334,11180826
x1,170:18149060,11180826
g1,170:18294692,11180826
(1,170:18294692,11180826:734900,865699,631956
(1,170:18294692,11180826:734900,865699,631956
h1,170:18294692,11180826:78643,0,0
[1,170:18373335,11180826:577614,865699,631956
(1,170:18373335,10737470:577614,422343,0
k1,170:18498302,10737470:124967
x1,170:18825983,10737470
k1,170:18950949,10737470:124966
)
(1,170:18373335,11638023:577614,529292,174758
x1,170:18656946,11638023
[1,170:18656946,11812781:294003,704050,0
(1,170:18656946,11412289:218188,303558,0
x1,170:18842366,11412289
)
(1,170:18656946,11812781:294003,295640,0
x1,170:18918181,11812781
)
]
)
]
h1,170:18950949,11180826:78643,0,0
)
)
(1,170:19029592,11180826:1044347,447828,98303
x1,170:19575727,11180826
(1,170:19575727,11279129:498212,313481,0
x1,170:20005513,11279129
)
)
x1,170:20844078,11180826
(1,170:20844078,11180826:812562,574151,0
x1,170:21387026,11180826
(1,170:21438452,10910233:218188,303558,0
x1,170:21623872,10910233
)
)
x1,170:21838685,11180826
g1,170:21947909,11180826
(1,170:21947909,11180826:744297,574151,0
x1,170:22328382,11180826
(1,170:22474018,10910233:218188,303558,0
x1,170:22659438,10910233
)
)
x1,170:23201932,11180826
)
[1,170:23201932,10230546:364090,0,1572880
(1,170:23201932,10230546:364090,0,393220
x1,170:23566022,10230546
)
(1,170:23201932,10623766:364090,0,393220
x1,170:23566022,10623766
)
(1,170:23201932,11016986:364090,0,393220
x1,170:23566022,11016986
)
(1,170:23201932,11410206:364090,0,393220
x1,170:23566022,11410206
)
]
)
[1,170:23566022,11845549:435680,1748625,0
(1,170:23566022,10392564:294003,295640,0
x1,170:23827257,10392564
)
(1,170:23566022,11845549:435680,313481,0
x1,170:23898392,11845549
)
]
x1,170:24256565,11180826
)
$1,170:24256565,11180826
)
k1,170:32931766,11180826:8675201
)
g1,170:35522150,11180826
(1,170:35522150,11180826:1,1083902,875745
(1,170:35522151,11180826:0,550500,235932
k1,170:34684744,11180826:-837407
(1,170:34684744,11180826:837407,550500,235932
(1,170:34684744,11180826:0,550500,235932
[1,170:34684744,11180826:0,550500,235932
(1,86:34684744,11180826:0,550500,235932
r1,222:34684744,11180826:0,786432,235932
)
]
)
(1,170:34684744,11180826:837407,491520,163840
x1,170:35267288,11180826
x1,170:35522151,11180826
)
)
)
)
g1,170:35522151,11180826
)
(1,170:4736286,13402617:30785865,1083902,664723
g1,170:7326670,13402617
(1,170:7326670,13402617:1476117,1083902,664723
k1,170:8802787,13402617:1476117
(1,170:8802787,13402617:0,550500,235932
[1,170:8802787,13402617:0,550500,235932
(1,86:8802787,13402617:0,550500,235932
r1,222:8802787,13402617:0,786432,235932
)
]
)
(1,170:8802787,13402617:0,0,0
$1,170:8802787,13402617
h1,170:8802787,13402617:0,0,0
$1,170:8802787,13402617
)
)
g1,170:8802787,13402617
(1,170:8802787,13402617:24128979,1083902,664723
(1,170:8802787,13402617:14801577,1083902,664723
$1,170:8802787,13402617
(1,170:8802787,13402617:14801577,1083902,664723
h1,170:8802787,13402617:0,0,0
g1,170:8984827,13402617
x1,170:9494553,13402617
g1,170:9676593,13402617
[1,170:9676593,13402617:2122640,437688,615674
(1,170:9676593,13402617:2122640,437688,127431
(1,170:9676593,13402617:921146,282168,127431
x1,170:10588638,13402617
)
g1,170:10706963,13402617
[1,170:10706963,13402617:1092270,437688,0
(1,170:10706963,13402617:1092270,437688,0
x1,170:11799233,13402617
)
]
)
(1,170:9676593,13952755:2122640,313481,0
k1,170:10505191,13952755:828598
x1,170:10934977,13952755
k1,170:11799233,13952755:828598
)
]
x1,170:12345367,13402617
(1,170:12345367,13500920:498212,313481,0
x1,170:12775153,13500920
)
g1,170:12989211,13402617
x1,170:13498937,13402617
g1,170:13644569,13402617
(1,170:13644569,13402617:734900,984739,449545
(1,170:13644569,13402617:734900,984739,449545
h1,170:13644569,13402617:78643,0,0
[1,170:13723212,13402617:577614,984739,449545
(1,170:13723212,12959261:577614,541383,162667
x1,170:14006823,12959261
[1,170:14006823,13121928:294003,704050,0
(1,170:14006823,12721436:218188,303558,0
x1,170:14192243,12721436
)
(1,170:14006823,13121928:294003,295640,0
x1,170:14268058,13121928
)
]
)
(1,170:13723212,13852161:577614,422343,0
k1,170:13848179,13852161:124967
x1,170:14175860,13852161
k1,170:14300826,13852161:124966
)
]
h1,170:14300826,13402617:78643,0,0
)
)
g1,170:14488693,13402617
(1,170:14488693,13402617:8425128,950280,631956
[1,170:14488693,12452337:364090,0,1572880
(1,170:14488693,12452337:364090,0,393220
x1,170:14852783,12452337
)
(1,170:14488693,12845557:364090,0,393220
x1,170:14852783,12845557
)
(1,170:14488693,13238777:364090,0,393220
x1,170:14852783,13238777
)
(1,170:14488693,13631997:364090,0,393220
x1,170:14852783,13631997
)
]
(1,170:14852783,13402617:7696948,865699,631956
x1,170:15227949,13402617
g1,170:15373581,13402617
x1,170:15883307,13402617
g1,170:16028939,13402617
(1,170:16028939,13402617:812562,574151,0
x1,170:16571887,13402617
(1,170:16623313,13132024:218188,303558,0
x1,170:16808733,13132024
)
)
g1,170:16987133,13402617
x1,170:17496859,13402617
g1,170:17642491,13402617
(1,170:17642491,13402617:734900,865699,631956
(1,170:17642491,13402617:734900,865699,631956
h1,170:17642491,13402617:78643,0,0
[1,170:17721134,13402617:577614,865699,631956
(1,170:17721134,12959261:577614,422343,0
k1,170:17846101,12959261:124967
x1,170:18173782,12959261
k1,170:18298748,12959261:124966
)
(1,170:17721134,13859814:577614,529292,174758
x1,170:18004745,13859814
[1,170:18004745,14034572:294003,704050,0
(1,170:18004745,13634080:218188,303558,0
x1,170:18190165,13634080
)
(1,170:18004745,14034572:294003,295640,0
x1,170:18265980,14034572
)
]
)
]
h1,170:18298748,13402617:78643,0,0
)
)
(1,170:18377391,13402617:1044347,447828,98303
x1,170:18923526,13402617
(1,170:18923526,13500920:498212,313481,0
x1,170:19353312,13500920
)
)
x1,170:20191877,13402617
(1,170:20191877,13402617:812562,574151,0
x1,170:20734825,13402617
(1,170:20786251,13132024:218188,303558,0
x1,170:20971671,13132024
)
)
x1,170:21186484,13402617
g1,170:21295708,13402617
(1,170:21295708,13402617:744297,574151,0
x1,170:21676181,13402617
(1,170:21821817,13132024:218188,303558,0
x1,170:22007237,13132024
)
)
x1,170:22549731,13402617
)
[1,170:22549731,12452337:364090,0,1572880
(1,170:22549731,12452337:364090,0,393220
x1,170:22913821,12452337
)
(1,170:22549731,12845557:364090,0,393220
x1,170:22913821,12845557
)
(1,170:22549731,13238777:364090,0,393220
x1,170:22913821,13238777
)
(1,170:22549731,13631997:364090,0,393220
x1,170:22913821,13631997
)
]
)
[1,170:22913821,14067340:435680,1748625,0
(1,170:22913821,12614355:294003,295640,0
x1,170:23175056,12614355
)
(1,170:22913821,14067340:435680,313481,0
x1,170:23246191,14067340
)
]
x1,170:23604364,13402617
)
$1,170:23604364,13402617
)
k1,170:32931766,13402617:9327402
)
g1,170:35522150,13402617
(1,170:35522150,13402617:1,1083902,664723
(1,170:35522151,13402617:0,550500,235932
k1,170:34684744,13402617:-837407
(1,170:34684744,13402617:837407,550500,235932
(1,170:34684744,13402617:0,550500,235932
[1,170:34684744,13402617:0,550500,235932
(1,86:34684744,13402617:0,550500,235932
r1,222:34684744,13402617:0,786432,235932
)
]
)
(1,170:34684744,13402617:837407,491520,163840
x1,170:35267288,13402617
x1,170:35522151,13402617
)
)
)
)
g1,170:35522151,13402617
)
(1,170:4736286,15314223:30785865,984739,631956
g1,170:7326670,15314223
(1,170:7326670,15314223:1476117,984739,631956
k1,170:8802787,15314223:1476117
(1,170:8802787,15314223:0,550500,235932
[1,170:8802787,15314223:0,550500,235932
(1,86:8802787,15314223:0,550500,235932
r1,222:8802787,15314223:0,786432,235932
)
]
)
(1,170:8802787,15314223:0,0,0
$1,170:8802787,15314223
h1,170:8802787,15314223:0,0,0
$1,170:8802787,15314223
)
)
g1,170:8802787,15314223
(1,170:8802787,15314223:24128979,984739,631956
(1,170:8802787,15314223:24128979,984739,631956
$1,170:8802787,15314223
(1,170:8802787,15314223:24128979,984739,631956
h1,170:8802787,15314223:0,0,0
g1,170:8984827,15314223
x1,170:9494553,15314223
g1,170:9676593,15314223
[1,170:9676593,15314223:2122640,437688,615674
(1,170:9676593,15314223:2122640,437688,127431
(1,170:9676593,15314223:921146,282168,127431
x1,170:10588638,15314223
)
g1,170:10706963,15314223
[1,170:10706963,15314223:1092270,437688,0
(1,170:10706963,15314223:1092270,437688,0
x1,170:11799233,15314223
)
]
)
(1,170:9676593,15864361:2122640,313481,0
k1,170:10505191,15864361:828598
x1,170:10934977,15864361
k1,170:11799233,15864361:828598
)
]
x1,170:12345367,15314223
(1,170:12345367,15412526:498212,313481,0
x1,170:12775153,15412526
)
g1,170:12989211,15314223
x1,170:13498937,15314223
g1,170:13644569,15314223
(1,170:13644569,15314223:1062581,865699,631956
(1,170:13644569,15314223:1062581,865699,631956
h1,170:13644569,15314223:78643,0,0
[1,170:13723212,15314223:905295,865699,631956
(1,170:13723212,14870867:905295,422343,0
k1,170:14012019,14870867:288807
x1,170:14339700,14870867
k1,170:14628507,14870867:288807
)
(1,170:13723212,15771420:905295,529292,174758
x1,170:14050893,15771420
(1,170:14050893,15771420:577614,529292,174758
x1,170:14334504,15771420
[1,170:14334504,15946178:294003,704050,0
(1,170:14334504,15545686:218188,303558,0
x1,170:14519924,15545686
)
(1,170:14334504,15946178:294003,295640,0
x1,170:14595739,15946178
)
]
)
)
]
h1,170:14628507,15314223:78643,0,0
)
)
g1,170:14816374,15314223
(1,170:14816374,15314223:4900520,574151,229380
[1,170:14816374,14757163:364090,0,786440
(1,170:14816374,14757163:364090,0,393220
x1,170:15180464,14757163
)
(1,170:14816374,15150383:364090,0,393220
x1,170:15180464,15150383
)
]
(1,170:15180464,15314223:4172340,574151,163840
(1,170:15180464,15314223:1044347,447828,98303
x1,170:15726599,15314223
(1,170:15726599,15412526:498212,313481,0
x1,170:16156385,15412526
)
)
x1,170:16994950,15314223
(1,170:16994950,15314223:812562,574151,0
x1,170:17537898,15314223
(1,170:17589324,15043630:218188,303558,0
x1,170:17774744,15043630
)
)
x1,170:17989557,15314223
g1,170:18098781,15314223
(1,170:18098781,15314223:744297,574151,0
x1,170:18479254,15314223
(1,170:18624890,15043630:218188,303558,0
x1,170:18810310,15043630
)
)
x1,170:19352804,15314223
)
[1,170:19352804,14757163:364090,0,786440
(1,170:19352804,14757163:364090,0,393220
x1,170:19716894,14757163
)
(1,170:19352804,15150383:364090,0,393220
x1,170:19716894,15150383
)
]
)
[1,170:19716894,15576370:435680,969920,0
(1,170:19716894,14902090:294003,295640,0
x1,170:19978129,14902090
)
(1,170:19716894,15576370:435680,313481,0
x1,170:20049264,15576370
)
]
g1,170:20298206,15314223
x1,170:20807932,15314223
g1,170:20953564,15314223
(1,170:20953564,15314223:1044347,447828,98303
x1,170:21499699,15314223
(1,170:21499699,15412526:498212,313481,0
x1,170:21929485,15412526
)
)
x1,170:22768050,15314223
(1,170:22768050,15314223:812562,574151,0
x1,170:23310998,15314223
(1,170:23362424,15043630:218188,303558,0
x1,170:23547844,15043630
)
)
x1,170:23762657,15314223
g1,170:23871881,15314223
(1,170:23871881,15314223:744297,574151,0
x1,170:24252354,15314223
(1,170:24397990,15043630:218188,303558,0
x1,170:24583410,15043630
)
)
x1,170:25501070,15314223
g1,170:25646702,15314223
x1,170:26156428,15314223
g1,170:26302060,15314223
(1,170:26302060,15314223:812562,574151,0
x1,170:26845008,15314223
(1,170:26896434,15043630:218188,303558,0
x1,170:27081854,15043630
)
)
x1,170:27369485,15314223
g1,170:27515117,15314223
x1,170:28024843,15314223
g1,170:28170475,15314223
x1,170:28425338,15314223
(1,170:28425338,15314223:734900,984739,449545
(1,170:28425338,15314223:734900,984739,449545
h1,170:28425338,15314223:78643,0,0
[1,170:28503981,15314223:577614,984739,449545
(1,170:28503981,14870867:577614,541383,162667
x1,170:28787592,14870867
[1,170:28787592,15033534:294003,704050,0
(1,170:28787592,14633042:218188,303558,0
x1,170:28973012,14633042
)
(1,170:28787592,15033534:294003,295640,0
x1,170:29048827,15033534
)
]
)
(1,170:28503981,15763767:577614,422343,0
k1,170:28628948,15763767:124967
x1,170:28956629,15763767
k1,170:29081595,15763767:124966
)
]
h1,170:29081595,15314223:78643,0,0
)
)
g1,170:29269462,15314223
(1,170:29269462,15314223:2716898,574151,229380
[1,170:29269462,14757163:364090,0,786440
(1,170:29269462,14757163:364090,0,393220
x1,170:29633552,14757163
)
(1,170:29269462,15150383:364090,0,393220
x1,170:29633552,15150383
)
]
(1,170:29633552,15314223:1988718,574151,54613
x1,170:30008718,15314223
g1,170:30154350,15314223
x1,170:30664076,15314223
g1,170:30809708,15314223
(1,170:30809708,15314223:812562,574151,0
x1,170:31352656,15314223
(1,170:31404082,15043630:218188,303558,0
x1,170:31589502,15043630
)
)
)
[1,170:31622270,14757163:364090,0,786440
(1,170:31622270,14757163:364090,0,393220
x1,170:31986360,14757163
)
(1,170:31622270,15150383:364090,0,393220
x1,170:31986360,15150383
)
]
)
[1,170:31986360,15576370:435680,969920,0
(1,170:31986360,14902090:294003,295640,0
x1,170:32247595,14902090
)
(1,170:31986360,15576370:435680,313481,0
x1,170:32318730,15576370
)
]
x1,170:32931766,15314223
)
$1,170:32931766,15314223
)
g1,170:32931766,15314223
)
g1,170:35522150,15314223
(1,170:35522150,15314223:1,984739,631956
(1,170:35522151,15314223:0,550500,235932
k1,170:34684744,15314223:-837407
(1,170:34684744,15314223:837407,550500,235932
(1,170:34684744,15314223:0,550500,235932
[1,170:34684744,15314223:0,550500,235932
(1,86:34684744,15314223:0,550500,235932
r1,222:34684744,15314223:0,786432,235932
)
]
)
(1,170:34684744,15314223:837407,491520,163840
x1,170:35267288,15314223
x1,170:35522151,15314223
)
)
)
)
g1,170:35522151,15314223
)
(1,170:4736286,17193062:30785865,984739,615674
g1,170:7326670,17193062
(1,170:7326670,17193062:1476117,984739,615674
k1,170:8802787,17193062:1476117
(1,170:8802787,17193062:0,550500,235932
[1,170:8802787,17193062:0,550500,235932
(1,86:8802787,17193062:0,550500,235932
r1,222:8802787,17193062:0,786432,235932
)
]
)
(1,170:8802787,17193062:0,0,0
$1,170:8802787,17193062
h1,170:8802787,17193062:0,0,0
$1,170:8802787,17193062
)
)
g1,170:8802787,17193062
(1,170:8802787,17193062:24128979,984739,615674
(1,170:8802787,17193062:20166423,984739,615674
$1,170:8802787,17193062
(1,170:8802787,17193062:20166423,984739,615674
h1,170:8802787,17193062:0,0,0
g1,170:8984827,17193062
x1,170:9494553,17193062
g1,170:9676593,17193062
[1,170:9676593,17193062:2122640,437688,615674
(1,170:9676593,17193062:2122640,437688,127431
(1,170:9676593,17193062:921146,282168,127431
x1,170:10588638,17193062
)
g1,170:10706963,17193062
[1,170:10706963,17193062:1092270,437688,0
(1,170:10706963,17193062:1092270,437688,0
x1,170:11799233,17193062
)
]
)
(1,170:9676593,17743200:2122640,313481,0
k1,170:10505191,17743200:828598
x1,170:10934977,17743200
k1,170:11799233,17743200:828598
)
]
x1,170:12345367,17193062
(1,170:12345367,17291365:498212,313481,0
x1,170:12775153,17291365
)
g1,170:12989211,17193062
x1,170:13498937,17193062
g1,170:13644569,17193062
x1,170:14414708,17193062
(1,170:14414708,17193062:812562,574151,0
x1,170:14957656,17193062
(1,170:15009082,16922469:218188,303558,0
x1,170:15194502,16922469
)
)
x1,170:15409315,17193062
g1,170:15518539,17193062
(1,170:15518539,17193062:744297,574151,0
x1,170:15899012,17193062
(1,170:16044648,16922469:218188,303558,0
x1,170:16230068,16922469
)
)
x1,170:16517699,17193062
g1,170:16663331,17193062
x1,170:17173057,17193062
g1,170:17318689,17193062
(1,170:17318689,17193062:1044347,447828,98303
x1,170:17864824,17193062
(1,170:17864824,17291365:498212,313481,0
x1,170:18294610,17291365
)
)
x1,170:19133175,17193062
(1,170:19133175,17193062:812562,574151,0
x1,170:19676123,17193062
(1,170:19727549,16922469:218188,303558,0
x1,170:19912969,16922469
)
)
x1,170:20127782,17193062
g1,170:20237006,17193062
(1,170:20237006,17193062:744297,574151,0
x1,170:20617479,17193062
(1,170:20763115,16922469:218188,303558,0
x1,170:20948535,16922469
)
)
x1,170:21866195,17193062
g1,170:22011827,17193062
x1,170:22521553,17193062
g1,170:22667185,17193062
(1,170:22667185,17193062:812562,574151,0
x1,170:23210133,17193062
(1,170:23261559,16922469:218188,303558,0
x1,170:23446979,16922469
)
)
x1,170:23734610,17193062
g1,170:23880242,17193062
x1,170:24389968,17193062
g1,170:24535600,17193062
(1,170:24535600,17193062:734900,984739,449545
(1,170:24535600,17193062:734900,984739,449545
h1,170:24535600,17193062:78643,0,0
[1,170:24614243,17193062:577614,984739,449545
(1,170:24614243,16749706:577614,541383,162667
x1,170:24897854,16749706
[1,170:24897854,16912373:294003,704050,0
(1,170:24897854,16511881:218188,303558,0
x1,170:25083274,16511881
)
(1,170:24897854,16912373:294003,295640,0
x1,170:25159089,16912373
)
]
)
(1,170:24614243,17642606:577614,422343,0
k1,170:24739210,17642606:124967
x1,170:25066891,17642606
k1,170:25191857,17642606:124966
)
]
h1,170:25191857,17193062:78643,0,0
)
)
g1,170:25379724,17193062
(1,170:25379724,17193062:2716898,574151,229380
[1,170:25379724,16636002:364090,0,786440
(1,170:25379724,16636002:364090,0,393220
x1,170:25743814,16636002
)
(1,170:25379724,17029222:364090,0,393220
x1,170:25743814,17029222
)
]
(1,170:25743814,17193062:1988718,574151,54613
x1,170:26118980,17193062
g1,170:26264612,17193062
x1,170:26774338,17193062
g1,170:26919970,17193062
(1,170:26919970,17193062:812562,574151,0
x1,170:27462918,17193062
(1,170:27514344,16922469:218188,303558,0
x1,170:27699764,16922469
)
)
)
[1,170:27732532,16636002:364090,0,786440
(1,170:27732532,16636002:364090,0,393220
x1,170:28096622,16636002
)
(1,170:27732532,17029222:364090,0,393220
x1,170:28096622,17029222
)
]
)
[1,170:28096622,17455209:435680,969920,0
(1,170:28096622,16780929:294003,295640,0
x1,170:28357857,16780929
)
(1,170:28096622,17455209:435680,313481,0
x1,170:28428992,17455209
)
]
x1,170:28969210,17193062
)
$1,170:28969210,17193062
)
k1,170:32931766,17193062:3962556
)
g1,170:35522150,17193062
(1,170:35522150,17193062:1,984739,615674
(1,170:35522151,17193062:0,550500,235932
k1,170:34684744,17193062:-837407
(1,170:34684744,17193062:837407,550500,235932
(1,170:34684744,17193062:0,550500,235932
[1,170:34684744,17193062:0,550500,235932
(1,86:34684744,17193062:0,550500,235932
r1,222:34684744,17193062:0,786432,235932
)
]
)
(1,170:34684744,17193062:837407,491520,163840
x1,170:35267288,17193062
x1,170:35522151,17193062
)
)
)
)
g1,170:35522151,17193062
)
(1,178:4736286,19021152:30785865,491520,163840
h1,173:4736286,19021152:983040,0,0
x1,173:6848003,19021152
k1,173:7129378,19021152:281375
x1,173:8460127,19021152
x1,173:9315738,19021152
k1,173:9597113,19021152:281375
x1,173:10179657,19021152
h1,173:10179657,19021152:0,0,0
x1,173:10434520,19021152
k1,173:10715895,19021152:281375
x1,173:11698937,19021152
k1,173:11980311,19021152:281374
x1,173:12344401,19021152
x1,173:12653877,19021152
k1,173:12935252,19021152:281375
x1,173:15411063,19021152
k1,173:15692438,19021152:281375
x1,173:16056528,19021152
x1,173:16384209,19021152
k1,173:16665584,19021152:281375
x1,173:19596508,19021152
k1,173:19877883,19021152:281375
x1,173:20788107,19021152
k1,173:21069482,19021152:281375
x1,173:22913595,19021152
k1,173:23194969,19021152:281374
x1,173:24543921,19021152
k1,173:24825296,19021152:281375
x1,173:25353227,19021152
k1,173:25634602,19021152:281375
x1,173:26544826,19021152
k1,173:26826201,19021152:281375
x1,173:28156950,19021152
x1,173:29012561,19021152
k1,173:29293936,19021152:281375
x1,173:29876480,19021152
h1,173:29876480,19021152:0,0,0
x1,173:30313388,19021152
k1,173:30594763,19021152:281375
x1,173:32087530,19021152
k1,174:32368904,19021152:281374
x1,174:33827082,19021152
k1,174:34108457,19021152:281375
x1,174:34549005,19021152
k1,174:34830380,19021152:281375
x1,174:35522151,19021152
k1,174:35522151,19021152:0
)
(1,178:4736286,19941210:30785865,690682,394163
x1,178:5082172,19941210
x1,174:6977259,19941210
k1,174:7235404,19941210:258145
$1,174:7235404,19941210
x1,174:7610570,19941210
$1,174:7610570,19941210
k1,174:7868715,19941210:258145
x1,174:8414850,19941210
k1,174:8672994,19941210:258144
$1,174:8672994,19941210
(1,174:8672994,19941210:908506,553676,394163
(1,174:8672994,19941210:908506,553676,394163
h1,174:8672994,19941210:78643,0,0
[1,174:8751637,19941210:751220,553676,394163
(1,174:8751637,19683174:751220,295640,0
k1,174:8996630,19683174:244993
x1,174:9257865,19683174
k1,174:9502857,19683174:244992
)
(1,174:8751637,20193091:751220,376402,142281
x1,174:9012872,20193091
(1,174:9012872,20193091:489985,376402,142281
x1,174:9247081,20193091
[1,174:9247081,20335372:255776,518683,0
(1,174:9247081,20035077:207608,218388,0
x1,174:9421921,20035077
)
(1,174:9247081,20335372:255776,211171,0
x1,174:9470089,20335372
)
]
)
)
]
h1,174:9502857,19941210:78643,0,0
)
)
k1,174:9690724,19941210:109224
(1,174:9690724,19941210:4900520,557060,229380
[1,174:9690724,19384150:364090,0,786440
(1,174:9690724,19384150:364090,0,393220
x1,174:10054814,19384150
)
(1,174:9690724,19777370:364090,0,393220
x1,174:10054814,19777370
)
]
(1,174:10054814,19941210:4172340,541383,163840
(1,174:10054814,19941210:1044347,447828,98303
x1,174:10600949,19941210
(1,174:10600949,20039513:498212,313481,0
x1,174:11030735,20039513
)
)
x1,174:11869300,19941210
(1,174:11869300,19941210:812562,541383,0
x1,174:12412248,19941210
(1,174:12463674,19703385:218188,303558,0
x1,174:12649094,19703385
)
)
x1,174:12863907,19941210
g1,174:12973131,19941210
(1,174:12973131,19941210:744297,541383,0
x1,174:13353604,19941210
(1,174:13499240,19703385:218188,303558,0
x1,174:13684660,19703385
)
)
x1,174:14227154,19941210
)
[1,174:14227154,19384150:364090,0,786440
(1,174:14227154,19384150:364090,0,393220
x1,174:14591244,19384150
)
(1,174:14227154,19777370:364090,0,393220
x1,174:14591244,19777370
)
]
)
[1,174:14591244,20203357:435680,952829,0
(1,174:14591244,19546168:294003,295640,0
x1,174:14852479,19546168
)
(1,174:14591244,20203357:435680,313481,0
x1,174:14923614,20203357
)
]
$1,174:15026924,19941210
k1,174:15285069,19941210:258145
x1,174:15813000,19941210
k1,175:16071145,19941210:258145
x1,175:17401894,19941210
x1,175:18257505,19941210
k1,175:18515650,19941210:258145
x1,175:19098194,19941210
h1,175:19098194,19941210:0,0,0
x1,175:19535102,19941210
k1,175:19793246,19941210:258144
$1,176:19793246,19941210
(1,176:19793246,19941210:908506,553676,394163
(1,176:19793246,19941210:908506,553676,394163
h1,176:19793246,19941210:78643,0,0
[1,176:19871889,19941210:751220,553676,394163
(1,176:19871889,19683174:751220,295640,0
k1,176:20116882,19683174:244993
x1,176:20378117,19683174
k1,176:20623109,19683174:244992
)
(1,176:19871889,20193091:751220,376402,142281
x1,176:20133124,20193091
(1,176:20133124,20193091:489985,376402,142281
x1,176:20367333,20193091
[1,176:20367333,20335372:255776,518683,0
(1,176:20367333,20035077:207608,218388,0
x1,176:20542173,20035077
)
(1,176:20367333,20335372:255776,211171,0
x1,176:20590341,20335372
)
]
)
)
]
h1,176:20623109,19941210:78643,0,0
)
)
k1,176:20810976,19941210:109224
(1,176:20810976,19941210:4900520,557060,229380
[1,176:20810976,19384150:364090,0,786440
(1,176:20810976,19384150:364090,0,393220
x1,176:21175066,19384150
)
(1,176:20810976,19777370:364090,0,393220
x1,176:21175066,19777370
)
]
(1,176:21175066,19941210:4172340,541383,163840
(1,176:21175066,19941210:1044347,447828,98303
x1,176:21721201,19941210
(1,176:21721201,20039513:498212,313481,0
x1,176:22150987,20039513
)
)
x1,176:22989552,19941210
(1,176:22989552,19941210:812562,541383,0
x1,176:23532500,19941210
(1,176:23583926,19703385:218188,303558,0
x1,176:23769346,19703385
)
)
x1,176:23984159,19941210
g1,176:24093383,19941210
(1,176:24093383,19941210:744297,541383,0
x1,176:24473856,19941210
(1,176:24619492,19703385:218188,303558,0
x1,176:24804912,19703385
)
)
x1,176:25347406,19941210
)
[1,176:25347406,19384150:364090,0,786440
(1,176:25347406,19384150:364090,0,393220
x1,176:25711496,19384150
)
(1,176:25347406,19777370:364090,0,393220
x1,176:25711496,19777370
)
]
)
[1,176:25711496,20203357:435680,952829,0
(1,176:25711496,19546168:294003,295640,0
x1,176:25972731,19546168
)
(1,176:25711496,20203357:435680,313481,0
x1,176:26043866,20203357
)
]
$1,176:26147176,19941210
k1,176:26405321,19941210:258145
x1,176:26845869,19941210
k1,176:27104014,19941210:258145
x1,176:29583464,19941210
k1,176:29841609,19941210:258145
x1,176:30427793,19941210
k1,176:30685937,19941210:258144
x1,176:32874116,19941210
x1,176:33110774,19941210
k1,176:33368919,19941210:258145
x1,176:34717871,19941210
k1,176:34976016,19941210:258145
x1,176:35522151,19941210
k1,176:35522151,19941210:0
)
(1,178:4736286,20892429:30785865,491520,163840
x1,178:5646510,20892429
g1,176:5864963,20892429
x1,176:7195712,20892429
x1,176:8051323,20892429
g1,176:8269776,20892429
x1,176:8852320,20892429
h1,176:8852320,20892429:0,0,0
x1,176:9289228,20892429
g1,176:9507681,20892429
x1,176:10781995,20892429
g1,177:11000448,20892429
x1,177:11910672,20892429
g1,177:12129125,20892429
x1,177:14390123,20892429
g1,177:14608576,20892429
x1,177:15136507,20892429
g1,177:15354960,20892429
x1,177:16685709,20892429
x1,177:17541320,20892429
g1,177:17759773,20892429
x1,177:18342317,20892429
h1,177:18342317,20892429:0,0,0
x1,177:18597180,20892429
g1,177:18815633,20892429
x1,177:19256181,20892429
g1,177:19474634,20892429
x1,177:20384858,20892429
g1,177:20603311,20892429
x1,177:22864309,20892429
g1,177:23082762,20892429
x1,177:23610693,20892429
g1,177:23829146,20892429
x1,177:25159895,20892429
x1,177:26015506,20892429
g1,177:26233959,20892429
x1,177:27144184,20892429
h1,177:27144184,20892429:0,0,0
x1,177:27581092,20892429
k1,178:35522151,20892429:7941059
g1,178:35522151,20892429
)
]
(1,222:4736286,49038622:30785865,422343,0
(1,222:4736286,49038622:30785865,422343,0
k1,222:19965378,49038622:15229092
x1,222:20293059,49038622
k1,222:35522151,49038622:15229092
)
)
]
(1,222:4736286,4736286:0,0,0
[1,222:0,4736286:0,0,0
(1,222:0,0:0,0,0
(1,222:0,52099153:0,0,0
g1,222:0,52099153
)
g1,222:0,0
)
]
)
]
!34374
}2
Input:80:D:/Ñ§Ï°/¼ÌÐø¼ÓÓÍ/iPALM-DLMFÍ¶¸å/8.18»Ø¸´/iPALM-DLMF/./appendix.aux
!86
Postamble:
Count:1971
!26
Post scriptum:
