# Supplementary material for: Graph regularized non-negative matrix factorization with L2,1 norm regularization terms for drug–target interactions prediction
Source: BMC Bioinformatics. 2023 Oct 3;24:375. doi: 10.1186/s12859-023-05496-6 (PMC10548602; doi:10.1186/s12859-023-05496-6)
Supplement: Supplementary file 2 — Additional file 2. iPALM-DLMF + appendix. [file 12859_2023_5496_MOESM2_ESM.zip › iPALM-DLMF/appendix.tex]

\documentclass{llncs}
\pagestyle{plain}

\usepackage[authoryear]{natbib}
\usepackage{geometry}
\geometry{
 %letterpaper,  % or letterpaper
 %textwidth=16.51cm, % llncs has 12.2cm
 %textheight=22.86cm, % llncs has 19.3cm
 heightrounded, % integer number of lines
 hratio=1:1, % horizontally centered
 vratio=1:1, % not vertically centered
 paperheight = 11in,
 paperwidth = 8.5in,
 left = 1.00in,
 right = 1.00in,
 top = 1.00in,
 bottom = 1.00in
}


\usepackage[english]{babel}
\usepackage{graphicx}
%\usepackage{subcaption}
\usepackage{amsmath}
\usepackage{mathtools}
\usepackage{epsfig}
\usepackage{epstopdf}
\usepackage{amssymb}
\usepackage{graphicx}
\usepackage{pdfpages}
\usepackage[section]{placeins}
\usepackage{caption}
\usepackage{lipsum}
%\usepackage{mwe}
\usepackage{diagbox}
\usepackage{multirow}
\usepackage{multicol}
\usepackage{pbox}
\usepackage{float}
\usepackage{array}
\usepackage{subfigure}
\usepackage{lipsum}
\usepackage{natbib}
\usepackage{xcolor}


%\usepackage{amsthm,amsmath,amssymb}
\usepackage{mathrsfs}


\newcolumntype{M}[1]{>{\centering\arraybackslash}m{#1}}
\newcommand{\squeezeup}{\vspace{-100mm}}

\usepackage{lastpage,xr,refcount,etoolbox}

%\renewcommand{\thefigure}{S\arabic{figure}}
%\renewcommand{\thetable}{S\arabic{table}}


\renewcommand{\thetable}{S\arabic{table}}


\usepackage{xr}
\makeatletter
\newcommand*{\addFileDependency}[1]{
  \typeout{(#1)}
  \@addtofilelist{#1}
  \IfFileExists{#1}{}{\typeout{No file #1.}}
}
\makeatother

\newcommand*{\myexternaldocument}[1]{
    \externaldocument{bmc_article}
    \addFileDependency{bmc_article.tex}
    \addFileDependency{bmc_article.aux}
}
\myexternaldocument{appendix.tex}
\listfiles


\begin{document}

\title{Graph regularized non-negative matrix factorization with $L_{2,1}$ norm regularization terms for drug-target interactions prediction(Appendix)}

\author{%
Junjun Zhang\inst{1} \and
Minzhu Xie\inst{1,2^*}
}


\institute{
Key Laboratory of Computing and Stochastic Mathematics(LCSM) (Ministry of Education), School of Mathematics and Statistics, Hunan Normal University, Changsha 410081, China \and
College of Information Science and Engineering, Hunan Normal University, Changsha 410081, China }


\maketitle


\subsection*{Symbol meaning}

 $svd()$ represents singular value decomposition.\\
 $\left\|  \cdot  \right\|$ represents norm.\\
 $X(:, j)$ denotes the columns of $X$.\\
$u^+$ and $v^+$ denote  the vector or matrix of same size that contains the same values as $u$ and $v$, where $u$ and $v$ have nonnegative elements and 0 elsewhere. \\
$u^-$ and $v^-$ represent the vector or matrix of same size that contains the same values as $u$ and $v$, where $u$ and $v$ have negative elements and 0 elsewhere.\\
${\left\| {{X^i}} \right\|_2}$ represents the 2 norm of  vector consisting of $i$-th row  of $X$, $(i=1, \cdots, n)$.\\
${\left\| {{Y^j}} \right\|_2}$ represents the 2 norm of  vector consisting of $j$-th row  of $Y$, $(j=1, \cdots, m)$.


\subsection*{The detailed steps of NNDSVD}

\begin{table}[htp]
\caption{NNDSVD}
\centering
\setlength{\tabcolsep}{0pt}
\scalebox{0.9}{
\begin{tabular}{l}
\hline
Inputs: Matrix $Z \in {R^{n \times m}}$, integer $k<min(m,n)$.\\
Output: Rank-$k$ nonnegative factors $X \in {R^{n \times k}}, B \in {Y^{m \times k}}$.\\
\hline
1. Compute the largest $k$ singular triplets of $Z: [U, S,V] = svd(Z, k)$\\
2. Initialize $X(:, 1) = \sqrt{S(1, 1)}*U(:, 1)$ and $Y(:, 1) =\sqrt{S(1, 1)}* V (:, 1)$\\
3. for $j = 2 : k$\\
3.1. $u = U(:, j)$; $v = V (:, j)$;\\
3.2. $ up =u^+$; $un = u^-$; $vp = v^+$; $vn = v^-$;\\
3.3. $upnrm = \left\|{up}\right\|$; $vpnrm = \left\|{vp}\right\|$; $mp = upnrm * vpnrm$;\\
3.5.  $ unnrm = \left\|{un}\right\|$; $ vnnrm = \left\|{vn}\right\|$; $mn = unnrm * vnnrm$;\\
3.6. if $mp>mn$: \\
           \quad   \quad  $p = up/upnrm$; $q = vp/vpnrm$;$ \sigma = mp$;\\
       \quad else  \\
            \quad   \quad  $p = un/unnrm$; $q = vn/ynnrm$; $\sigma = mn$;\\
      \quad  endif \\
3.7. $X(:, j)=\sqrt{S(j, j )* \sigma}*p$ and $Y(:, j)=\sqrt{S(j, j )*\sigma}*q$;\\
\hline
\end{tabular}
}
\label{nndsvd}
\end{table}

\subsection*{The derivation of formula \ref{ptlx}}

%In order to solve the solution of the formula (\ref{tlx}), we first give the solution of the formula (18) without constraints, namely:

%\begin{equation}
%\begin{split}
%{X^{i + 1}} \in \arg \min \{ \left\langle {X - {X^i},{\nabla _X}G({X^i},{Y^i})} \right\rangle  + \frac{1}{2}{\nabla _X}({\nabla _X}G({X^i},{Y^i})){\left\| {X - {X^i}} \right\|_{F}^2} \}.
%\end{split}
%\label{tlx}
%\end{equation}


In order to prove that the formula (\ref{ptlx}) is a solution of model (\ref{LTnmfzuhe}),
we adopt the proof by contradiction, and the proof process is as follows:
\begin {align}
{X^{i + 1}} &\in prox_{{c_{1}^{i}}}^{\delta _X}({X^i} - \frac{1}{{{c_{1}^{i}}}}{\nabla _X}G({X^i},{Y^i}))\label{ttop1}\\
&  = \mathop {\arg \min }\limits_X (\delta _X + \frac{1}{{2\frac{1}{{{c_{1}^{i}}}}}}\left\| {u - ({X^i} - \frac{1}{{{c_{1}^{i}}}}{\nabla _X}G({X^i},{Y^i}))} \right\|_{F}^2) \label{ttop2}\\
&  = \mathop {\arg \min }\limits_X (\delta_X + \frac{{{c_{1}^{i}}}}{2}\left\| {u - {X^i} + \frac{1}{{{c_{1}^{i}}}}{\nabla _X}G({X^i},{Y^i}))} \right\|_{F}^2) \label{ttop3}\\
&  = \mathop {\arg \min }\limits_X (\delta_X + \frac{1}{{2{c_{1}^{i}}}}\left\| {{\nabla _X}G({X^i},{Y^i}))} \right\|_{F}^2 + {\nabla _X}G({X^i},{Y^i})(u - {X^i}) + (\frac{{{c_{1}^{i}}}}{2}\left\| {u - {X^i}} \right\|_{F}^2))\label{ttop4} \\
 & = \mathop {\arg \min }\limits_X (\delta_X + G({X^i},{Y^i}) + {\nabla _X}G({X^i},{Y^i})(u - {X^i}) + \frac{{c_{1}^{i}}}{{2}}\left\| {u - {X^i}} \right\|_{F}^2).\label{ttop5}
 \end {align}


The formula (\ref{ttop4}) can be obtained by expanding the square term of the formula (\ref{ttop3}).
Since there is no variable $u$ in $\frac{1}{2{{c_{1}^{i}}}}\left\| {{\nabla _X}G({X^i}, {Y^i}))}\right\|_F^2$
of formula (\ref{ttop4}),
$\frac{1}{2{{c_{1}^{i}}}}\left\| {{\nabla _X}G({X^i},{Y^i}))}\right\|_F^2$ is regarded as constant term in the formula (\ref {ttop5}),
then the solution of formula (\ref{ttop5}) is the solution of formula (\ref{tlx}).


%\bibliography{appendix}
%\bibliographystyle{natbib} % Style BST file (bmc-mathphys, vancouver, spbasic).


% \bibliography{DeepLPIBIB_natbib}
% \bibliographystyle{natbib}


\end{document}
