# Supplementary material for: Graph regularized non-negative matrix factorization with L2,1 norm regularization terms for drug–target interactions prediction
Source: BMC Bioinformatics. 2023 Oct 3;24:375. doi: 10.1186/s12859-023-05496-6 (PMC10548602; doi:10.1186/s12859-023-05496-6)
Supplement: Supplementary file 2 — Additional file 2. iPALM-DLMF + appendix. [file 12859_2023_5496_MOESM2_ESM.zip › iPALM-DLMF/bmc_article.aux]

\relax 
\global\@namedef{num@address}{2}
\global\@namedef{num@author}{2}
\citation{Paul2010}
\citation{Maryam2020}
\citation{Gorgulla20}
\citation{ChuHierarchical2022}
\citation{SuHeterogeneous2023}
\citation{GraphDTANguyen2020}
\citation{DeepCDAAbbasi2020}
\citation{Chen2018}
\citation{Keiserligand2007}
\citation{Sachdev2019}
\citation{StructureCheng2007}
\citation{Chen2018}
\citation{Yoshihiro2008}
\citation{Bleakley2009}
\citation{Twankernels2011}
\citation{Meilocal2013}
\citation{TwanPLoS2013}
\thanksnewlabel{au1@email}{{zhang340junjun@168.com}{1}}
\thanksnewlabel{au2@email}{{xieminzhu@hunnu.edu.cn}{1}}
\@writefile{toc}{\contentsline {section}{Abstract}{1}{}\protected@file@percent }
\thanksnewlabel{bmc@corref@authorthanks}{{*}{1}}
\citation{Dingfuzzy2020}
\citation{Wangmetapath2022}
\citation{DehghanTripletMultiDTI2023}
\citation{Yeframework2021}
\citation{ZhaoFusingorder2023}
\citation{Lanunlabeled2016}
\citation{Luonetwork2017}
\citation{GADTI2021}
\citation{DEEPScreen2020}
\citation{YazdaniAttentionSiteDT2022}
\citation{Maryam2020}
\citation{Gkernels2012}
\citation{VBMKLMF2017}
\citation{ZhengCollaborative2013}
\citation{LiuLogistic2016}
\citation{Ezzat2017}
\citation{CuiGRMF2019}
\citation{GaoSoft2021}
\citation{Dingkernel2022}
\citation{Takane1977}
\citation{SeungAlgorithms2001}
\citation{zhang2010alternating}
\citation{PockiPALM2016}
\citation{BoutsidisSVD2008}
\citation{Yoshihiro2008}
\citation{BRENDA2004}
\citation{Kanehisa2006}
\citation{Super2007}
\citation{DrugBank2007}
\citation{Hattori2003}
\citation{Smith1981}
\citation{WangReview2013}
\citation{CaiGraph2011}
\citation{Shang2012}
\@writefile{lot}{\contentsline {table}{\numberline {1}{\ignorespaces The information of the benchmark datasets}}{3}{}\protected@file@percent }
\newlabel{Tab:dataset}{{1}{3}}
\newlabel{nmf}{{1}{3}}
\newlabel{pnng}{{2}{3}}
\newlabel{dsm}{{3}{3}}
\newlabel{tsm}{{4}{3}}
\citation{BoutsidisSVD2008}
\@writefile{lof}{\contentsline {figure}{\numberline {1}{\ignorespaces A brief flow chart of iPALM-DLMF.}}{4}{}\protected@file@percent }
\newlabel{ipframe}{{1}{4}}
\newlabel{ngld}{{5}{4}}
\newlabel{nglt}{{6}{4}}
\newlabel{grnmf}{{7}{4}}
\newlabel{L21Tgrnmf}{{8}{4}}
\citation{BolteProximal2014}
\citation{SplittingLions1979}
\citation{SignalCombettes2005}
\newlabel{zsvd}{{9}{5}}
\newlabel{LTnmfzuhe}{{10}{5}}
\newlabel{xda0}{{11}{5}}
\newlabel{yda0}{{12}{5}}
\newlabel{psi}{{13}{5}}
\newlabel{GSx}{{14}{5}}
\newlabel{GSy}{{15}{5}}
\newlabel{tlx}{{16}{5}}
\newlabel{ptlx}{{17}{5}}
\newlabel{setu}{{18}{5}}
\newlabel{ptu}{{19}{5}}
\newlabel{ptu}{{20}{5}}
\citation{AlvarezInertial2001}
\citation{Polyakspeeding1964}
\citation{iPiano2014}
\citation{Pahikkala2015}
\newlabel{seqprox}{{21}{6}}
\newlabel{HL21Tgrnmf}{{22}{6}}
\newlabel{hpax}{{23}{6}}
\newlabel{hpay}{{24}{6}}
\newlabel{Xstepip}{{25}{6}}
\newlabel{Ystepip}{{26}{6}}
\@writefile{loa}{\contentsline {algorithm}{\numberline {1}{\ignorespaces iPALM-DLMF}}{6}{}\protected@file@percent }
\newlabel{algoip}{{1}{6}}
\citation{Meilocal2013}
\citation{TwanPLoS2013}
\citation{Twankernels2011}
\citation{Ezzat2017}
\citation{ZhengCollaborative2013}
\citation{GaoSoft2021}
\citation{Dingkernel2022}
\citation{Ezzat2017}
\citation{GaoSoft2021}
\citation{Dingkernel2022}
\citation{Ezzat2017}
\citation{Ezzat2017}
\citation{Bergstra2012}
\citation{Ezzat2017}
\citation{Meilocal2013}
\citation{TwanPLoS2013}
\citation{Twankernels2011}
\citation{Ezzat2017}
\citation{Ezzat2017}
\citation{ZhengCollaborative2013}
\citation{GaoSoft2021}
\citation{Dingkernel2022}
\citation{Meilocal2013}
\citation{TwanPLoS2013}
\citation{Twankernels2011}
\citation{Ezzat2017}
\citation{Ezzat2017}
\citation{ZhengCollaborative2013}
\citation{GaoSoft2021}
\citation{Dingkernel2022}
\citation{Meilocal2013}
\citation{TwanPLoS2013}
\citation{Twankernels2011}
\citation{Ezzat2017}
\citation{Ezzat2017}
\citation{ZhengCollaborative2013}
\citation{GaoSoft2021}
\citation{Dingkernel2022}
\citation{Meilocal2013}
\citation{TwanPLoS2013}
\citation{Twankernels2011}
\citation{Ezzat2017}
\citation{Ezzat2017}
\citation{ZhengCollaborative2013}
\citation{GaoSoft2021}
\citation{Dingkernel2022}
\@writefile{lof}{\contentsline {figure}{\numberline {2}{\ignorespaces Performance of iPALM-DLMF on four benchmark datasets with different values of $K$.}}{8}{}\protected@file@percent }
\@writefile{lof}{\contentsline {subfigure}{\numberline{(a)}{\ignorespaces {}}}{8}{}\protected@file@percent }
\@writefile{lof}{\contentsline {subfigure}{\numberline{(b)}{\ignorespaces {}}}{8}{}\protected@file@percent }
\@writefile{lof}{\contentsline {subfigure}{\numberline{(c)}{\ignorespaces {}}}{8}{}\protected@file@percent }
\@writefile{lof}{\contentsline {subfigure}{\numberline{(d)}{\ignorespaces {}}}{8}{}\protected@file@percent }
\newlabel{kCVdt}{{2}{8}}
\@writefile{lot}{\contentsline {table}{\numberline {2}{\ignorespaces AUC values of different algorithms under $CV_d$ scenario}}{8}{}\protected@file@percent }
\newlabel{Tauccvd}{{2}{8}}
\@writefile{lot}{\contentsline {table}{\numberline {3}{\ignorespaces AUPR values of different algorithms under $CV_d$ scenario }}{9}{}\protected@file@percent }
\newlabel{Tauprcvd}{{3}{9}}
\@writefile{lof}{\contentsline {figure}{\numberline {3}{\ignorespaces AUC values and AUPR values of the methods on the four datasets under $CV_d$. (a) Histogram with error bars of AUC. (b) Histogram with error bars of AUPR.}}{9}{}\protected@file@percent }
\@writefile{lof}{\contentsline {subfigure}{\numberline{(a)}{\ignorespaces {}}}{9}{}\protected@file@percent }
\@writefile{lof}{\contentsline {subfigure}{\numberline{(b)}{\ignorespaces {}}}{9}{}\protected@file@percent }
\newlabel{HCVd}{{3}{9}}
\@writefile{lot}{\contentsline {table}{\numberline {4}{\ignorespaces AUC values of different algorithms under $CV_t$ scenario}}{9}{}\protected@file@percent }
\newlabel{Taucct}{{4}{9}}
\@writefile{lot}{\contentsline {table}{\numberline {5}{\ignorespaces AUPR values of different algorithms under $CV_t$ scenario}}{9}{}\protected@file@percent }
\newlabel{Tauprct}{{5}{9}}
\@writefile{lof}{\contentsline {figure}{\numberline {4}{\ignorespaces ROC curves for different methods are plotted together under $CV_d$ on NR dataset, GPCR dataset, IC dataset, E dataset, respectively.}}{10}{}\protected@file@percent }
\@writefile{lof}{\contentsline {subfigure}{\numberline{(a)}{\ignorespaces {}}}{10}{}\protected@file@percent }
\@writefile{lof}{\contentsline {subfigure}{\numberline{(b)}{\ignorespaces {}}}{10}{}\protected@file@percent }
\@writefile{lof}{\contentsline {subfigure}{\numberline{(c)}{\ignorespaces {}}}{10}{}\protected@file@percent }
\@writefile{lof}{\contentsline {subfigure}{\numberline{(d)}{\ignorespaces {}}}{10}{}\protected@file@percent }
\newlabel{roccvd}{{4}{10}}
\citation{Luonetwork2017}
\citation{gabapentTaylor1998}
\citation{Yoshihiro2008}
\citation{Benelli2018}
\citation{Yoshihiro2008}
\citation{AlorabiPentoxifylline2022}
\citation{GrabauskasMesalamine2020}
\citation{LaineSuprofen2002}
\citation{Gotomofezolac1998}
\citation{ManleySulfinpyrazone1987}
\@writefile{lof}{\contentsline {figure}{\numberline {5}{\ignorespaces PR curves for different methods are plotted together under $CV_d$ on NR dataset, GPCR dataset, IC dataset, E dataset, respectively.}}{11}{}\protected@file@percent }
\@writefile{lof}{\contentsline {subfigure}{\numberline{(a)}{\ignorespaces {}}}{11}{}\protected@file@percent }
\@writefile{lof}{\contentsline {subfigure}{\numberline{(b)}{\ignorespaces {}}}{11}{}\protected@file@percent }
\@writefile{lof}{\contentsline {subfigure}{\numberline{(c)}{\ignorespaces {}}}{11}{}\protected@file@percent }
\@writefile{lof}{\contentsline {subfigure}{\numberline{(d)}{\ignorespaces {}}}{11}{}\protected@file@percent }
\newlabel{prcvd}{{5}{11}}
\@writefile{lof}{\contentsline {figure}{\numberline {6}{\ignorespaces AUC values and AUPR values of the methods on the four datasets under $CV_t$. (a) Histogram with error bars of AUC. (b) Histogram with error bars of AUPR.}}{12}{}\protected@file@percent }
\@writefile{lof}{\contentsline {subfigure}{\numberline{(a)}{\ignorespaces {}}}{12}{}\protected@file@percent }
\@writefile{lof}{\contentsline {subfigure}{\numberline{(b)}{\ignorespaces {}}}{12}{}\protected@file@percent }
\newlabel{HCVt}{{6}{12}}
\@writefile{lot}{\contentsline {table}{\numberline {6}{\ignorespaces AUC values of different algorithms under $CV_d$ scenario}}{12}{}\protected@file@percent }
\newlabel{Cauccvd}{{6}{12}}
\@writefile{lot}{\contentsline {table}{\numberline {7}{\ignorespaces AUPR values of different algorithms under $CV_d$ scenario}}{12}{}\protected@file@percent }
\newlabel{Cauprcvd}{{7}{12}}
\@writefile{lot}{\contentsline {table}{\numberline {8}{\ignorespaces AUC values of different algorithms under $CV_t$ scenario}}{12}{}\protected@file@percent }
\newlabel{Cauccvt}{{8}{12}}
\@writefile{lot}{\contentsline {table}{\numberline {9}{\ignorespaces AUPR values of different algorithms under $CV_t$ scenario}}{12}{}\protected@file@percent }
\newlabel{Cauprcvt}{{9}{12}}
\citation{Luonetwork2017}
\citation{Yoshihiro2008}
\@writefile{lof}{\contentsline {figure}{\numberline {7}{\ignorespaces ROC curves for different methods are plotted together under $CV_t$ on NR dataset, GPCR dataset, IC dataset, E dataset, respectively.}}{13}{}\protected@file@percent }
\@writefile{lof}{\contentsline {subfigure}{\numberline{(a)}{\ignorespaces {}}}{13}{}\protected@file@percent }
\@writefile{lof}{\contentsline {subfigure}{\numberline{(b)}{\ignorespaces {}}}{13}{}\protected@file@percent }
\@writefile{lof}{\contentsline {subfigure}{\numberline{(c)}{\ignorespaces {}}}{13}{}\protected@file@percent }
\@writefile{lof}{\contentsline {subfigure}{\numberline{(d)}{\ignorespaces {}}}{13}{}\protected@file@percent }
\newlabel{roccvt}{{7}{13}}
\citation{FCANHu2023}
\citation{LinkOverlapping2021}
\citation{DeepTraSynergy2023}
\@writefile{lof}{\contentsline {figure}{\numberline {8}{\ignorespaces PR curves for different methods are plotted together under $CV_t$ on NR dataset, GPCR dataset, IC dataset, E dataset, respectively.}}{14}{}\protected@file@percent }
\@writefile{lof}{\contentsline {subfigure}{\numberline{(a)}{\ignorespaces {}}}{14}{}\protected@file@percent }
\@writefile{lof}{\contentsline {subfigure}{\numberline{(b)}{\ignorespaces {}}}{14}{}\protected@file@percent }
\@writefile{lof}{\contentsline {subfigure}{\numberline{(c)}{\ignorespaces {}}}{14}{}\protected@file@percent }
\@writefile{lof}{\contentsline {subfigure}{\numberline{(d)}{\ignorespaces {}}}{14}{}\protected@file@percent }
\newlabel{prcvt}{{8}{14}}
\bibstyle{bmc-mathphys}
\bibdata{bmc_article}
\bibcite{Paul2010}{1}
\bibcite{Maryam2020}{2}
\bibcite{Gorgulla20}{3}
\bibcite{ChuHierarchical2022}{4}
\bibcite{SuHeterogeneous2023}{5}
\@writefile{lot}{\contentsline {table}{\numberline {10}{\ignorespaces Top 50 predicted targets of Gabapentin by iPALM-DLMF on the IC dataset}}{15}{}\protected@file@percent }
\newlabel{gbp}{{10}{15}}
\thanksnewlabel{aff1thanks}{{1}{15}}
\thanksnewlabel{aff2thanks}{{2}{15}}
\bibcite{GraphDTANguyen2020}{6}
\bibcite{DeepCDAAbbasi2020}{7}
\bibcite{Chen2018}{8}
\bibcite{Keiserligand2007}{9}
\bibcite{Sachdev2019}{10}
\bibcite{StructureCheng2007}{11}
\bibcite{Yoshihiro2008}{12}
\bibcite{Bleakley2009}{13}
\bibcite{Twankernels2011}{14}
\bibcite{Meilocal2013}{15}
\bibcite{TwanPLoS2013}{16}
\bibcite{Dingfuzzy2020}{17}
\bibcite{Wangmetapath2022}{18}
\bibcite{DehghanTripletMultiDTI2023}{19}
\bibcite{Yeframework2021}{20}
\bibcite{ZhaoFusingorder2023}{21}
\bibcite{Lanunlabeled2016}{22}
\bibcite{Luonetwork2017}{23}
\bibcite{GADTI2021}{24}
\bibcite{DEEPScreen2020}{25}
\bibcite{YazdaniAttentionSiteDT2022}{26}
\bibcite{Gkernels2012}{27}
\@writefile{lot}{\contentsline {table}{\numberline {11}{\ignorespaces Top 50 predicted drugs of prostaglandin-endoperoxide synthase 2 by iPALM-DLMF on the E dataset}}{16}{}\protected@file@percent }
\newlabel{prosta}{{11}{16}}
\bibcite{VBMKLMF2017}{28}
\bibcite{ZhengCollaborative2013}{29}
\bibcite{LiuLogistic2016}{30}
\bibcite{Ezzat2017}{31}
\bibcite{CuiGRMF2019}{32}
\bibcite{GaoSoft2021}{33}
\bibcite{Dingkernel2022}{34}
\bibcite{Takane1977}{35}
\bibcite{SeungAlgorithms2001}{36}
\bibcite{zhang2010alternating}{37}
\bibcite{PockiPALM2016}{38}
\bibcite{BoutsidisSVD2008}{39}
\bibcite{BRENDA2004}{40}
\bibcite{Kanehisa2006}{41}
\bibcite{Super2007}{42}
\bibcite{DrugBank2007}{43}
\bibcite{Hattori2003}{44}
\bibcite{Smith1981}{45}
\bibcite{WangReview2013}{46}
\bibcite{CaiGraph2011}{47}
\bibcite{Shang2012}{48}
\@writefile{lof}{\contentsline {figure}{\numberline {9}{\ignorespaces Network visualization of the drug-target interactions predicted by iPALM-DLMF.}}{17}{}\protected@file@percent }
\newlabel{ipnwframe}{{9}{17}}
\bibcite{BolteProximal2014}{49}
\bibcite{SplittingLions1979}{50}
\bibcite{SignalCombettes2005}{51}
\bibcite{AlvarezInertial2001}{52}
\bibcite{Polyakspeeding1964}{53}
\bibcite{iPiano2014}{54}
\bibcite{Pahikkala2015}{55}
\bibcite{Bergstra2012}{56}
\bibcite{gabapentTaylor1998}{57}
\bibcite{Benelli2018}{58}
\bibcite{AlorabiPentoxifylline2022}{59}
\bibcite{GrabauskasMesalamine2020}{60}
\bibcite{LaineSuprofen2002}{61}
\bibcite{Gotomofezolac1998}{62}
\bibcite{ManleySulfinpyrazone1987}{63}
\bibcite{FCANHu2023}{64}
\bibcite{LinkOverlapping2021}{65}
\bibcite{DeepTraSynergy2023}{66}
\newlabel{LastPage}{{}{18}}
\xdef\lastpage@lastpage{18}
\gdef\lastpage@lastpageHy{}
\gdef \@abspage@last{18}
