# Supplementary material for: Graph regularized non-negative matrix factorization with L2,1 norm regularization terms for drug–target interactions prediction
Source: BMC Bioinformatics. 2023 Oct 3;24:375. doi: 10.1186/s12859-023-05496-6 (PMC10548602; doi:10.1186/s12859-023-05496-6)
Supplement: Supplementary file 2 — Additional file 2. iPALM-DLMF + appendix. [file 12859_2023_5496_MOESM2_ESM.zip › iPALM-DLMF/bmc_article.bbl]

%% BioMed_Central_Bib_Style_v1.01

\begin{thebibliography}{66}
% BibTex style file: bmc-mathphys.bst (version 2.1), 2014-07-24
\ifx \bisbn   \undefined \def \bisbn  #1{ISBN #1}\fi
\ifx \binits  \undefined \def \binits#1{#1}\fi
\ifx \bauthor  \undefined \def \bauthor#1{#1}\fi
\ifx \batitle  \undefined \def \batitle#1{#1}\fi
\ifx \bjtitle  \undefined \def \bjtitle#1{#1}\fi
\ifx \bvolume  \undefined \def \bvolume#1{\textbf{#1}}\fi
\ifx \byear  \undefined \def \byear#1{#1}\fi
\ifx \bissue  \undefined \def \bissue#1{#1}\fi
\ifx \bfpage  \undefined \def \bfpage#1{#1}\fi
\ifx \blpage  \undefined \def \blpage #1{#1}\fi
\ifx \burl  \undefined \def \burl#1{\textsf{#1}}\fi
\ifx \doiurl  \undefined \def \doiurl#1{\textsf{#1}}\fi
\ifx \betal  \undefined \def \betal{\textit{et al.}}\fi
\ifx \binstitute  \undefined \def \binstitute#1{#1}\fi
\ifx \binstitutionaled  \undefined \def \binstitutionaled#1{#1}\fi
\ifx \bctitle  \undefined \def \bctitle#1{#1}\fi
\ifx \beditor  \undefined \def \beditor#1{#1}\fi
\ifx \bpublisher  \undefined \def \bpublisher#1{#1}\fi
\ifx \bbtitle  \undefined \def \bbtitle#1{#1}\fi
\ifx \bedition  \undefined \def \bedition#1{#1}\fi
\ifx \bseriesno  \undefined \def \bseriesno#1{#1}\fi
\ifx \blocation  \undefined \def \blocation#1{#1}\fi
\ifx \bsertitle  \undefined \def \bsertitle#1{#1}\fi
\ifx \bsnm \undefined \def \bsnm#1{#1}\fi
\ifx \bsuffix \undefined \def \bsuffix#1{#1}\fi
\ifx \bparticle \undefined \def \bparticle#1{#1}\fi
\ifx \barticle \undefined \def \barticle#1{#1}\fi
\ifx \bconfdate \undefined \def \bconfdate #1{#1}\fi
\ifx \botherref \undefined \def \botherref #1{#1}\fi
\ifx \url \undefined \def \url#1{\textsf{#1}}\fi
\ifx \bchapter \undefined \def \bchapter#1{#1}\fi
\ifx \bbook \undefined \def \bbook#1{#1}\fi
\ifx \bcomment \undefined \def \bcomment#1{#1}\fi
\ifx \oauthor \undefined \def \oauthor#1{#1}\fi
\ifx \citeauthoryear \undefined \def \citeauthoryear#1{#1}\fi
\ifx \endbibitem  \undefined \def \endbibitem {}\fi
\ifx \bconflocation  \undefined \def \bconflocation#1{#1}\fi
\ifx \arxivurl  \undefined \def \arxivurl#1{\textsf{#1}}\fi
\csname PreBibitemsHook\endcsname

%%% 1
\bibitem{Paul2010}
\begin{barticle}
\bauthor{\bsnm{Paul}, \binits{S.M.}},
\bauthor{\bsnm{Mytelka}, \binits{D.S.}},
\bauthor{\bsnm{Dunwiddie}, \binits{C.T.}},
\bauthor{\bsnm{Persinger}, \binits{C.C.}},
\bauthor{\bsnm{Munos}, \binits{B.H.}},
\bauthor{\bsnm{Lindborg}, \binits{S.R.}},
\bauthor{\bsnm{Schacht}, \binits{A.L.}}:
\batitle{How to improve r\&d productivity: the pharmaceutical industry's grand
  challenge}.
\bjtitle{Nat Rev Drug Discov}
\bvolume{9}(\bissue{3}),
\bfpage{203}--\blpage{14}
(\byear{2010}).
doi:\doiurl{10.1038/nrd3078}
\end{barticle}
\endbibitem

%%% 2
\bibitem{Maryam2020}
\begin{botherref}
\oauthor{\bsnm{Maryam}, \binits{B.}},
\oauthor{\bsnm{Elyas}, \binits{S.}},
\oauthor{\bsnm{Kai}, \binits{W.}},
\oauthor{\bsnm{Sartor}, \binits{M.A.}},
\oauthor{\bsnm{Zaneta}, \binits{N.C.}},
\oauthor{\bsnm{Kayvan}, \binits{N.}}:
Machine learning approaches and databases for prediction of drug-target
  interaction: a survey paper.
Briefings in Bioinformatics
(2020)
\end{botherref}
\endbibitem

%%% 3
\bibitem{Gorgulla20}
\begin{barticle}
\bauthor{\bsnm{Gorgulla}, \binits{C.}},
\bauthor{\bsnm{Boeszoermenyi}, \binits{A.}},
\bauthor{\bsnm{Wang}, \binits{Z.-F.}},
\bauthor{\bsnm{Fischer}, \binits{P.D.}},
\bauthor{\bsnm{Coote}, \binits{P.W.}},
\bauthor{\bsnm{Padmanabha~Das}, \binits{K.M.}},
\bauthor{\bsnm{Malets}, \binits{Y.S.}},
\bauthor{\bsnm{Radchenko}, \binits{D.S.}},
\bauthor{\bsnm{Moroz}, \binits{Y.S.}},
\bauthor{\bsnm{Scott}, \binits{D.A.}},
\bauthor{\bsnm{Fackeldey}, \binits{K.}},
\bauthor{\bsnm{Hoffmann}, \binits{M.}},
\bauthor{\bsnm{Iavniuk}, \binits{I.}},
\bauthor{\bsnm{Wagner}, \binits{G.}},
\bauthor{\bsnm{Arthanari}, \binits{H.}}:
\batitle{An open-source drug discovery platform enables ultra-large virtual
  screens}.
\bjtitle{Nature}
\bvolume{580}(\bissue{7805}),
\bfpage{663}--\blpage{668}
(\byear{2020}).
doi:\doiurl{10.1038/s41586-020-2117-z}
\end{barticle}
\endbibitem

%%% 4
\bibitem{ChuHierarchical2022}
\begin{barticle}
\bauthor{\bsnm{Chu}, \binits{Z.}},
\bauthor{\bsnm{Huang}, \binits{F.}},
\bauthor{\bsnm{Fu}, \binits{H.}},
\bauthor{\bsnm{Quan}, \binits{Y.}},
\bauthor{\bsnm{Zhou}, \binits{X.}},
\bauthor{\bsnm{Liu}, \binits{S.}},
\bauthor{\bsnm{Zhang}, \binits{W.}}:
\batitle{Hierarchical graph representation learning for the prediction of
  drug-target binding affinity}.
\bjtitle{Information Sciences}
\bvolume{613},
\bfpage{507}--\blpage{523}
(\byear{2022}).
doi:\doiurl{10.1016/j.ins.2022.09.043}
\end{barticle}
\endbibitem

%%% 5
\bibitem{SuHeterogeneous2023}
\begin{barticle}
\bauthor{\bsnm{Su}, \binits{X.}},
\bauthor{\bsnm{Hu}, \binits{P.}},
\bauthor{\bsnm{Yi}, \binits{H.}},
\bauthor{\bsnm{You}, \binits{Z.}},
\bauthor{\bsnm{Hu}, \binits{L.}}:
\batitle{Predicting drug-target interactions over heterogeneous information
  network}.
\bjtitle{IEEE Journal of Biomedical and Health Informatics}
\bvolume{27}(\bissue{1}),
\bfpage{562}--\blpage{572}
(\byear{2023}).
doi:\doiurl{10.1109/JBHI.2022.3219213}
\end{barticle}
\endbibitem

%%% 6
\bibitem{GraphDTANguyen2020}
\begin{barticle}
\bauthor{\bsnm{Nguyen}, \binits{T.}},
\bauthor{\bsnm{Le}, \binits{H.}},
\bauthor{\bsnm{Quinn}, \binits{T.P.}},
\bauthor{\bsnm{Nguyen}, \binits{T.}},
\bauthor{\bsnm{Le}, \binits{T.D.}},
\bauthor{\bsnm{Venkatesh}, \binits{S.}}:
\batitle{Graphdta: predicting drug–target binding affinity with graph neural
  networks}.
\bjtitle{Bioinformatics}
\bvolume{37}(\bissue{8}),
\bfpage{1140}--\blpage{1147}
(\byear{2020}).
doi:\doiurl{10.1093/bioinformatics/btaa921}
\end{barticle}
\endbibitem

%%% 7
\bibitem{DeepCDAAbbasi2020}
\begin{barticle}
\bauthor{\bsnm{Abbasi}, \binits{K.}},
\bauthor{\bsnm{Razzaghi}, \binits{P.}},
\bauthor{\bsnm{Poso}, \binits{A.}},
\bauthor{\bsnm{Amanlou}, \binits{M.}},
\bauthor{\bsnm{Ghasemi}, \binits{J.B.}},
\bauthor{\bsnm{Masoudi-Nejad}, \binits{A.}}:
\batitle{Deepcda: deep cross-domain compound–protein affinity prediction
  through lstm and convolutional neural networks}.
\bjtitle{Bioinformatics}
\bvolume{36}(\bissue{17}),
\bfpage{4633}--\blpage{4642}
(\byear{2020}).
doi:\doiurl{10.1093/bioinformatics/btaa544}
\end{barticle}
\endbibitem

%%% 8
\bibitem{Chen2018}
\begin{barticle}
\bauthor{\bsnm{Chen}, \binits{R.}},
\bauthor{\bsnm{Liu}, \binits{X.}},
\bauthor{\bsnm{Jin}, \binits{S.}},
\bauthor{\bsnm{Lin}, \binits{J.}},
\bauthor{\bsnm{Liu}, \binits{J.}}:
\batitle{Machine learning for drug-target interaction prediction}.
\bjtitle{Molecules}
\bvolume{23}(\bissue{9}),
\bfpage{2208}
(\byear{2018})
\end{barticle}
\endbibitem

%%% 9
\bibitem{Keiserligand2007}
\begin{barticle}
\bauthor{\bsnm{Keiser}, \binits{M.J.}},
\bauthor{\bsnm{Roth}, \binits{B.L.}},
\bauthor{\bsnm{Armbruster}, \binits{B.N.}},
\bauthor{\bsnm{Ernsberger}, \binits{P.}},
\bauthor{\bsnm{Irwin}, \binits{J.J.}},
\bauthor{\bsnm{Shoichet}, \binits{B.K.}}:
\batitle{Relating protein pharmacology by ligand chemistry}.
\bjtitle{Nature Biotechnology}
\bvolume{25}(\bissue{2}),
\bfpage{197}--\blpage{206}
(\byear{2007}).
doi:\doiurl{10.1038/nbt1284}
\end{barticle}
\endbibitem

%%% 10
\bibitem{Sachdev2019}
\begin{barticle}
\bauthor{\bsnm{Sachdev}, \binits{K.}},
\bauthor{\bsnm{Sachd}, \binits{M.K.}}:
\batitle{A comprehensive review of feature based methods for drug target
  interaction prediction}.
\bjtitle{Journal of Biomedical Informatics}
\bvolume{93},
\bfpage{103159}
(\byear{2019}).
doi:\doiurl{10.1016/j.jbi.2019.103159}
\end{barticle}
\endbibitem

%%% 11
\bibitem{StructureCheng2007}
\begin{barticle}
\bauthor{\bsnm{Cheng}, \binits{A.C.}},
\bauthor{\bsnm{Coleman}, \binits{R.G.}},
\bauthor{\bsnm{Smyth}, \binits{K.T.}},
\bauthor{\bsnm{Cao}, \binits{Q.}},
\bauthor{\bsnm{Soulard}, \binits{P.}},
\bauthor{\bsnm{Caffrey}, \binits{D.R.}},
\bauthor{\bsnm{Salzberg}, \binits{A.C.}},
\bauthor{\bsnm{Huang}, \binits{E.S.}}:
\batitle{Structure-based maximal affinity model predicts small-molecule
  druggability}.
\bjtitle{Nature Biotechnology}
\bvolume{25}(\bissue{1}),
\bfpage{71}--\blpage{75}
(\byear{2007}).
doi:\doiurl{10.1038/nbt1273}
\end{barticle}
\endbibitem

%%% 12
\bibitem{Yoshihiro2008}
\begin{barticle}
\bauthor{\bsnm{Yoshihiro}},
\bauthor{\bsnm{Yamanishi}},
\bauthor{\bsnm{Michihiro}},
\bauthor{\bsnm{Araki}},
\bauthor{\bsnm{Alex}},
\bauthor{\bsnm{Gutteridge}},
\bauthor{\bsnm{Wataru}},
\bauthor{\bsnm{Honda}},
\bauthor{\bsnm{Minoru}},
\bauthor{\bsnm{Kanehisa}}:
\batitle{Prediction of drug-target interaction networks from the integration of
  chemical and genomic spaces}.
\bjtitle{Bioinformatics}
\bvolume{24}(\bissue{13}),
\bfpage{232}--\blpage{240}
(\byear{2008}).
doi:\doiurl{10.1093/bioinformatics/btn162}
\end{barticle}
\endbibitem

%%% 13
\bibitem{Bleakley2009}
\begin{barticle}
\bauthor{\bsnm{Bleakley}, \binits{K.}},
\bauthor{\bsnm{Yamanishi}, \binits{Y.}}:
\batitle{Supervised prediction of drug-target interactions using bipartite
  local models}.
\bjtitle{Bioinformatics}
\bvolume{25}(\bissue{18}),
\bfpage{2397}--\blpage{2403}
(\byear{2009}).
doi:\doiurl{10.1093/bioinformatics/btp433}
\end{barticle}
\endbibitem

%%% 14
\bibitem{Twankernels2011}
\begin{botherref}
\oauthor{\bsnm{Twan}, \binits{V.L.}},
\oauthor{\bsnm{Nabuurs}, \binits{S.B.}},
\oauthor{\bsnm{Elena}, \binits{M.}}:
Gaussian interaction profile kernels for predicting drug-target interaction.
Bioinformatics
(21),
3036
(2011)
\end{botherref}
\endbibitem

%%% 15
\bibitem{Meilocal2013}
\begin{barticle}
\bauthor{\bsnm{Mei}, \binits{J.P.}},
\bauthor{\bsnm{Kwoh}, \binits{C.K.}},
\bauthor{\bsnm{Yang}, \binits{P.}},
\bauthor{\bsnm{Li}, \binits{X.L.}},
\bauthor{\bsnm{Zheng}, \binits{J.}}:
\batitle{Drug-target interaction prediction by learning from local information
  and neighbors}.
\bjtitle{Bioinformatics}
\bvolume{29}(\bissue{2}),
\bfpage{238}--\blpage{245}
(\byear{2013}).
doi:\doiurl{10.1093/bioinformatics/bts670}
\end{barticle}
\endbibitem

%%% 16
\bibitem{TwanPLoS2013}
\begin{barticle}
\bauthor{\bsnm{Twan}, \binits{V.L.}},
\bauthor{\bsnm{Elena}, \binits{M.}},
\bauthor{\bsnm{Peter}, \binits{C.}}:
\batitle{Predicting drug-target interactions for new drug compounds using a
  weighted nearest neighbor profile}.
\bjtitle{PLoS ONE}
\bvolume{8}(\bissue{6}),
\bfpage{66952}
(\byear{2013})
\end{barticle}
\endbibitem

%%% 17
\bibitem{Dingfuzzy2020}
\begin{barticle}
\bauthor{\bsnm{Ding}, \binits{Y.}},
\bauthor{\bsnm{Tang}, \binits{J.}},
\bauthor{\bsnm{Guo}, \binits{F.}}:
\batitle{Identification of drug–target interactions via fuzzy bipartite local
  model}.
\bjtitle{Neural Computing and Applications}
\bvolume{32}(\bissue{14}),
\bfpage{10303}--\blpage{10319}
(\byear{2020}).
doi:\doiurl{10.1007/s00521-019-04569-z}
\end{barticle}
\endbibitem

%%% 18
\bibitem{Wangmetapath2022}
\begin{botherref}
\oauthor{\bsnm{Wang}, \binits{H.}},
\oauthor{\bsnm{Huang}, \binits{F.}},
\oauthor{\bsnm{Xiong}, \binits{Z.}},
\oauthor{\bsnm{Zhang}, \binits{W.}}:
A heterogeneous network-based method with attentive meta-path extraction for
  predicting drug–target interactions.
Briefings in Bioinformatics
\textbf{23}(4)
(2022).
doi:\doiurl{10.1093/bib/bbac184}
\end{botherref}
\endbibitem

%%% 19
\bibitem{DehghanTripletMultiDTI2023}
\begin{barticle}
\bauthor{\bsnm{Dehghan}, \binits{A.}},
\bauthor{\bsnm{Razzaghi}, \binits{P.}},
\bauthor{\bsnm{Abbasi}, \binits{K.}},
\bauthor{\bsnm{Gharaghani}, \binits{S.}}:
\batitle{Tripletmultidti: Multimodal representation learning in drug-target
  interaction prediction with triplet loss function}.
\bjtitle{Expert Systems with Applications}
\bvolume{232},
\bfpage{120754}
(\byear{2023}).
doi:\doiurl{10.1016/j.eswa.2023.120754}
\end{barticle}
\endbibitem

%%% 20
\bibitem{Yeframework2021}
\begin{barticle}
\bauthor{\bsnm{Ye}, \binits{Q.}},
\bauthor{\bsnm{Hsieh}, \binits{C.-Y.}},
\bauthor{\bsnm{Yang}, \binits{Z.}},
\bauthor{\bsnm{Kang}, \binits{Y.}},
\bauthor{\bsnm{Chen}, \binits{J.}},
\bauthor{\bsnm{Cao}, \binits{D.}},
\bauthor{\bsnm{He}, \binits{S.}},
\bauthor{\bsnm{Hou}, \binits{T.}}:
\batitle{A unified drug–target interaction prediction framework based on
  knowledge graph and recommendation system}.
\bjtitle{Nature Communications}
\bvolume{12}(\bissue{1}),
\bfpage{6775}
(\byear{2021}).
doi:\doiurl{10.1038/s41467-021-27137-3}
\end{barticle}
\endbibitem

%%% 21
\bibitem{ZhaoFusingorder2023}
\begin{barticle}
\bauthor{\bsnm{Zhao}, \binits{B.-W.}},
\bauthor{\bsnm{Wang}, \binits{L.}},
\bauthor{\bsnm{Hu}, \binits{P.-W.}},
\bauthor{\bsnm{Wong}, \binits{L.}},
\bauthor{\bsnm{Su}, \binits{X.}},
\bauthor{\bsnm{Wang}, \binits{B.-Q.}},
\bauthor{\bsnm{You}, \binits{Z.-H.}},
\bauthor{\bsnm{Hu}, \binits{L.}}:
\batitle{Fusing higher and lower-order biological information for drug
  repositioning via graph representation learning}.
\bjtitle{IEEE Transactions on Emerging Topics in Computing}
\bvolume{PP},
\bfpage{1}--\blpage{14}
(\byear{2023}).
doi:\doiurl{10.1109/TETC.2023.3239949}
\end{barticle}
\endbibitem

%%% 22
\bibitem{Lanunlabeled2016}
\begin{barticle}
\bauthor{\bsnm{Lan}, \binits{W.}},
\bauthor{\bsnm{Wang}, \binits{J.}},
\bauthor{\bsnm{Li}, \binits{M.}},
\bauthor{\bsnm{Liu}, \binits{J.}},
\bauthor{\bsnm{Li}, \binits{Y.}},
\bauthor{\bsnm{Wu}, \binits{F.-X.}},
\bauthor{\bsnm{Pan}, \binits{Y.}}:
\batitle{Predicting drug–target interaction using positive-unlabeled
  learning}.
\bjtitle{Neurocomputing}
\bvolume{206},
\bfpage{50}--\blpage{57}
(\byear{2016}).
doi:\doiurl{10.1016/j.neucom.2016.03.080}
\end{barticle}
\endbibitem

%%% 23
\bibitem{Luonetwork2017}
\begin{barticle}
\bauthor{\bsnm{Luo}, \binits{Y.}},
\bauthor{\bsnm{Zhao}, \binits{X.}},
\bauthor{\bsnm{Zhou}, \binits{J.}},
\bauthor{\bsnm{Yang}, \binits{J.}},
\bauthor{\bsnm{Zhang}, \binits{Y.}},
\bauthor{\bsnm{Kuang}, \binits{W.}},
\bauthor{\bsnm{Peng}, \binits{J.}},
\bauthor{\bsnm{Chen}, \binits{L.}},
\bauthor{\bsnm{Zeng}, \binits{J.}}:
\batitle{A network integration approach for drug-target interaction prediction
  and computational drug repositioning from heterogeneous information}.
\bjtitle{Nature communications}
\bvolume{8}(\bissue{1}),
\bfpage{1}--\blpage{13}
(\byear{2017})
\end{barticle}
\endbibitem

%%% 24
\bibitem{GADTI2021}
\begin{barticle}
\bauthor{\bsnm{Liu}, \binits{Z.}},
\bauthor{\bsnm{Chen}, \binits{Q.}},
\bauthor{\bsnm{Lan}, \binits{W.}},
\bauthor{\bsnm{Pan}, \binits{H.}},
\bauthor{\bsnm{Hao}, \binits{X.}},
\bauthor{\bsnm{Pan}, \binits{S.}}:
\batitle{Gadti: Graph autoencoder approach for dti prediction from
  heterogeneous network}.
\bjtitle{Front Genet}
\bvolume{12},
\bfpage{650821}
(\byear{2021}).
doi:\doiurl{10.3389/fgene.2021.650821}
\end{barticle}
\endbibitem

%%% 25
\bibitem{DEEPScreen2020}
\begin{barticle}
\bauthor{\bsnm{Rifaioglu}, \binits{A.S.}},
\bauthor{\bsnm{Atalay}, \binits{V.}},
\bauthor{\bsnm{Martin}, \binits{M.}},
\bauthor{\bsnm{Cetin-Atalay}, \binits{R.}},
\bauthor{\bsnm{Tunca}}:
\batitle{Deepscreen: High performance drug-target interaction prediction with
  convolutional neural networks using 2-d structural compound
  representations†}.
\bjtitle{Chemical science}
\bvolume{11},
\bfpage{2531}--\blpage{2557}
(\byear{2020})
\end{barticle}
\endbibitem

%%% 26
\bibitem{YazdaniAttentionSiteDT2022}
\begin{botherref}
\oauthor{\bsnm{Yazdani-Jahromi}, \binits{M.}},
\oauthor{\bsnm{Yousefi}, \binits{N.}},
\oauthor{\bsnm{Tayebi}, \binits{A.}},
\oauthor{\bsnm{Kolanthai}, \binits{E.}},
\oauthor{\bsnm{Neal}, \binits{C.J.}},
\oauthor{\bsnm{Seal}, \binits{S.}},
\oauthor{\bsnm{Garibay}, \binits{O.O.}}:
Attentionsitedti: an interpretable graph-based model for drug-target
  interaction prediction using nlp sentence-level relation classification.
Briefings in bioinformatics
\textbf{23}(4)
(2022).
doi:\doiurl{10.1093/bib/bbac272}
\end{botherref}
\endbibitem

%%% 27
\bibitem{Gkernels2012}
\begin{barticle}
\bauthor{\bsnm{G\"onen}, \binits{M.}}:
\batitle{Predicting drug-target interactions from chemical and genomic kernels
  using bayesian matrix factorization}.
\bjtitle{Bioinformatics}
\bvolume{28}(\bissue{18}),
\bfpage{2304}--\blpage{2310}
(\byear{2012}).
doi:\doiurl{10.1093/bioinformatics/bts360}
\end{barticle}
\endbibitem

%%% 28
\bibitem{VBMKLMF2017}
\begin{barticle}
\bauthor{\bsnm{Bolg\'ar}, \binits{B.}},
\bauthor{\bsnm{Antal}, \binits{P.}}:
\batitle{Vb-mk-lmf: fusion of drugs, targets and interactions using variational
  bayesian multiple kernel logistic matrix factorization}.
\bjtitle{BMC Bioinformatics}
\bvolume{18}(\bissue{1}),
\bfpage{440}
(\byear{2017}).
doi:\doiurl{10.1186/s12859-017-1845-z}
\end{barticle}
\endbibitem

%%% 29
\bibitem{ZhengCollaborative2013}
\begin{bchapter}
\bauthor{\bsnm{Zheng}, \binits{X.}},
\bauthor{\bsnm{Ding}, \binits{H.}},
\bauthor{\bsnm{Mamitsuka}, \binits{H.}},
\bauthor{\bsnm{Zhu}, \binits{S.}}:
\bctitle{Collaborative matrix factorization with multiple similarities for
  predicting drug-target interactions}.
In: \bbtitle{Proceedings of the 19th ACM SIGKDD International Conference on
  Knowledge Discovery and Data Mining},
pp. \bfpage{1025}--\blpage{1033}
(\byear{2013})
\end{bchapter}
\endbibitem

%%% 30
\bibitem{LiuLogistic2016}
\begin{barticle}
\bauthor{\bsnm{Liu}, \binits{Y.}},
\bauthor{\bsnm{Wu}, \binits{M.}},
\bauthor{\bsnm{Miao}, \binits{C.}},
\bauthor{\bsnm{Zhao}, \binits{P.}},
\bauthor{\bsnm{Li}, \binits{X.-L.}}:
\batitle{Neighborhood regularized logistic matrix factorization for drug-target
  interaction prediction}.
\bjtitle{PLOS Computational Biology}
\bvolume{12}(\bissue{2}),
\bfpage{1004760}
(\byear{2016}).
doi:\doiurl{10.1371/journal.pcbi.1004760}
\end{barticle}
\endbibitem

%%% 31
\bibitem{Ezzat2017}
\begin{botherref}
\oauthor{\bsnm{Ezzat}, \binits{A.}},
\oauthor{\bsnm{Zhao}, \binits{P.}},
\oauthor{\bsnm{Wu}, \binits{M.}},
\oauthor{\bsnm{Li}, \binits{X.}},
\oauthor{\bsnm{Kwoh}, \binits{C.K.}}:
Drug-target interaction prediction with graph regularized matrix factorization.
IEEE/ACM Transactions on Computational Biology and Bioinformatics (TCBB),
1--1
(2017)
\end{botherref}
\endbibitem

%%% 32
\bibitem{CuiGRMF2019}
\begin{botherref}
\oauthor{\bsnm{Cui}, \binits{Z.}},
\oauthor{\bsnm{Gao}, \binits{Y.L.}},
\oauthor{\bsnm{Liu}, \binits{J.X.}},
\oauthor{\bsnm{Dai}, \binits{L.Y.}},
\oauthor{\bsnm{Yuan}, \binits{S.S.}}:
L2,1-grmf: an improved graph regularized matrix factorization method to predict
  drug-target interactions.
BMC Bioinformatics
\textbf{20}(Suppl 8)
(2019)
\end{botherref}
\endbibitem

%%% 33
\bibitem{GaoSoft2021}
\begin{barticle}
\bauthor{\bsnm{Gao}, \binits{L.-G.}},
\bauthor{\bsnm{Yang}, \binits{M.-Y.}},
\bauthor{\bsnm{Wang}, \binits{J.-X.}}:
\batitle{Collaborative matrix factorization with soft regularization for
  drug-target interaction prediction}.
\bjtitle{Journal of Computer Science and Technology}
\bvolume{36}(\bissue{2}),
\bfpage{310}--\blpage{322}
(\byear{2021}).
doi:\doiurl{10.1007/s11390-021-0844-8}
\end{barticle}
\endbibitem

%%% 34
\bibitem{Dingkernel2022}
\begin{botherref}
\oauthor{\bsnm{Ding}, \binits{Y.}},
\oauthor{\bsnm{Tang}, \binits{J.}},
\oauthor{\bsnm{Guo}, \binits{F.}},
\oauthor{\bsnm{Zou}, \binits{Q.}}:
Identification of drug–target interactions via multiple kernel-based triple
  collaborative matrix factorization.
Briefings in Bioinformatics
\textbf{23}(2)
(2022).
doi:\doiurl{10.1093/bib/bbab582}
\end{botherref}
\endbibitem

%%% 35
\bibitem{Takane1977}
\begin{barticle}
\bauthor{\bsnm{Takane}, \binits{Y.}},
\bauthor{\bsnm{Young}, \binits{F.W.}},
\bauthor{\bparticle{de} \bsnm{Leeuw}, \binits{J.}}:
\batitle{Nonmetric individual differences multidimensional scaling: An
  alternating least squares method with optimal scaling features}.
\bjtitle{Psychometrika}
\bvolume{42}(\bissue{1}),
\bfpage{7}--\blpage{67}
(\byear{1977}).
doi:\doiurl{10.1007/BF02293745}
\end{barticle}
\endbibitem

%%% 36
\bibitem{SeungAlgorithms2001}
\begin{barticle}
\bauthor{\bsnm{Seung}, \binits{D.}},
\bauthor{\bsnm{Lee}, \binits{L.}}:
\batitle{Algorithms for non-negative matrix factorization}.
\bjtitle{Advances in neural information processing systems}
\bvolume{13},
\bfpage{556}--\blpage{562}
(\byear{2001})
\end{barticle}
\endbibitem

%%% 37
\bibitem{zhang2010alternating}
\begin{botherref}
\oauthor{\bsnm{Zhang}, \binits{Y.}}:
An alternating direction algorithm for nonnegative matrix factorization.
Technical report
(2010)
\end{botherref}
\endbibitem

%%% 38
\bibitem{PockiPALM2016}
\begin{barticle}
\bauthor{\bsnm{Pock}, \binits{T.}},
\bauthor{\bsnm{Sabach}, \binits{S.}}:
\batitle{Inertial proximal alternating linearized minimization (ipalm) for
  nonconvex and nonsmooth problems}.
\bjtitle{SIAM Journal on Imaging Sciences}
\bvolume{9}(\bissue{4}),
\bfpage{1756}--\blpage{1787}
(\byear{2016}).
doi:\doiurl{10.1137/16m1064064}
\end{barticle}
\endbibitem

%%% 39
\bibitem{BoutsidisSVD2008}
\begin{barticle}
\bauthor{\bsnm{Boutsidis}, \binits{C.}},
\bauthor{\bsnm{Gallopoulos}, \binits{E.}}:
\batitle{Svd based initialization: A head start for nonnegative matrix
  factorization}.
\bjtitle{Pattern Recogn.}
\bvolume{41}(\bissue{4}),
\bfpage{1350}--\blpage{1362}
(\byear{2008}).
doi:\doiurl{10.1016/j.patcog.2007.09.010}
\end{barticle}
\endbibitem

%%% 40
\bibitem{BRENDA2004}
\begin{barticle}
\bauthor{\bsnm{Schomburg}, \binits{I.}},
\bauthor{\bsnm{Chang}, \binits{A.}},
\bauthor{\bsnm{Ebeling}, \binits{C.}},
\bauthor{\bsnm{Gremse}, \binits{M.}},
\bauthor{\bsnm{Heldt}, \binits{C.}},
\bauthor{\bsnm{Huhn}, \binits{G.}},
\bauthor{\bsnm{Schomburg}, \binits{D.}}:
\batitle{Brenda, the enzyme database: updates and major new developments}.
\bjtitle{Nucleic acids research}
\bvolume{32}(\bissue{suppl1}),
\bfpage{431}--\blpage{433}
(\byear{2004})
\end{barticle}
\endbibitem

%%% 41
\bibitem{Kanehisa2006}
\begin{barticle}
\bauthor{\bsnm{Kanehisa}, \binits{M.}},
\bauthor{\bsnm{Goto}, \binits{S.}},
\bauthor{\bsnm{Hattori}, \binits{M.}},
\bauthor{\bsnm{Aoki-Kinoshita}, \binits{K.F.}},
\bauthor{\bsnm{Itoh}, \binits{M.}},
\bauthor{\bsnm{Kawashima}, \binits{S.}},
\bauthor{\bsnm{Katayama}, \binits{T.}},
\bauthor{\bsnm{Araki}, \binits{M.}},
\bauthor{\bsnm{Hirakawa}, \binits{M.}}:
\batitle{From genomics to chemical genomics: new developments in kegg}.
\bjtitle{Nucleic Acids Res}
\bvolume{34}(\bissue{Database issue}),
\bfpage{354}--\blpage{7}
(\byear{2006})
\end{barticle}
\endbibitem

%%% 42
\bibitem{Super2007}
\begin{barticle}
\bauthor{\bsnm{G\"{u}nther}, \binits{S.}},
\bauthor{\bsnm{Kuhn}, \binits{M.}},
\bauthor{\bsnm{Dunkel}, \binits{M.}},
\bauthor{\bsnm{Campillos}, \binits{M.}},
\bauthor{\bsnm{Senger}, \binits{C.}},
\bauthor{\bsnm{Petsalaki}, \binits{E.}},
\bauthor{\bsnm{Ahmed}, \binits{J.}},
\bauthor{\bsnm{Urdiales}, \binits{E.G.}},
\bauthor{\bsnm{Gewiess}, \binits{A.}},
\bauthor{\bsnm{Jensen}, \binits{L.J.}},
\bauthor{\bsnm{Schneider}, \binits{R.}},
\bauthor{\bsnm{Skoblo}, \binits{R.}},
\bauthor{\bsnm{Russell}, \binits{R.B.}},
\bauthor{\bsnm{Bourne}, \binits{P.E.}},
\bauthor{\bsnm{Bork}, \binits{P.}},
\bauthor{\bsnm{Preissner}, \binits{R.}}:
\batitle{Supertarget and matador: resources for exploring drug-target
  relationships}.
\bjtitle{Nucleic Acids Research}
\bvolume{36}(\bissue{suppl1}),
\bfpage{919}--\blpage{922}
(\byear{2007}).
doi:\doiurl{10.1093/nar/gkm862}
\end{barticle}
\endbibitem

%%% 43
\bibitem{DrugBank2007}
\begin{barticle}
\bauthor{\bsnm{Wishart}, \binits{D.S.}},
\bauthor{\bsnm{Knox}, \binits{C.}},
\bauthor{\bsnm{Guo}, \binits{A.C.}},
\bauthor{\bsnm{Cheng}, \binits{D.}},
\bauthor{\bsnm{Shrivastava}, \binits{S.}},
\bauthor{\bsnm{Tzur}, \binits{D.}},
\bauthor{\bsnm{Gautam}, \binits{B.}},
\bauthor{\bsnm{Hassanali}, \binits{M.}}:
\batitle{Drugbank: a knowledgebase for drugs, drug actions and drug targets}.
\bjtitle{Nucleic Acids Research}
\bvolume{36}(\bissue{suppl1}),
\bfpage{901}--\blpage{906}
(\byear{2007}).
doi:\doiurl{10.1093/nar/gkm958}
\end{barticle}
\endbibitem

%%% 44
\bibitem{Hattori2003}
\begin{barticle}
\bauthor{\bsnm{Hattori}, \binits{M.}},
\bauthor{\bsnm{Okuno}, \binits{Y.}},
\bauthor{\bsnm{Goto}, \binits{S.}},
\bauthor{\bsnm{Kanehisa}, \binits{M.}}:
\batitle{Development of a chemical structure comparison method for integrated
  analysis of chemical and genomic information in the metabolic pathways}.
\bjtitle{J Am Chem Soc}
\bvolume{125}(\bissue{39}),
\bfpage{11853}--\blpage{65}
(\byear{2003}).
doi:\doiurl{10.1021/ja036030u}
\end{barticle}
\endbibitem

%%% 45
\bibitem{Smith1981}
\begin{barticle}
\bauthor{\bsnm{Smith}, \binits{T.}},
\bauthor{\bsnm{Waterman}, \binits{M.}}:
\batitle{Identification of common molecular subsequences}.
\bjtitle{Journal of molecular biology}
\bvolume{147},
\bfpage{195}--\blpage{7}
(\byear{1981}).
doi:\doiurl{10.1016/0022-2836(81)90087-5}
\end{barticle}
\endbibitem

%%% 46
\bibitem{WangReview2013}
\begin{barticle}
\bauthor{\bsnm{Wang}, \binits{Y.}},
\bauthor{\bsnm{Zhang}, \binits{Y.}}:
\batitle{Nonnegative matrix factorization: A comprehensive review}.
\bjtitle{IEEE Transactions on Knowledge and Data Engineering}
\bvolume{25}(\bissue{6}),
\bfpage{1336}--\blpage{1353}
(\byear{2013}).
doi:\doiurl{10.1109/TKDE.2012.51}
\end{barticle}
\endbibitem

%%% 47
\bibitem{CaiGraph2011}
\begin{barticle}
\bauthor{\bsnm{Cai}, \binits{D.}},
\bauthor{\bsnm{He}, \binits{X.}},
\bauthor{\bsnm{Han}, \binits{J.}},
\bauthor{\bsnm{Huang}, \binits{T.S.}}:
\batitle{Graph regularized non-negative matrix factorization for data
  representation}.
\bjtitle{IEEE Transactions on Pattern Analysis and Machine Intelligence}
\bvolume{33}(\bissue{8}),
\bfpage{1548}--\blpage{1560}
(\byear{2011})
\end{barticle}
\endbibitem

%%% 48
\bibitem{Shang2012}
\begin{barticle}
\bauthor{\bsnm{Shang}, \binits{F.H.}},
\bauthor{\bsnm{Jiao}, \binits{L.C.}},
\bauthor{\bsnm{Wang}, \binits{F.}}:
\batitle{Graph dual regularization non-negative matrix factorization for
  co-clustering}.
\bjtitle{Pattern Recognition}
\bvolume{45}(\bissue{6}),
\bfpage{2237}--\blpage{2250}
(\byear{2012}).
doi:\doiurl{10.1016/j.patcog.2011.12.015}
\end{barticle}
\endbibitem

%%% 49
\bibitem{BolteProximal2014}
\begin{barticle}
\bauthor{\bsnm{Bolte}, \binits{J.}},
\bauthor{\bsnm{Sabach}, \binits{S.}},
\bauthor{\bsnm{Teboulle}, \binits{M.}}:
\batitle{Proximal alternating linearized minimization for nonconvex and
  nonsmooth problems}.
\bjtitle{Mathematical Programming}
\bvolume{146}(\bissue{1-2}),
\bfpage{459}--\blpage{494}
(\byear{2014}).
doi:\doiurl{10.1007/s10107-013-0701-9}
\end{barticle}
\endbibitem

%%% 50
\bibitem{SplittingLions1979}
\begin{barticle}
\bauthor{\bsnm{Lions}, \binits{P.-L.}},
\bauthor{\bsnm{Mercier}, \binits{B.}}:
\batitle{Splitting algorithms for the sum of two nonlinear operators}.
\bjtitle{SIAM Journal on Numerical Analysis}
\bvolume{16}(\bissue{6}),
\bfpage{964}--\blpage{979}
(\byear{1979})
\end{barticle}
\endbibitem

%%% 51
\bibitem{SignalCombettes2005}
\begin{barticle}
\bauthor{\bsnm{Combettes}, \binits{P.L.}},
\bauthor{\bsnm{Wajs}, \binits{V.R.}}:
\batitle{Signal recovery by proximal forward-backward splitting}.
\bjtitle{Multiscale modeling \& simulation}
\bvolume{4}(\bissue{4}),
\bfpage{1168}--\blpage{1200}
(\byear{2005})
\end{barticle}
\endbibitem

%%% 52
\bibitem{AlvarezInertial2001}
\begin{barticle}
\bauthor{\bsnm{Alvarez}, \binits{F.}},
\bauthor{\bsnm{Attouch}, \binits{H.}}:
\batitle{An inertial proximal method for maximal monotone operators via
  discretization of a nonlinear oscillator with damping}.
\bjtitle{Set-Valued Analysis}
\bvolume{9}(\bissue{1}),
\bfpage{3}--\blpage{11}
(\byear{2001}).
doi:\doiurl{10.1023/A:1011253113155}
\end{barticle}
\endbibitem

%%% 53
\bibitem{Polyakspeeding1964}
\begin{barticle}
\bauthor{\bsnm{Polyak}, \binits{B.T.}}:
\batitle{Some methods of speeding up the convergence of iteration methods}.
\bjtitle{USSR Computational Mathematics and Mathematical Physics}
\bvolume{4}(\bissue{5}),
\bfpage{1}--\blpage{17}
(\byear{1964}).
doi:\doiurl{10.1016/0041-5553(64)90137-5}
\end{barticle}
\endbibitem

%%% 54
\bibitem{iPiano2014}
\begin{barticle}
\bauthor{\bsnm{Ochs}, \binits{P.}},
\bauthor{\bsnm{Chen}, \binits{Y.}},
\bauthor{\bsnm{Brox}, \binits{T.}},
\bauthor{\bsnm{Pock}, \binits{T.}}:
\batitle{ipiano: Inertial proximal algorithm for nonconvex optimization}.
\bjtitle{SIAM Journal on Imaging Sciences}
\bvolume{7}(\bissue{2}),
\bfpage{1388}--\blpage{1419}
(\byear{2014})
\end{barticle}
\endbibitem

%%% 55
\bibitem{Pahikkala2015}
\begin{barticle}
\bauthor{\bsnm{Pahikkala}, \binits{T.}},
\bauthor{\bsnm{Airola}, \binits{A.}},
\bauthor{\bsnm{Pietila}, \binits{S.}},
\bauthor{\bsnm{Shakyawar}, \binits{S.}},
\bauthor{\bsnm{Szwajda}, \binits{A.}},
\bauthor{\bsnm{Tang}, \binits{J.}},
\bauthor{\bsnm{Aittokallio}, \binits{T.}}:
\batitle{Toward more realistic drug-target interaction predictions}.
\bjtitle{Briefings in Bioinformatics}
\bvolume{16}(\bissue{2}),
\bfpage{325}--\blpage{337}
(\byear{2015}).
doi:\doiurl{10.1093/bib/bbu010}
\end{barticle}
\endbibitem

%%% 56
\bibitem{Bergstra2012}
\begin{botherref}
\oauthor{\bsnm{Bergstra}, \binits{J.}},
\oauthor{\bsnm{Bengio}, \binits{Y.}}:
Random search for hyper-parameter optimization.
Journal of machine learning research
\textbf{13}(2)
(2012)
\end{botherref}
\endbibitem

%%% 57
\bibitem{gabapentTaylor1998}
\begin{barticle}
\bauthor{\bsnm{Taylor}, \binits{C.P.}},
\bauthor{\bsnm{Gee}, \binits{N.S.}},
\bauthor{\bsnm{Su}, \binits{T.-Z.}},
\bauthor{\bsnm{Kocsis}, \binits{J.D.}},
\bauthor{\bsnm{Welty}, \binits{D.F.}},
\bauthor{\bsnm{Brown}, \binits{J.P.}},
\bauthor{\bsnm{Dooley}, \binits{D.J.}},
\bauthor{\bsnm{Boden}, \binits{P.}},
\bauthor{\bsnm{Singh}, \binits{L.}}:
\batitle{A summary of mechanistic hypotheses of gabapentin pharmacology}.
\bjtitle{Epilepsy research}
\bvolume{29}(\bissue{3}),
\bfpage{233}--\blpage{249}
(\byear{1998})
\end{barticle}
\endbibitem

%%% 58
\bibitem{Benelli2018}
\begin{barticle}
\bauthor{\bsnm{Benelli}, \binits{R.}},
\bauthor{\bsnm{Venè}, \binits{R.}},
\bauthor{\bsnm{Ferrari}, \binits{N.}}:
\batitle{Prostaglandin-endoperoxide synthase 2 (cyclooxygenase-2), a complex
  target for colorectal cancer prevention and therapy}.
\bjtitle{Translational Research}
\bvolume{196},
\bfpage{42}--\blpage{61}
(\byear{2018}).
doi:\doiurl{10.1016/j.trsl.2018.01.003}
\end{barticle}
\endbibitem

%%% 59
\bibitem{AlorabiPentoxifylline2022}
\begin{barticle}
\bauthor{\bsnm{Alorabi}, \binits{M.}},
\bauthor{\bsnm{Cavalu}, \binits{S.}},
\bauthor{\bsnm{Al-kuraishy}, \binits{H.M.}},
\bauthor{\bsnm{Al-Gareeb}, \binits{A.I.}},
\bauthor{\bsnm{Mostafa-Hedeab}, \binits{G.}},
\bauthor{\bsnm{Negm}, \binits{W.A.}},
\bauthor{\bsnm{Youssef}, \binits{A.}},
\bauthor{\bsnm{El-Kadem}, \binits{A.H.}},
\bauthor{\bsnm{Saad}, \binits{H.M.}},
\bauthor{\bsnm{Batiha}, \binits{G.E.-S.}}:
\batitle{Pentoxifylline and berberine mitigate diclofenac-induced acute
  nephrotoxicity in male rats via modulation of inflammation and oxidative
  stress}.
\bjtitle{Biomedicine \& Pharmacotherapy}
\bvolume{152},
\bfpage{113225}
(\byear{2022}).
doi:\doiurl{10.1016/j.biopha.2022.113225}
\end{barticle}
\endbibitem

%%% 60
\bibitem{GrabauskasMesalamine2020}
\begin{barticle}
\bauthor{\bsnm{Grabauskas}, \binits{G.}},
\bauthor{\bsnm{Wu}, \binits{X.}},
\bauthor{\bsnm{Gao}, \binits{J.}},
\bauthor{\bsnm{Li}, \binits{J.-Y.}},
\bauthor{\bsnm{Turgeon}, \binits{D.K.}},
\bauthor{\bsnm{Owyang}, \binits{C.}}:
\batitle{Prostaglandin e2, produced by mast cells in colon tissues from
  patients with irritable bowel syndrome, contributes to visceral
  hypersensitivity in mice}.
\bjtitle{Gastroenterology}
\bvolume{158}(\bissue{8}),
\bfpage{2195}--\blpage{22076}
(\byear{2020}).
doi:\doiurl{10.1053/j.gastro.2020.02.022}
\end{barticle}
\endbibitem

%%% 61
\bibitem{LaineSuprofen2002}
\begin{barticle}
\bauthor{\bsnm{Laine}, \binits{L.}},
\bauthor{\bsnm{Bombardier}, \binits{C.}},
\bauthor{\bsnm{Hawkey}, \binits{C.J.}},
\bauthor{\bsnm{Davis}, \binits{B.}},
\bauthor{\bsnm{Shapiro}, \binits{D.}},
\bauthor{\bsnm{Brett}, \binits{C.}},
\bauthor{\bsnm{Reicin}, \binits{A.}}:
\batitle{Stratifying the risk of nsaid-related upper gastrointestinal clinical
  events: results of a double-blind outcomes study in patients with rheumatoid
  arthritis}.
\bjtitle{Gastroenterology}
\bvolume{123}(\bissue{4}),
\bfpage{1006}--\blpage{1012}
(\byear{2002})
\end{barticle}
\endbibitem

%%% 62
\bibitem{Gotomofezolac1998}
\begin{barticle}
\bauthor{\bsnm{Goto}, \binits{K.}},
\bauthor{\bsnm{Ochi}, \binits{H.}},
\bauthor{\bsnm{Yasunaga}, \binits{Y.}},
\bauthor{\bsnm{Matsuyuki}, \binits{H.}},
\bauthor{\bsnm{Imayoshi}, \binits{T.}},
\bauthor{\bsnm{Kusuhara}, \binits{H.}},
\bauthor{\bsnm{Okumoto}, \binits{T.}}:
\batitle{Analgesic effect of mofezolac, a non-steroidal anti-inflammatory drug,
  against phenylquinone-induced acute pain in mice}.
\bjtitle{Prostaglandins \& Other Lipid Mediators}
\bvolume{56}(\bissue{4}),
\bfpage{245}--\blpage{254}
(\byear{1998}).
doi:\doiurl{10.1016/S0090-6980(98)00054-9}
\end{barticle}
\endbibitem

%%% 63
\bibitem{ManleySulfinpyrazone1987}
\begin{barticle}
\bauthor{\bsnm{Manley}, \binits{P.W.}},
\bauthor{\bsnm{Allanson}, \binits{N.M.}},
\bauthor{\bsnm{Booth}, \binits{R.F.}},
\bauthor{\bsnm{Buckle}, \binits{P.E.}},
\bauthor{\bsnm{Kuzniar}, \binits{E.J.}},
\bauthor{\bsnm{Lad}, \binits{N.}},
\bauthor{\bsnm{Lai}, \binits{S.M.}},
\bauthor{\bsnm{Lunt}, \binits{D.O.}},
\bauthor{\bsnm{Tuffin}, \binits{D.P.}}:
\batitle{Structure-activity relationships in an imidazole-based series of
  thromboxane synthase inhibitors}.
\bjtitle{Journal of medicinal chemistry}
\bvolume{30}(\bissue{9}),
\bfpage{1588}--\blpage{1595}
(\byear{1987})
\end{barticle}
\endbibitem

%%% 64
\bibitem{FCANHu2023}
\begin{botherref}
\oauthor{\bsnm{Hu}, \binits{L.}},
\oauthor{\bsnm{Yang}, \binits{Y.}},
\oauthor{\bsnm{Tang}, \binits{Z.}},
\oauthor{\bsnm{He}, \binits{Y.}},
\oauthor{\bsnm{Luo}, \binits{X.}}:
Fcan-mopso: An improved fuzzy-based graph clustering algorithm for complex
  networks with multi-objective particle swarm optimization.
IEEE Transactions on Fuzzy Systems,
1--16
(2023).
doi:\doiurl{10.1109/TFUZZ.2023.3259726}
\end{botherref}
\endbibitem

%%% 65
\bibitem{LinkOverlapping2021}
\begin{barticle}
\bauthor{\bsnm{Hu}, \binits{L.}},
\bauthor{\bsnm{Zhang}, \binits{J.}},
\bauthor{\bsnm{Pan}, \binits{X.}},
\bauthor{\bsnm{Luo}, \binits{X.}},
\bauthor{\bsnm{Yuan}, \binits{H.}}:
\batitle{An effective link-based clustering algorithm for detecting overlapping
  protein complexes in protein-protein interaction networks}.
\bjtitle{IEEE Transactions on Network Science and Engineering}
\bvolume{8},
\bfpage{3275}--\blpage{3289}
(\byear{2021})
\end{barticle}
\endbibitem

%%% 66
\bibitem{DeepTraSynergy2023}
\begin{botherref}
\oauthor{\bsnm{Rafiei}, \binits{F.}},
\oauthor{\bsnm{Zeraati}, \binits{H.}},
\oauthor{\bsnm{Abbasi}, \binits{K.}},
\oauthor{\bsnm{Ghasemi}, \binits{J.B.}},
\oauthor{\bsnm{Parsaeian}, \binits{M.}},
\oauthor{\bsnm{Masoudi-Nejad}, \binits{A.}}:
Deeptrasynergy: drug combinations using multimodal deep learning with
  transformers.
Bioinformatics
\textbf{39}(8)
(2023).
doi:\doiurl{10.1093/bioinformatics/btad438}
\end{botherref}
\endbibitem

\end{thebibliography}

\newcommand{\BMCxmlcomment}[1]{}

\BMCxmlcomment{

<refgrp>

<bibl id="B1">
  <title><p>How to improve R&ampD productivity: the pharmaceutical industry's
  grand challenge</p></title>
  <aug>
    <au><snm>Paul</snm><fnm>S. M.</fnm></au>
    <au><snm>Mytelka</snm><fnm>D. S.</fnm></au>
    <au><snm>Dunwiddie</snm><fnm>C. T.</fnm></au>
    <au><snm>Persinger</snm><fnm>C. C.</fnm></au>
    <au><snm>Munos</snm><fnm>B. H.</fnm></au>
    <au><snm>Lindborg</snm><fnm>S. R.</fnm></au>
    <au><snm>Schacht</snm><fnm>A. L.</fnm></au>
  </aug>
  <source>Nat Rev Drug Discov</source>
  <pubdate>2010</pubdate>
  <volume>9</volume>
  <issue>3</issue>
  <fpage>203</fpage>
  <lpage>14</lpage>
</bibl>

<bibl id="B2">
  <title><p>Machine learning approaches and databases for prediction of
  drug-target interaction: a survey paper</p></title>
  <aug>
    <au><snm>Maryam</snm><fnm>B</fnm></au>
    <au><snm>Elyas</snm><fnm>S</fnm></au>
    <au><snm>Kai</snm><fnm>W</fnm></au>
    <au><snm>Sartor</snm><fnm>MA</fnm></au>
    <au><snm>Zaneta</snm><fnm>NC</fnm></au>
    <au><snm>Kayvan</snm><fnm>N</fnm></au>
  </aug>
  <source>Briefings in Bioinformatics</source>
  <pubdate>2020</pubdate>
</bibl>

<bibl id="B3">
  <title><p>An open-source drug discovery platform enables ultra-large virtual
  screens</p></title>
  <aug>
    <au><snm>Gorgulla</snm><fnm>C</fnm></au>
    <au><snm>Boeszoermenyi</snm><fnm>A</fnm></au>
    <au><snm>Wang</snm><fnm>ZF</fnm></au>
    <au><snm>Fischer</snm><fnm>PD</fnm></au>
    <au><snm>Coote</snm><fnm>PW</fnm></au>
    <au><snm>Padmanabha Das</snm><fnm>KM</fnm></au>
    <au><snm>Malets</snm><fnm>YS</fnm></au>
    <au><snm>Radchenko</snm><fnm>DS</fnm></au>
    <au><snm>Moroz</snm><fnm>YS</fnm></au>
    <au><snm>Scott</snm><fnm>DA</fnm></au>
    <au><snm>Fackeldey</snm><fnm>K</fnm></au>
    <au><snm>Hoffmann</snm><fnm>M</fnm></au>
    <au><snm>Iavniuk</snm><fnm>I</fnm></au>
    <au><snm>Wagner</snm><fnm>G</fnm></au>
    <au><snm>Arthanari</snm><fnm>H</fnm></au>
  </aug>
  <source>Nature</source>
  <pubdate>2020</pubdate>
  <volume>580</volume>
  <issue>7805</issue>
  <fpage>663</fpage>
  <lpage>668</lpage>
  <url>https://doi.org/10.1038/s41586-020-2117-z</url>
</bibl>

<bibl id="B4">
  <title><p>Hierarchical graph representation learning for the prediction of
  drug-target binding affinity</p></title>
  <aug>
    <au><snm>Chu</snm><fnm>Z</fnm></au>
    <au><snm>Huang</snm><fnm>F</fnm></au>
    <au><snm>Fu</snm><fnm>H</fnm></au>
    <au><snm>Quan</snm><fnm>Y</fnm></au>
    <au><snm>Zhou</snm><fnm>X</fnm></au>
    <au><snm>Liu</snm><fnm>S</fnm></au>
    <au><snm>Zhang</snm><fnm>W</fnm></au>
  </aug>
  <source>Information Sciences</source>
  <pubdate>2022</pubdate>
  <volume>613</volume>
  <fpage>507</fpage>
  <lpage>523</lpage>
  <url>https://www.sciencedirect.com/science/article/pii/S0020025522010908</url>
</bibl>

<bibl id="B5">
  <title><p>Predicting Drug-Target Interactions Over Heterogeneous Information
  Network</p></title>
  <aug>
    <au><snm>Su</snm><fnm>X.</fnm></au>
    <au><snm>Hu</snm><fnm>P.</fnm></au>
    <au><snm>Yi</snm><fnm>H.</fnm></au>
    <au><snm>You</snm><fnm>Z.</fnm></au>
    <au><snm>Hu</snm><fnm>L.</fnm></au>
  </aug>
  <source>IEEE Journal of Biomedical and Health Informatics</source>
  <pubdate>2023</pubdate>
  <volume>27</volume>
  <issue>1</issue>
  <fpage>562</fpage>
  <lpage>572</lpage>
</bibl>

<bibl id="B6">
  <title><p>GraphDTA: predicting drug–target binding affinity with graph
  neural networks</p></title>
  <aug>
    <au><snm>Nguyen</snm><fnm>T</fnm></au>
    <au><snm>Le</snm><fnm>H</fnm></au>
    <au><snm>Quinn</snm><fnm>TP</fnm></au>
    <au><snm>Nguyen</snm><fnm>T</fnm></au>
    <au><snm>Le</snm><fnm>TD</fnm></au>
    <au><snm>Venkatesh</snm><fnm>S</fnm></au>
  </aug>
  <source>Bioinformatics</source>
  <pubdate>2020</pubdate>
  <volume>37</volume>
  <issue>8</issue>
  <fpage>1140</fpage>
  <lpage>1147</lpage>
  <url>https://doi.org/10.1093/bioinformatics/btaa921</url>
</bibl>

<bibl id="B7">
  <title><p>DeepCDA: deep cross-domain compound–protein affinity prediction
  through LSTM and convolutional neural networks</p></title>
  <aug>
    <au><snm>Abbasi</snm><fnm>K</fnm></au>
    <au><snm>Razzaghi</snm><fnm>P</fnm></au>
    <au><snm>Poso</snm><fnm>A</fnm></au>
    <au><snm>Amanlou</snm><fnm>M</fnm></au>
    <au><snm>Ghasemi</snm><fnm>JB</fnm></au>
    <au><snm>Masoudi Nejad</snm><fnm>A</fnm></au>
  </aug>
  <source>Bioinformatics</source>
  <pubdate>2020</pubdate>
  <volume>36</volume>
  <issue>17</issue>
  <fpage>4633</fpage>
  <lpage>4642</lpage>
  <url>https://doi.org/10.1093/bioinformatics/btaa544</url>
</bibl>

<bibl id="B8">
  <title><p>Machine Learning for Drug-Target Interaction Prediction</p></title>
  <aug>
    <au><snm>Chen</snm><fnm>R</fnm></au>
    <au><snm>Liu</snm><fnm>X</fnm></au>
    <au><snm>Jin</snm><fnm>S</fnm></au>
    <au><snm>Lin</snm><fnm>J</fnm></au>
    <au><snm>Liu</snm><fnm>J</fnm></au>
  </aug>
  <source>Molecules</source>
  <pubdate>2018</pubdate>
  <volume>23</volume>
  <issue>9</issue>
  <fpage>2208</fpage>
  <url>https://www.mdpi.com/1420-3049/23/9/2208</url>
</bibl>

<bibl id="B9">
  <title><p>Relating protein pharmacology by ligand chemistry</p></title>
  <aug>
    <au><snm>Keiser</snm><fnm>MJ</fnm></au>
    <au><snm>Roth</snm><fnm>BL</fnm></au>
    <au><snm>Armbruster</snm><fnm>BN</fnm></au>
    <au><snm>Ernsberger</snm><fnm>P</fnm></au>
    <au><snm>Irwin</snm><fnm>JJ</fnm></au>
    <au><snm>Shoichet</snm><fnm>BK</fnm></au>
  </aug>
  <source>Nature Biotechnology</source>
  <pubdate>2007</pubdate>
  <volume>25</volume>
  <issue>2</issue>
  <fpage>197</fpage>
  <lpage>206</lpage>
  <url>https://doi.org/10.1038/nbt1284</url>
</bibl>

<bibl id="B10">
  <title><p>A comprehensive review of feature based methods for drug target
  interaction prediction</p></title>
  <aug>
    <au><snm>Sachdev</snm><fnm>K</fnm></au>
    <au><snm>Sachd</snm><fnm>MK</fnm></au>
  </aug>
  <source>Journal of Biomedical Informatics</source>
  <pubdate>2019</pubdate>
  <volume>93</volume>
  <fpage>103159</fpage>
  <url>https://www.sciencedirect.com/science/article/pii/S1532046419300772</url>
</bibl>

<bibl id="B11">
  <title><p>Structure-based maximal affinity model predicts small-molecule
  druggability</p></title>
  <aug>
    <au><snm>Cheng</snm><fnm>AC</fnm></au>
    <au><snm>Coleman</snm><fnm>RG</fnm></au>
    <au><snm>Smyth</snm><fnm>KT</fnm></au>
    <au><snm>Cao</snm><fnm>Q</fnm></au>
    <au><snm>Soulard</snm><fnm>P</fnm></au>
    <au><snm>Caffrey</snm><fnm>DR</fnm></au>
    <au><snm>Salzberg</snm><fnm>AC</fnm></au>
    <au><snm>Huang</snm><fnm>ES</fnm></au>
  </aug>
  <source>Nature Biotechnology</source>
  <pubdate>2007</pubdate>
  <volume>25</volume>
  <issue>1</issue>
  <fpage>71</fpage>
  <lpage>75</lpage>
  <url>https://doi.org/10.1038/nbt1273</url>
</bibl>

<bibl id="B12">
  <title><p>Prediction of drug-target interaction networks from the integration
  of chemical and genomic spaces</p></title>
  <aug>
    <au><cnm>Yoshihiro</cnm></au>
    <au><cnm>Yamanishi</cnm></au>
    <au><cnm>Michihiro</cnm></au>
    <au><cnm>Araki</cnm></au>
    <au><cnm>Alex</cnm></au>
    <au><cnm>Gutteridge</cnm></au>
    <au><cnm>Wataru</cnm></au>
    <au><cnm>Honda</cnm></au>
    <au><cnm>Minoru</cnm></au>
    <au><cnm>Kanehisa</cnm></au>
  </aug>
  <source>Bioinformatics</source>
  <pubdate>2008</pubdate>
  <volume>24</volume>
  <issue>13</issue>
  <fpage>i232</fpage>
  <lpage>-i240</lpage>
</bibl>

<bibl id="B13">
  <title><p>Supervised prediction of drug-target interactions using bipartite
  local models</p></title>
  <aug>
    <au><snm>Bleakley</snm><fnm>K</fnm></au>
    <au><snm>Yamanishi</snm><fnm>Y</fnm></au>
  </aug>
  <source>Bioinformatics</source>
  <pubdate>2009</pubdate>
  <volume>25</volume>
  <issue>18</issue>
  <fpage>2397</fpage>
  <lpage>2403</lpage>
  <url>https://doi.org/10.1093/bioinformatics/btp433</url>
</bibl>

<bibl id="B14">
  <title><p>Gaussian interaction profile kernels for predicting drug-target
  interaction</p></title>
  <aug>
    <au><snm>Twan</snm><fnm>VL</fnm></au>
    <au><snm>Nabuurs</snm><fnm>S. B.</fnm></au>
    <au><snm>Elena</snm><fnm>M.</fnm></au>
  </aug>
  <source>Bioinformatics</source>
  <pubdate>2011</pubdate>
  <issue>21</issue>
  <fpage>3036</fpage>
</bibl>

<bibl id="B15">
  <title><p>Drug-target interaction prediction by learning from local
  information and neighbors</p></title>
  <aug>
    <au><snm>Mei</snm><fnm>J. P.</fnm></au>
    <au><snm>Kwoh</snm><fnm>C. K.</fnm></au>
    <au><snm>Yang</snm><fnm>P.</fnm></au>
    <au><snm>Li</snm><fnm>X. L.</fnm></au>
    <au><snm>Zheng</snm><fnm>J.</fnm></au>
  </aug>
  <source>Bioinformatics</source>
  <pubdate>2013</pubdate>
  <volume>29</volume>
  <issue>2</issue>
  <fpage>238</fpage>
  <lpage>245</lpage>
  <url><Go to ISI>://WOS:000313722800012
  https://watermark.silverchair.com/bts670.pdf?token=AQECAHi208BE49Ooan9kkhW_Ercy7Dm3ZL_9Cf3qfKAc485ysgAAAuUwggLhBgkqhkiG9w0BBwagggLSMIICzgIBA
  DCCAscGCSqGSIb3DQEHATAeBglghkgBZQMEAS4wEQQMsm5xnlKOZvqlDWAgAgEQgIICmHcMmsPZt9UCu-zRXTx2a-uXXW3YrXtAGuPQ7ogJIgtMEGQ-Ews2rAxR_O6bgvw
  K-xyVhrWDSrGBUZXouHfIdSw6KKQNAvXEcOsPqu7dhdwzfNRptVHI8WXQAspD_qIlrh6lZx9H1iTo7imf2z02TIg1R3jUEfbKdIprgkVT76G1Ite-99p10cQS7hABn_shSaWmzluK-ajgCr
  AhrGSGCpOhJaQ_XYp8d_b-_vWH3DRucnQNwC-8_Fkuo6iJewUi0lFf_XP2x0kXkZ0Fw6DTY8nJHayShF_P_SRX0KcEDwfoefiEzSOsZizQyqp5smLyCvDb-LJoRGCeW8-NfQ-th3oU23o1SPO
  nmA1qg4g6em0CcsNG590h5RBojshGbGaaGit5nfpimxXGZvQZNcoHpf9EkVUWSKGHkwpx1AdTEF1NjoLez85Zj3aRdQnwRTIlcJ0mw4acMycsEMWXWT96c6xvJsSxQEfJj1vDxCVZBOQkASWK
  kwp1CshxpA1-Ztaa8EfPcuLNIR2kZiqx4rVvhVRLKXRzH14Z9u-2tLwl6iaRedv3S5085xdWEG6TcUA31tbrIVL_klhXWUy5ZiuZ5MLHaUF8f_XYvPAiTOAurbHgPHtvOwmtPJosqu_V0eLXoN6GQpM_oEj3dC
  zzuoGlkYFAXDzxrKwxk-b-2lC-Mk6Cc-LBL1sfwOVM61hqmQRdlexgQ9GcjPZQnIwV3QZzuZeZPHcVyxQ_XEANA3r0R_JUI8FRZ8pzAiNcZYbMpOjYOC8t4klhc4x8RI8C1jg9W9wftlPDe_4OoPQcPNBMFqIC
  TFDhlvGNhfcAf9BFOmomjJ80IOlnqzpFmv7iXU3RmUwil_xQs6AVgtv1aU0fX7aYr9r7qWWqzxQ</url>
</bibl>

<bibl id="B16">
  <title><p>Predicting Drug-Target Interactions for New Drug Compounds Using a
  Weighted Nearest Neighbor Profile</p></title>
  <aug>
    <au><snm>Twan</snm><fnm>VL</fnm></au>
    <au><snm>Elena</snm><fnm>M</fnm></au>
    <au><snm>Peter</snm><fnm>C</fnm></au>
  </aug>
  <source>PLoS ONE</source>
  <pubdate>2013</pubdate>
  <volume>8</volume>
  <issue>6</issue>
  <fpage>e66952</fpage>
</bibl>

<bibl id="B17">
  <title><p>Identification of drug–target interactions via fuzzy bipartite
  local model</p></title>
  <aug>
    <au><snm>Ding</snm><fnm>Y</fnm></au>
    <au><snm>Tang</snm><fnm>J</fnm></au>
    <au><snm>Guo</snm><fnm>F</fnm></au>
  </aug>
  <source>Neural Computing and Applications</source>
  <pubdate>2020</pubdate>
  <volume>32</volume>
  <issue>14</issue>
  <fpage>10303</fpage>
  <lpage>10319</lpage>
  <url>https://doi.org/10.1007/s00521-019-04569-z</url>
</bibl>

<bibl id="B18">
  <title><p>A heterogeneous network-based method with attentive meta-path
  extraction for predicting drug–target interactions</p></title>
  <aug>
    <au><snm>Wang</snm><fnm>H</fnm></au>
    <au><snm>Huang</snm><fnm>F</fnm></au>
    <au><snm>Xiong</snm><fnm>Z</fnm></au>
    <au><snm>Zhang</snm><fnm>W</fnm></au>
  </aug>
  <source>Briefings in Bioinformatics</source>
  <pubdate>2022</pubdate>
  <volume>23</volume>
  <issue>4</issue>
  <url>https://doi.org/10.1093/bib/bbac184</url>
</bibl>

<bibl id="B19">
  <title><p>TripletMultiDTI: Multimodal representation learning in drug-target
  interaction prediction with triplet loss function</p></title>
  <aug>
    <au><snm>Dehghan</snm><fnm>A</fnm></au>
    <au><snm>Razzaghi</snm><fnm>P</fnm></au>
    <au><snm>Abbasi</snm><fnm>K</fnm></au>
    <au><snm>Gharaghani</snm><fnm>S</fnm></au>
  </aug>
  <source>Expert Systems with Applications</source>
  <pubdate>2023</pubdate>
  <volume>232</volume>
  <fpage>120754</fpage>
  <url>https://www.sciencedirect.com/science/article/pii/S0957417423012563</url>
</bibl>

<bibl id="B20">
  <title><p>A unified drug–target interaction prediction framework based on
  knowledge graph and recommendation system</p></title>
  <aug>
    <au><snm>Ye</snm><fnm>Q</fnm></au>
    <au><snm>Hsieh</snm><fnm>CY</fnm></au>
    <au><snm>Yang</snm><fnm>Z</fnm></au>
    <au><snm>Kang</snm><fnm>Y</fnm></au>
    <au><snm>Chen</snm><fnm>J</fnm></au>
    <au><snm>Cao</snm><fnm>D</fnm></au>
    <au><snm>He</snm><fnm>S</fnm></au>
    <au><snm>Hou</snm><fnm>T</fnm></au>
  </aug>
  <source>Nature Communications</source>
  <pubdate>2021</pubdate>
  <volume>12</volume>
  <issue>1</issue>
  <fpage>6775</fpage>
  <url>https://doi.org/10.1038/s41467-021-27137-3</url>
</bibl>

<bibl id="B21">
  <title><p>Fusing Higher and Lower-order Biological Information for Drug
  Repositioning via Graph Representation Learning</p></title>
  <aug>
    <au><snm>Zhao</snm><fnm>BW</fnm></au>
    <au><snm>Wang</snm><fnm>L</fnm></au>
    <au><snm>Hu</snm><fnm>PW</fnm></au>
    <au><snm>Wong</snm><fnm>L</fnm></au>
    <au><snm>Su</snm><fnm>X</fnm></au>
    <au><snm>Wang</snm><fnm>BQ</fnm></au>
    <au><snm>You</snm><fnm>ZH</fnm></au>
    <au><snm>Hu</snm><fnm>L</fnm></au>
  </aug>
  <source>IEEE Transactions on Emerging Topics in Computing</source>
  <pubdate>2023</pubdate>
  <volume>PP</volume>
  <fpage>1</fpage>
  <lpage>14</lpage>
</bibl>

<bibl id="B22">
  <title><p>Predicting drug–target interaction using positive-unlabeled
  learning</p></title>
  <aug>
    <au><snm>Lan</snm><fnm>W</fnm></au>
    <au><snm>Wang</snm><fnm>J</fnm></au>
    <au><snm>Li</snm><fnm>M</fnm></au>
    <au><snm>Liu</snm><fnm>J</fnm></au>
    <au><snm>Li</snm><fnm>Y</fnm></au>
    <au><snm>Wu</snm><fnm>FX</fnm></au>
    <au><snm>Pan</snm><fnm>Y</fnm></au>
  </aug>
  <source>Neurocomputing</source>
  <pubdate>2016</pubdate>
  <volume>206</volume>
  <fpage>50</fpage>
  <lpage>57</lpage>
  <url>https://www.sciencedirect.com/science/article/pii/S0925231216304337</url>
</bibl>

<bibl id="B23">
  <title><p>A network integration approach for drug-target interaction
  prediction and computational drug repositioning from heterogeneous
  information</p></title>
  <aug>
    <au><snm>Luo</snm><fnm>Y</fnm></au>
    <au><snm>Zhao</snm><fnm>X</fnm></au>
    <au><snm>Zhou</snm><fnm>J</fnm></au>
    <au><snm>Yang</snm><fnm>J</fnm></au>
    <au><snm>Zhang</snm><fnm>Y</fnm></au>
    <au><snm>Kuang</snm><fnm>W</fnm></au>
    <au><snm>Peng</snm><fnm>J</fnm></au>
    <au><snm>Chen</snm><fnm>L</fnm></au>
    <au><snm>Zeng</snm><fnm>J</fnm></au>
  </aug>
  <source>Nature communications</source>
  <pubdate>2017</pubdate>
  <volume>8</volume>
  <issue>1</issue>
  <fpage>1</fpage>
  <lpage>13</lpage>
</bibl>

<bibl id="B24">
  <title><p>GADTI: Graph Autoencoder Approach for DTI Prediction From
  Heterogeneous Network</p></title>
  <aug>
    <au><snm>Liu</snm><fnm>Z.</fnm></au>
    <au><snm>Chen</snm><fnm>Q.</fnm></au>
    <au><snm>Lan</snm><fnm>W.</fnm></au>
    <au><snm>Pan</snm><fnm>H.</fnm></au>
    <au><snm>Hao</snm><fnm>X.</fnm></au>
    <au><snm>Pan</snm><fnm>S.</fnm></au>
  </aug>
  <source>Front Genet</source>
  <pubdate>2021</pubdate>
  <volume>12</volume>
  <fpage>650821</fpage>
</bibl>

<bibl id="B25">
  <title><p>DEEPScreen: High Performance Drug-Target Interaction Prediction
  with Convolutional Neural Networks Using 2-D Structural Compound
  Representations†</p></title>
  <aug>
    <au><snm>Rifaioglu</snm><fnm>A. S.</fnm></au>
    <au><snm>Atalay</snm><fnm>V.</fnm></au>
    <au><snm>Martin</snm><fnm>MJ</fnm></au>
    <au><snm>Cetin Atalay</snm><fnm>R.</fnm></au>
    <au><cnm>Tunca</cnm></au>
  </aug>
  <source>Chemical science</source>
  <pubdate>2020</pubdate>
  <volume>11</volume>
  <fpage>2531</fpage>
  <lpage>-2557</lpage>
</bibl>

<bibl id="B26">
  <title><p>AttentionSiteDTI: an interpretable graph-based model for
  drug-target interaction prediction using NLP sentence-level relation
  classification</p></title>
  <aug>
    <au><snm>Yazdani Jahromi</snm><fnm>M.</fnm></au>
    <au><snm>Yousefi</snm><fnm>N.</fnm></au>
    <au><snm>Tayebi</snm><fnm>A.</fnm></au>
    <au><snm>Kolanthai</snm><fnm>E.</fnm></au>
    <au><snm>Neal</snm><fnm>C. J.</fnm></au>
    <au><snm>Seal</snm><fnm>S.</fnm></au>
    <au><snm>Garibay</snm><fnm>O. O.</fnm></au>
  </aug>
  <source>Briefings in bioinformatics</source>
  <pubdate>2022</pubdate>
  <volume>23</volume>
  <issue>4</issue>
</bibl>

<bibl id="B27">
  <title><p>Predicting drug-target interactions from chemical and genomic
  kernels using Bayesian matrix factorization</p></title>
  <aug>
    <au><snm>G\"onen</snm><fnm>M</fnm></au>
  </aug>
  <source>Bioinformatics</source>
  <pubdate>2012</pubdate>
  <volume>28</volume>
  <issue>18</issue>
  <fpage>2304</fpage>
  <lpage>2310</lpage>
  <url>https://doi.org/10.1093/bioinformatics/bts360</url>
</bibl>

<bibl id="B28">
  <title><p>VB-MK-LMF: fusion of drugs, targets and interactions using
  variational Bayesian multiple kernel logistic matrix
  factorization</p></title>
  <aug>
    <au><snm>Bolg\'ar</snm><fnm>B</fnm></au>
    <au><snm>Antal</snm><fnm>P</fnm></au>
  </aug>
  <source>BMC Bioinformatics</source>
  <pubdate>2017</pubdate>
  <volume>18</volume>
  <issue>1</issue>
  <fpage>440</fpage>
  <url>https://doi.org/10.1186/s12859-017-1845-z</url>
</bibl>

<bibl id="B29">
  <title><p>Collaborative matrix factorization with multiple similarities for
  predicting drug-target interactions</p></title>
  <aug>
    <au><snm>Zheng</snm><fnm>X</fnm></au>
    <au><snm>Ding</snm><fnm>H</fnm></au>
    <au><snm>Mamitsuka</snm><fnm>H</fnm></au>
    <au><snm>Zhu</snm><fnm>S</fnm></au>
  </aug>
  <source>Proceedings of the 19th ACM SIGKDD international conference on
  Knowledge discovery and data mining</source>
  <pubdate>2013</pubdate>
  <fpage>1025</fpage>
  <lpage>1033</lpage>
</bibl>

<bibl id="B30">
  <title><p>Neighborhood Regularized Logistic Matrix Factorization for
  Drug-Target Interaction Prediction</p></title>
  <aug>
    <au><snm>Liu</snm><fnm>Y</fnm></au>
    <au><snm>Wu</snm><fnm>M</fnm></au>
    <au><snm>Miao</snm><fnm>C</fnm></au>
    <au><snm>Zhao</snm><fnm>P</fnm></au>
    <au><snm>Li</snm><fnm>XL</fnm></au>
  </aug>
  <source>PLOS Computational Biology</source>
  <pubdate>2016</pubdate>
  <volume>12</volume>
  <issue>2</issue>
  <fpage>e1004760</fpage>
  <url>https://doi.org/10.1371/journal.pcbi.1004760</url>
</bibl>

<bibl id="B31">
  <title><p>Drug-Target Interaction Prediction with Graph Regularized Matrix
  Factorization</p></title>
  <aug>
    <au><snm>Ezzat</snm><fnm>A</fnm></au>
    <au><snm>Zhao</snm><fnm>P</fnm></au>
    <au><snm>Wu</snm><fnm>M</fnm></au>
    <au><snm>Li</snm><fnm>X</fnm></au>
    <au><snm>Kwoh</snm><fnm>CK</fnm></au>
  </aug>
  <source>IEEE/ACM Transactions on Computational Biology and Bioinformatics
  (TCBB)</source>
  <pubdate>2017</pubdate>
  <fpage>1</fpage>
  <lpage>1</lpage>
</bibl>

<bibl id="B32">
  <title><p>L2,1-GRMF: an improved graph regularized matrix factorization
  method to predict drug-target interactions</p></title>
  <aug>
    <au><snm>Cui</snm><fnm>Z.</fnm></au>
    <au><snm>Gao</snm><fnm>Y. L.</fnm></au>
    <au><snm>Liu</snm><fnm>J. X.</fnm></au>
    <au><snm>Dai</snm><fnm>L. Y.</fnm></au>
    <au><snm>Yuan</snm><fnm>S. S.</fnm></au>
  </aug>
  <source>BMC Bioinformatics</source>
  <pubdate>2019</pubdate>
  <volume>20</volume>
  <issue>Suppl 8</issue>
</bibl>

<bibl id="B33">
  <title><p>Collaborative Matrix Factorization with Soft Regularization for
  Drug-Target Interaction Prediction</p></title>
  <aug>
    <au><snm>Gao</snm><fnm>LG</fnm></au>
    <au><snm>Yang</snm><fnm>MY</fnm></au>
    <au><snm>Wang</snm><fnm>JX</fnm></au>
  </aug>
  <source>Journal of Computer Science and Technology</source>
  <pubdate>2021</pubdate>
  <volume>36</volume>
  <issue>2</issue>
  <fpage>310</fpage>
  <lpage>322</lpage>
  <url>https://doi.org/10.1007/s11390-021-0844-8</url>
</bibl>

<bibl id="B34">
  <title><p>Identification of drug–target interactions via multiple
  kernel-based triple collaborative matrix factorization</p></title>
  <aug>
    <au><snm>Ding</snm><fnm>Y</fnm></au>
    <au><snm>Tang</snm><fnm>J</fnm></au>
    <au><snm>Guo</snm><fnm>F</fnm></au>
    <au><snm>Zou</snm><fnm>Q</fnm></au>
  </aug>
  <source>Briefings in Bioinformatics</source>
  <pubdate>2022</pubdate>
  <volume>23</volume>
  <issue>2</issue>
  <url>https://doi.org/10.1093/bib/bbab582</url>
</bibl>

<bibl id="B35">
  <title><p>Nonmetric individual differences multidimensional scaling: An
  alternating least squares method with optimal scaling features</p></title>
  <aug>
    <au><snm>Takane</snm><fnm>Y</fnm></au>
    <au><snm>Young</snm><fnm>FW</fnm></au>
    <au><snm>Leeuw</snm><fnm>J</fnm></au>
  </aug>
  <source>Psychometrika</source>
  <pubdate>1977</pubdate>
  <volume>42</volume>
  <issue>1</issue>
  <fpage>7</fpage>
  <lpage>67</lpage>
  <url>https://doi.org/10.1007/BF02293745</url>
</bibl>

<bibl id="B36">
  <title><p>Algorithms for non-negative matrix factorization</p></title>
  <aug>
    <au><snm>Seung</snm><fnm>D</fnm></au>
    <au><snm>Lee</snm><fnm>L</fnm></au>
  </aug>
  <source>Advances in neural information processing systems</source>
  <pubdate>2001</pubdate>
  <volume>13</volume>
  <fpage>556</fpage>
  <lpage>562</lpage>
</bibl>

<bibl id="B37">
  <title><p>An alternating direction algorithm for nonnegative matrix
  factorization</p></title>
  <aug>
    <au><snm>Zhang</snm><fnm>Y</fnm></au>
  </aug>
  <pubdate>2010</pubdate>
</bibl>

<bibl id="B38">
  <title><p>Inertial Proximal Alternating Linearized Minimization (iPALM) for
  Nonconvex and Nonsmooth Problems</p></title>
  <aug>
    <au><snm>Pock</snm><fnm>T</fnm></au>
    <au><snm>Sabach</snm><fnm>S</fnm></au>
  </aug>
  <source>SIAM Journal on Imaging Sciences</source>
  <pubdate>2016</pubdate>
  <volume>9</volume>
  <issue>4</issue>
  <fpage>1756</fpage>
  <lpage>1787</lpage>
  <url>https://epubs.siam.org/doi/abs/10.1137/16M1064064</url>
</bibl>

<bibl id="B39">
  <title><p>SVD based initialization: A head start for nonnegative matrix
  factorization</p></title>
  <aug>
    <au><snm>Boutsidis</snm><fnm>C.</fnm></au>
    <au><snm>Gallopoulos</snm><fnm>E.</fnm></au>
  </aug>
  <source>Pattern Recogn.</source>
  <pubdate>2008</pubdate>
  <volume>41</volume>
  <issue>4</issue>
  <fpage>1350–1362</fpage>
  <url>https://doi.org/10.1016/j.patcog.2007.09.010</url>
</bibl>

<bibl id="B40">
  <title><p>BRENDA, the enzyme database: updates and major new
  developments</p></title>
  <aug>
    <au><snm>Schomburg</snm><fnm>I</fnm></au>
    <au><snm>Chang</snm><fnm>A</fnm></au>
    <au><snm>Ebeling</snm><fnm>C</fnm></au>
    <au><snm>Gremse</snm><fnm>M</fnm></au>
    <au><snm>Heldt</snm><fnm>C</fnm></au>
    <au><snm>Huhn</snm><fnm>G</fnm></au>
    <au><snm>Schomburg</snm><fnm>D</fnm></au>
  </aug>
  <source>Nucleic acids research</source>
  <pubdate>2004</pubdate>
  <volume>32</volume>
  <issue>suppl1</issue>
  <fpage>D431</fpage>
  <lpage>D433</lpage>
</bibl>

<bibl id="B41">
  <title><p>From genomics to chemical genomics: new developments in
  KEGG</p></title>
  <aug>
    <au><snm>Kanehisa</snm><fnm>M.</fnm></au>
    <au><snm>Goto</snm><fnm>S.</fnm></au>
    <au><snm>Hattori</snm><fnm>M.</fnm></au>
    <au><snm>Aoki Kinoshita</snm><fnm>K. F.</fnm></au>
    <au><snm>Itoh</snm><fnm>M.</fnm></au>
    <au><snm>Kawashima</snm><fnm>S.</fnm></au>
    <au><snm>Katayama</snm><fnm>T.</fnm></au>
    <au><snm>Araki</snm><fnm>M.</fnm></au>
    <au><snm>Hirakawa</snm><fnm>M.</fnm></au>
  </aug>
  <source>Nucleic Acids Res</source>
  <pubdate>2006</pubdate>
  <volume>34</volume>
  <issue>Database issue</issue>
  <fpage>D354</fpage>
  <lpage>7</lpage>
</bibl>

<bibl id="B42">
  <title><p>SuperTarget and Matador: resources for exploring drug-target
  relationships</p></title>
  <aug>
    <au><snm>G\"{u}nther</snm><fnm>S</fnm></au>
    <au><snm>Kuhn</snm><fnm>M</fnm></au>
    <au><snm>Dunkel</snm><fnm>M</fnm></au>
    <au><snm>Campillos</snm><fnm>M</fnm></au>
    <au><snm>Senger</snm><fnm>C</fnm></au>
    <au><snm>Petsalaki</snm><fnm>E</fnm></au>
    <au><snm>Ahmed</snm><fnm>J</fnm></au>
    <au><snm>Urdiales</snm><fnm>EG</fnm></au>
    <au><snm>Gewiess</snm><fnm>A</fnm></au>
    <au><snm>Jensen</snm><fnm>LJ</fnm></au>
    <au><snm>Schneider</snm><fnm>R</fnm></au>
    <au><snm>Skoblo</snm><fnm>R</fnm></au>
    <au><snm>Russell</snm><fnm>RB</fnm></au>
    <au><snm>Bourne</snm><fnm>PE</fnm></au>
    <au><snm>Bork</snm><fnm>P</fnm></au>
    <au><snm>Preissner</snm><fnm>R</fnm></au>
  </aug>
  <source>Nucleic Acids Research</source>
  <pubdate>2007</pubdate>
  <volume>36</volume>
  <issue>suppl1</issue>
  <fpage>D919</fpage>
  <lpage>D922</lpage>
  <url>https://doi.org/10.1093/nar/gkm862</url>
</bibl>

<bibl id="B43">
  <title><p>DrugBank: a knowledgebase for drugs, drug actions and drug
  targets</p></title>
  <aug>
    <au><snm>Wishart</snm><fnm>DS</fnm></au>
    <au><snm>Knox</snm><fnm>C</fnm></au>
    <au><snm>Guo</snm><fnm>AC</fnm></au>
    <au><snm>Cheng</snm><fnm>D</fnm></au>
    <au><snm>Shrivastava</snm><fnm>S</fnm></au>
    <au><snm>Tzur</snm><fnm>D</fnm></au>
    <au><snm>Gautam</snm><fnm>B</fnm></au>
    <au><snm>Hassanali</snm><fnm>M</fnm></au>
  </aug>
  <source>Nucleic Acids Research</source>
  <pubdate>2007</pubdate>
  <volume>36</volume>
  <issue>suppl1</issue>
  <fpage>D901</fpage>
  <lpage>D906</lpage>
  <url>https://doi.org/10.1093/nar/gkm958</url>
</bibl>

<bibl id="B44">
  <title><p>Development of a chemical structure comparison method for
  integrated analysis of chemical and genomic information in the metabolic
  pathways</p></title>
  <aug>
    <au><snm>Hattori</snm><fnm>M.</fnm></au>
    <au><snm>Okuno</snm><fnm>Y.</fnm></au>
    <au><snm>Goto</snm><fnm>S.</fnm></au>
    <au><snm>Kanehisa</snm><fnm>M.</fnm></au>
  </aug>
  <source>J Am Chem Soc</source>
  <pubdate>2003</pubdate>
  <volume>125</volume>
  <issue>39</issue>
  <fpage>11853</fpage>
  <lpage>65</lpage>
</bibl>

<bibl id="B45">
  <title><p>Identification of Common Molecular Subsequences</p></title>
  <aug>
    <au><snm>Smith</snm><fnm>T</fnm></au>
    <au><snm>Waterman</snm><fnm>M.</fnm></au>
  </aug>
  <source>Journal of molecular biology</source>
  <pubdate>1981</pubdate>
  <volume>147</volume>
  <fpage>195</fpage>
  <lpage>7</lpage>
</bibl>

<bibl id="B46">
  <title><p>Nonnegative Matrix Factorization: A Comprehensive
  Review</p></title>
  <aug>
    <au><snm>Wang</snm><fnm>Y.</fnm></au>
    <au><snm>Zhang</snm><fnm>Y.</fnm></au>
  </aug>
  <source>IEEE Transactions on Knowledge and Data Engineering</source>
  <pubdate>2013</pubdate>
  <volume>25</volume>
  <issue>6</issue>
  <fpage>1336</fpage>
  <lpage>1353</lpage>
  <url>https://ieeexplore.ieee.org/document/6165290/</url>
</bibl>

<bibl id="B47">
  <title><p>Graph regularized non-negative matrix factorization for data
  representation</p></title>
  <aug>
    <au><snm>Cai</snm><fnm>D</fnm></au>
    <au><snm>He</snm><fnm>X</fnm></au>
    <au><snm>Han</snm><fnm>J</fnm></au>
    <au><snm>Huang</snm><fnm>TS</fnm></au>
  </aug>
  <source>IEEE Transactions on Pattern Analysis and Machine
  Intelligence</source>
  <pubdate>2011</pubdate>
  <volume>33</volume>
  <issue>8</issue>
  <fpage>1548</fpage>
  <lpage>1560</lpage>
</bibl>

<bibl id="B48">
  <title><p>Graph dual regularization non-negative matrix factorization for
  co-clustering</p></title>
  <aug>
    <au><snm>Shang</snm><fnm>F. H.</fnm></au>
    <au><snm>Jiao</snm><fnm>L. C.</fnm></au>
    <au><snm>Wang</snm><fnm>F.</fnm></au>
  </aug>
  <source>Pattern Recognition</source>
  <pubdate>2012</pubdate>
  <volume>45</volume>
  <issue>6</issue>
  <fpage>2237</fpage>
  <lpage>2250</lpage>
</bibl>

<bibl id="B49">
  <title><p>Proximal alternating linearized minimization for nonconvex and
  nonsmooth problems</p></title>
  <aug>
    <au><snm>Bolte</snm><fnm>J.</fnm></au>
    <au><snm>Sabach</snm><fnm>S.</fnm></au>
    <au><snm>Teboulle</snm><fnm>M.</fnm></au>
  </aug>
  <source>Mathematical Programming</source>
  <pubdate>2014</pubdate>
  <volume>146</volume>
  <issue>1-2</issue>
  <fpage>459</fpage>
  <lpage>494</lpage>
</bibl>

<bibl id="B50">
  <title><p>Splitting algorithms for the sum of two nonlinear
  operators</p></title>
  <aug>
    <au><snm>Lions</snm><fnm>PL</fnm></au>
    <au><snm>Mercier</snm><fnm>B</fnm></au>
  </aug>
  <source>SIAM Journal on Numerical Analysis</source>
  <pubdate>1979</pubdate>
  <volume>16</volume>
  <issue>6</issue>
  <fpage>964</fpage>
  <lpage>979</lpage>
</bibl>

<bibl id="B51">
  <title><p>Signal recovery by proximal forward-backward splitting</p></title>
  <aug>
    <au><snm>Combettes</snm><fnm>PL</fnm></au>
    <au><snm>Wajs</snm><fnm>VR</fnm></au>
  </aug>
  <source>Multiscale modeling \& simulation</source>
  <pubdate>2005</pubdate>
  <volume>4</volume>
  <issue>4</issue>
  <fpage>1168</fpage>
  <lpage>1200</lpage>
</bibl>

<bibl id="B52">
  <title><p>An Inertial Proximal Method for Maximal Monotone Operators via
  Discretization of a Nonlinear Oscillator with Damping</p></title>
  <aug>
    <au><snm>Alvarez</snm><fnm>F</fnm></au>
    <au><snm>Attouch</snm><fnm>H</fnm></au>
  </aug>
  <source>Set-Valued Analysis</source>
  <pubdate>2001</pubdate>
  <volume>9</volume>
  <issue>1</issue>
  <fpage>3</fpage>
  <lpage>11</lpage>
  <url>https://doi.org/10.1023/A:1011253113155</url>
</bibl>

<bibl id="B53">
  <title><p>Some methods of speeding up the convergence of iteration
  methods</p></title>
  <aug>
    <au><snm>Polyak</snm><fnm>B. T.</fnm></au>
  </aug>
  <source>USSR Computational Mathematics and Mathematical Physics</source>
  <pubdate>1964</pubdate>
  <volume>4</volume>
  <issue>5</issue>
  <fpage>1</fpage>
  <lpage>17</lpage>
  <url>https://www.sciencedirect.com/science/article/pii/0041555364901375</url>
</bibl>

<bibl id="B54">
  <title><p>iPiano: Inertial proximal algorithm for nonconvex
  optimization</p></title>
  <aug>
    <au><snm>Ochs</snm><fnm>P</fnm></au>
    <au><snm>Chen</snm><fnm>Y</fnm></au>
    <au><snm>Brox</snm><fnm>T</fnm></au>
    <au><snm>Pock</snm><fnm>T</fnm></au>
  </aug>
  <source>SIAM Journal on Imaging Sciences</source>
  <pubdate>2014</pubdate>
  <volume>7</volume>
  <issue>2</issue>
  <fpage>1388</fpage>
  <lpage>1419</lpage>
</bibl>

<bibl id="B55">
  <title><p>Toward more realistic drug-target interaction
  predictions</p></title>
  <aug>
    <au><snm>Pahikkala</snm><fnm>T.</fnm></au>
    <au><snm>Airola</snm><fnm>A.</fnm></au>
    <au><snm>Pietila</snm><fnm>S.</fnm></au>
    <au><snm>Shakyawar</snm><fnm>S.</fnm></au>
    <au><snm>Szwajda</snm><fnm>A.</fnm></au>
    <au><snm>Tang</snm><fnm>J.</fnm></au>
    <au><snm>Aittokallio</snm><fnm>T.</fnm></au>
  </aug>
  <source>Briefings in Bioinformatics</source>
  <pubdate>2015</pubdate>
  <volume>16</volume>
  <issue>2</issue>
  <fpage>325</fpage>
  <lpage>337</lpage>
  <url><Go to ISI>://WOS:000352240000013
  https://watermark.silverchair.com/bbu010.pdf?token=AQECAHi208BE49Ooan9kkhW_Ercy7Dm3ZL_9Cf3qfKAc485ysgAAAq4wggKqBgkqhkiG9w0BBwagggKbMIIClwIBADCCApAGCSqGSIb3DQEHATAeBglg
  hkgBZQMEAS4wEQQMN9ell4cJQ9xNGHWUAgEQgIICYQi7CoHhvO6IVyN3hAQwrZCGFdnUw60udfRCMTsyjzs5P5Gb4ES5w78c3JVqJ8Lilbj1mAdQkrrx6McTlxk1Rvs9znwh5CEXOugXpJ2z6GMsfmZxHD9ANJRc9eO_n2
  t8DJnpSBS2ZppGv2BU5EDN4ctR6uLM0cPoMSLB6B8dDqAS03CtUrVr5lrvEffkJrQ94hIYyV6U2RyOYsJtzrBO6zNwCW4oE6JQO44gi85SwJHPLz6_Aapk6kH9HWywjrB1fgGOOAshvyGbYeXGIiCHENWYAWGk-7i8M67uo3tQ
  uE8JJx4t1uJPt9XmG5THyXYSE7anQpLNkbSEOjWMTRtj_xaOk4q1Xb_AiV4LfL9m2vO1CbMBSAbKRFFW27EEtGP6Kr8mDSR4fxUE37hrm2Rl8eDK5VhpxHEJYP0JG_gy1bVIkV1jtz0md7z2r49e4D8i1AieGkqqScOr_EtJgnSXaMlGqa
  1ir273v17RyJ8ZwtjNH4IgKzM_pJs4aU7E3JmiXIyB3J7S4RGWgQSr8H6HNIGgra3lj9gSZDyGH1zfSlPokFKszpdikgbNI5ggn_qhpLi7yFKG2EefowCnYgdri1ymHwFgFCOvUfAhQhGczHpVM8_JlbBmQ2uKCpAC0vntywacf6H2WMn_N2zOu
  Y71K5f-0BS1oSaoJ4P3E0sFqGhNFBErKyJO-6SSZiVM9-N9C4uajecV1pohvSI3x_yn6Xdwa0sWz79FzJ9oq_AgoW5jfp67XbdSF6VzUVcpuBFWEJ2Dfx6QDmW5XTV_kGBynW61ypvzfoH4nYzmn8dfr3XEcw</url>
</bibl>

<bibl id="B56">
  <title><p>Random search for hyper-parameter optimization</p></title>
  <aug>
    <au><snm>Bergstra</snm><fnm>J</fnm></au>
    <au><snm>Bengio</snm><fnm>Y</fnm></au>
  </aug>
  <source>Journal of machine learning research</source>
  <pubdate>2012</pubdate>
  <volume>13</volume>
  <issue>2</issue>
</bibl>

<bibl id="B57">
  <title><p>A summary of mechanistic hypotheses of gabapentin
  pharmacology</p></title>
  <aug>
    <au><snm>Taylor</snm><fnm>CP</fnm></au>
    <au><snm>Gee</snm><fnm>NS</fnm></au>
    <au><snm>Su</snm><fnm>TZ</fnm></au>
    <au><snm>Kocsis</snm><fnm>JD</fnm></au>
    <au><snm>Welty</snm><fnm>DF</fnm></au>
    <au><snm>Brown</snm><fnm>JP</fnm></au>
    <au><snm>Dooley</snm><fnm>DJ</fnm></au>
    <au><snm>Boden</snm><fnm>P</fnm></au>
    <au><snm>Singh</snm><fnm>L</fnm></au>
  </aug>
  <source>Epilepsy research</source>
  <pubdate>1998</pubdate>
  <volume>29</volume>
  <issue>3</issue>
  <fpage>233</fpage>
  <lpage>249</lpage>
</bibl>

<bibl id="B58">
  <title><p>Prostaglandin-endoperoxide synthase 2 (cyclooxygenase-2), a complex
  target for colorectal cancer prevention and therapy</p></title>
  <aug>
    <au><snm>Benelli</snm><fnm>R</fnm></au>
    <au><snm>Venè</snm><fnm>R</fnm></au>
    <au><snm>Ferrari</snm><fnm>N</fnm></au>
  </aug>
  <source>Translational Research</source>
  <pubdate>2018</pubdate>
  <volume>196</volume>
  <fpage>42</fpage>
  <lpage>61</lpage>
  <url>https://www.sciencedirect.com/science/article/pii/S1931524418300033</url>
</bibl>

<bibl id="B59">
  <title><p>Pentoxifylline and berberine mitigate diclofenac-induced acute
  nephrotoxicity in male rats via modulation of inflammation and oxidative
  stress</p></title>
  <aug>
    <au><snm>Alorabi</snm><fnm>M</fnm></au>
    <au><snm>Cavalu</snm><fnm>S</fnm></au>
    <au><snm>Al kuraishy</snm><fnm>HM</fnm></au>
    <au><snm>Al Gareeb</snm><fnm>AI</fnm></au>
    <au><snm>Mostafa Hedeab</snm><fnm>G</fnm></au>
    <au><snm>Negm</snm><fnm>WA</fnm></au>
    <au><snm>Youssef</snm><fnm>A</fnm></au>
    <au><snm>El Kadem</snm><fnm>AH</fnm></au>
    <au><snm>Saad</snm><fnm>HM</fnm></au>
    <au><snm>Batiha</snm><fnm>GES</fnm></au>
  </aug>
  <source>Biomedicine \& Pharmacotherapy</source>
  <pubdate>2022</pubdate>
  <volume>152</volume>
  <fpage>113225</fpage>
  <url>https://www.sciencedirect.com/science/article/pii/S075333222200614X</url>
</bibl>

<bibl id="B60">
  <title><p>Prostaglandin E2, Produced by Mast Cells in Colon Tissues From
  Patients With Irritable Bowel Syndrome, Contributes to Visceral
  Hypersensitivity in Mice</p></title>
  <aug>
    <au><snm>Grabauskas</snm><fnm>G</fnm></au>
    <au><snm>Wu</snm><fnm>X</fnm></au>
    <au><snm>Gao</snm><fnm>J</fnm></au>
    <au><snm>Li</snm><fnm>JY</fnm></au>
    <au><snm>Turgeon</snm><fnm>DK</fnm></au>
    <au><snm>Owyang</snm><fnm>C</fnm></au>
  </aug>
  <source>Gastroenterology</source>
  <pubdate>2020</pubdate>
  <volume>158</volume>
  <issue>8</issue>
  <fpage>2195</fpage>
  <lpage>2207.e6</lpage>
  <url>https://www.sciencedirect.com/science/article/pii/S0016508520302328</url>
</bibl>

<bibl id="B61">
  <title><p>Stratifying the risk of NSAID-related upper gastrointestinal
  clinical events: results of a double-blind outcomes study in patients with
  rheumatoid arthritis</p></title>
  <aug>
    <au><snm>Laine</snm><fnm>L</fnm></au>
    <au><snm>Bombardier</snm><fnm>C</fnm></au>
    <au><snm>Hawkey</snm><fnm>CJ</fnm></au>
    <au><snm>Davis</snm><fnm>B</fnm></au>
    <au><snm>Shapiro</snm><fnm>D</fnm></au>
    <au><snm>Brett</snm><fnm>C</fnm></au>
    <au><snm>Reicin</snm><fnm>A</fnm></au>
  </aug>
  <source>Gastroenterology</source>
  <pubdate>2002</pubdate>
  <volume>123</volume>
  <issue>4</issue>
  <fpage>1006</fpage>
  <lpage>1012</lpage>
</bibl>

<bibl id="B62">
  <title><p>Analgesic effect of mofezolac, a non-steroidal anti-inflammatory
  drug, against phenylquinone-induced acute pain in mice</p></title>
  <aug>
    <au><snm>Goto</snm><fnm>K</fnm></au>
    <au><snm>Ochi</snm><fnm>H</fnm></au>
    <au><snm>Yasunaga</snm><fnm>Y</fnm></au>
    <au><snm>Matsuyuki</snm><fnm>H</fnm></au>
    <au><snm>Imayoshi</snm><fnm>T</fnm></au>
    <au><snm>Kusuhara</snm><fnm>H</fnm></au>
    <au><snm>Okumoto</snm><fnm>T</fnm></au>
  </aug>
  <source>Prostaglandins \& Other Lipid Mediators</source>
  <pubdate>1998</pubdate>
  <volume>56</volume>
  <issue>4</issue>
  <fpage>245</fpage>
  <lpage>254</lpage>
  <url>https://www.sciencedirect.com/science/article/pii/S0090698098000549</url>
</bibl>

<bibl id="B63">
  <title><p>Structure-activity relationships in an imidazole-based series of
  thromboxane synthase inhibitors</p></title>
  <aug>
    <au><snm>Manley</snm><fnm>PW</fnm></au>
    <au><snm>Allanson</snm><fnm>NM</fnm></au>
    <au><snm>Booth</snm><fnm>RF</fnm></au>
    <au><snm>Buckle</snm><fnm>PE</fnm></au>
    <au><snm>Kuzniar</snm><fnm>EJ</fnm></au>
    <au><snm>Lad</snm><fnm>N</fnm></au>
    <au><snm>Lai</snm><fnm>SM</fnm></au>
    <au><snm>Lunt</snm><fnm>DO</fnm></au>
    <au><snm>Tuffin</snm><fnm>DP</fnm></au>
  </aug>
  <source>Journal of medicinal chemistry</source>
  <pubdate>1987</pubdate>
  <volume>30</volume>
  <issue>9</issue>
  <fpage>1588</fpage>
  <lpage>1595</lpage>
</bibl>

<bibl id="B64">
  <title><p>FCAN-MOPSO: An Improved Fuzzy-based Graph Clustering Algorithm for
  Complex Networks with Multi-objective Particle Swarm Optimization</p></title>
  <aug>
    <au><snm>Hu</snm><fnm>L.</fnm></au>
    <au><snm>Yang</snm><fnm>Y.</fnm></au>
    <au><snm>Tang</snm><fnm>Z.</fnm></au>
    <au><snm>He</snm><fnm>Y.</fnm></au>
    <au><snm>Luo</snm><fnm>X.</fnm></au>
  </aug>
  <source>IEEE Transactions on Fuzzy Systems</source>
  <pubdate>2023</pubdate>
  <fpage>1</fpage>
  <lpage>16</lpage>
</bibl>

<bibl id="B65">
  <title><p>An Effective Link-Based Clustering Algorithm for Detecting
  Overlapping Protein Complexes in Protein-Protein Interaction
  Networks</p></title>
  <aug>
    <au><snm>Hu</snm><fnm>L</fnm></au>
    <au><snm>Zhang</snm><fnm>J</fnm></au>
    <au><snm>Pan</snm><fnm>X</fnm></au>
    <au><snm>Luo</snm><fnm>X</fnm></au>
    <au><snm>Yuan</snm><fnm>H</fnm></au>
  </aug>
  <source>IEEE Transactions on Network Science and Engineering</source>
  <pubdate>2021</pubdate>
  <volume>8</volume>
  <fpage>3275</fpage>
  <lpage>3289</lpage>
</bibl>

<bibl id="B66">
  <title><p>DeepTraSynergy: drug combinations using multimodal deep learning
  with transformers</p></title>
  <aug>
    <au><snm>Rafiei</snm><fnm>F</fnm></au>
    <au><snm>Zeraati</snm><fnm>H</fnm></au>
    <au><snm>Abbasi</snm><fnm>K</fnm></au>
    <au><snm>Ghasemi</snm><fnm>JB</fnm></au>
    <au><snm>Parsaeian</snm><fnm>M</fnm></au>
    <au><snm>Masoudi Nejad</snm><fnm>A</fnm></au>
  </aug>
  <source>Bioinformatics</source>
  <pubdate>2023</pubdate>
  <volume>39</volume>
  <issue>8</issue>
  <url>https://doi.org/10.1093/bioinformatics/btad438</url>
</bibl>

</refgrp>
} % end of \BMCxmlcomment
