# Supplementary material for: Graph regularized non-negative matrix factorization with L2,1 norm regularization terms for drug–target interactions prediction
Source: BMC Bioinformatics. 2023 Oct 3;24:375. doi: 10.1186/s12859-023-05496-6 (PMC10548602; doi:10.1186/s12859-023-05496-6)
Supplement: Supplementary file 2 — Additional file 2. iPALM-DLMF + appendix. [file 12859_2023_5496_MOESM2_ESM.zip › iPALM-DLMF/bmc_article.bib]

% bmc_article.bib
%
%  An example of bibtex entries.
%  Entries taken from BMC instructions for authors page.

% uncomment next line to make author-year bibliography
% @settings{label, options="nameyear"}


@article{Takane1977,
   author = {Takane, Yoshio and Young, Forrest W. and de Leeuw, Jan},
   title = {Nonmetric individual differences multidimensional scaling: An alternating least squares method with optimal scaling features},
   journal = {Psychometrika},
   volume = {42},
   number = {1},
   pages = {7-67},
   ISSN = {1860-0980},
   DOI = {10.1007/BF02293745},
   url = {https://doi.org/10.1007/BF02293745},
   year = {1977},
   type = {Journal Article}
}

@article{DSOUZA2020748,
title = {Machine learning models for drug–target interactions: current knowledge and future directions},
journal = {Drug Discovery Today},
volume = {25},
number = {4},
pages = {748-756},
year = {2020},
issn = {1359-6446},
doi = {https://doi.org/10.1016/j.drudis.2020.03.003},
url = {https://www.sciencedirect.com/science/article/pii/S1359644620301033},
author = {Sofia D’Souza and K.V. Prema and Seetharaman Balaji},
abstract = {Predicting the binding affinity between compounds and proteins with reasonable accuracy is crucial in drug discovery. Computational prediction of binding affinity between compounds and targets greatly enhances the probability of finding lead compounds by reducing the number of wet-lab experiments. Machine-learning and deep-learning techniques using ligand-based and target-based approaches have been used to predict binding affinities, thereby saving time and cost in drug discovery efforts. In this review, we discuss about machine-learning and deep-learning models used in virtual screening to improve drug–target interaction (DTI) prediction. We also highlight current knowledge and future directions to guide further development in this field.}
}

@article{EstrogenAli2000,
   author = {Ali, Simak and Coombes, R Charles},
   title = {Estrogen receptor alpha in human breast cancer: occurrence and significance},
   journal = {Journal of mammary gland biology and neoplasia},
   volume = {5},
   number = {3},
   pages = {271-281},
   ISSN = {1573-7039},
   year = {2000},
   type = {Journal Article}}

@article{Bleakley2009,
   author = {Bleakley, Kevin and Yamanishi, Yoshihiro},
   title = {Supervised prediction of drug-target interactions using bipartite local models},
   journal = {Bioinformatics},
   volume = {25},
   number = {18},
   pages = {2397-2403},
   ISSN = {1367-4803},
   DOI = {10.1093/bioinformatics/btp433},
   url = {https://doi.org/10.1093/bioinformatics/btp433},
   year = {2009},
   type = {Journal Article}}

@article{OlanzapineBrafford2014,
   author = {Brafford, M. V. and Glode, A.},
   title = {Olanzapine: An Antiemetic Option for Chemotherapy-Induced Nausea and Vomiting},
   journal = {Journal of the Advanced Practitioner in Oncology},
   volume = {5},
   number = {1},
   pages = {24},
   year = {2014},
   type = {Journal Article}}

@article{CaiGraph2011,
   author = {Cai, Deng and He, Xiaofei and Han, Jiawei and Huang, Thomas S},
   title = {Graph regularized non-negative matrix factorization for data representation},
   journal = {IEEE Transactions on Pattern Analysis and Machine Intelligence},
   volume = {33},
   number = {8},
   pages = {1548-1560},
   year = {2011},
   type = {Journal Article}}

@article{Campillos2008,
   author = {Campillos, Monica and Kuhn, Michael and Gavin, Anne-Claude and Jensen, Lars Juhl and Bork, Peer},
   title = {Drug target identification using side-effect similarity},
   journal = {Science},
   volume = {321},
   number = {5886},
   pages = {263-266},
   ISSN = {0036-8075},
   year = {2008},
   type = {Journal Article}}

@article{Chen2018,
   author = {Chen, Ruolan and Liu, Xiangrong and Jin, Shuting and Lin, Jiawei and Liu, Juan},
   title = {Machine Learning for Drug-Target Interaction Prediction},
   journal = {Molecules},
   volume = {23},
   number = {9},
   pages = {2208},
   ISSN = {1420-3049},
   url = {https://www.mdpi.com/1420-3049/23/9/2208},
   year = {2018},
   type = {Journal Article}}


@article{Cobanoglu2013,
   author = {Cobanoglu, Murat Can and Liu, Chang and Hu, Feizhuo and Oltvai, Zoltán N. and Bahar, Ivet},
   title = {Predicting Drug-Target Interactions Using Probabilistic Matrix Factorization},
   journal = {Journal of Chemical Information and Modeling},
   volume = {53},
   number = {12},
   pages = {3399-3409},
   ISSN = {1549-9596},
   DOI = {10.1021/ci400219z},
   url = {https://doi.org/10.1021/ci400219z},
   year = {2013},
   type = {Journal Article}}

@article{Ezzat2017,
   author = {Ezzat, Ali and Zhao, Peilin and Wu, Min and Li, Xiaoli and Kwoh, Chee Keong},
   title = {Drug-Target Interaction Prediction with Graph Regularized Matrix Factorization},
   journal = {IEEE/ACM Transactions on Computational Biology and Bioinformatics (TCBB)},
   pages = {1-1},
   year = {2017},
   type = {Journal Article}}

@article{GaoSoft2021,
   author = {Gao, Li-Gang and Yang, Meng-Yun and Wang, Jian-Xin},
   title = {Collaborative Matrix Factorization with Soft Regularization for Drug-Target Interaction Prediction},
   journal = {Journal of Computer Science and Technology},
   volume = {36},
   number = {2},
   pages = {310-322},
   ISSN = {1860-4749},
   DOI = {10.1007/s11390-021-0844-8},
   url = {https://doi.org/10.1007/s11390-021-0844-8},
   year = {2021},
   type = {Journal Article}}

@article{Gorgulla20,
   author = {Gorgulla, Christoph and Boeszoermenyi, Andras and Wang, Zi-Fu and Fischer, Patrick D. and Coote, Paul W. and Padmanabha Das, Krishna M. and Malets, Yehor S. and Radchenko, Dmytro S. and Moroz, Yurii S. and Scott, David A. and Fackeldey, Konstantin and Hoffmann, Moritz and Iavniuk, Iryna and Wagner, Gerhard and Arthanari, Haribabu},
   title = {An open-source drug discovery platform enables ultra-large virtual screens},
   journal = {Nature},
   volume = {580},
   number = {7805},
   pages = {663-668},
   ISSN = {1476-4687},
   DOI = {10.1038/s41586-020-2117-z},
   url = {https://doi.org/10.1038/s41586-020-2117-z},
   year = {2020},
   type = {Journal Article}}

@article{Super2007,
   author = {G\"{u}nther, Stefan and Kuhn, Michael and Dunkel, Mathias and Campillos, Monica and Senger, Christian and Petsalaki, Evangelia and Ahmed, Jessica and Urdiales, Eduardo Garcia and Gewiess, Andreas and Jensen, Lars Juhl and Schneider, Reinhard and Skoblo, Roman and Russell, Robert B. and Bourne, Philip E. and Bork, Peer and Preissner, Robert},
   title = {SuperTarget and Matador: resources for exploring drug-target relationships},
   journal = {Nucleic Acids Research},
   volume = {36},
   number = {suppl1},
   pages = {D919-D922},
   ISSN = {0305-1048},
   DOI = {10.1093/nar/gkm862},
   url = {https://doi.org/10.1093/nar/gkm862},
   year = {2007},
   type = {Journal Article}}

@article{Hattori2003,
    author = {Hattori, M. and Okuno, Y. and Goto, S. and Kanehisa, M.},
    title = {Development of a chemical structure comparison method for integrated analysis of chemical and genomic information in the metabolic pathways},
    journal = {J Am Chem Soc},
    volume = {125},
    number = {39},
    pages = {11853-65},
    ISSN = {0002-7863 (Print)0002-7863},
    DOI = {10.1021/ja036030u},
    year = {2003},
    type = {Journal Article}}

@article{HeinGraph2007,
   author = {Hein, Matthias and Audibert, Jean-Yves and Luxburg, Ulrike von},
   title = {Graph laplacians and their convergence on random neighborhood graphs},
   journal = {Journal of Machine Learning Research},
   volume = {8},
   number = {6},
   ISSN = {1532-4435},
   year = {2007},
   type = {Journal Article}}

@article{Hoyer2004,
   author = {Hoyer, P. O.},
   title = {Nonnegative matrix factorization with sparseness constraints},
   journal = {Journal of Machine Learning Research},
   volume = {5},
   number = {9},
   pages = {1457-1469},
   year = {2004},
   type = {Journal Article}}

@article{KEGGKanehisa2017,
   author = {Kanehisa, M. and Furumichi, M. and Tanabe, M. and Sato, Y. and Morishima, K.},
   title = {KEGG: new perspectives on genomes, pathways, diseases and drugs},
   journal = {Nucleic Acids Research},
   volume = {45},
   number = {D1},
   pages = {D353-D361},
   ISSN = {0305-1048},
   DOI = {10.1093/nar/gkw1092},
   url = {<Go to ISI>://WOS:000396575500052
https://watermark.silverchair.com/gkw1092.pdf?token=AQECAHi208BE49Ooan9kkhW_Ercy7Dm3ZL_9Cf3qfKAc485ysgAAAp0wggKZBgkqhkiG9w0BBwagggKKMIIChgIBADCCAn8GCSqGSIb3DQEHATAeBglghkgBZQMEAS4wEQ
QMtPURBy2lmV1LtXOSAgEQgIICUGWiLg-mxbXpT64CB3sNCEiOE3G9HVrLM8aQ5wD3Qr70irLChYp-Bizkb0__r_XiNEwimSiCmRxqPgmH3u4PJSm045eeciJsn4-H4g456ePEAL8PzJebMAPKtVm1LkXGI-LwsaYTt5YCCQQApeiDi3p-Pt7w
wbznZvfGPvkLdcUtzn2yK7OEUmp78Cyx2AwtGwK2R1nkDryjHXD9Nl5TiYe8zNgQ_nmFmrTbW1Fii9Vw3QaTPzPR6AZZbj7Ig4_u2ofCP9Q5QtC2IXCIqkpYkNG0JjdeKVlWeuY_WGoPpzlAGCA1Y6YuNO7Ig2w1A_H7-ijIp3HJ5sEtgbWw1MJ-g-4p1S
EXct93-XY8tkIDVWlQRmRMjOTUZusaW5lEjK89Cg3m7eM5my4UbfyXAt4c-_uiReK7UkcAESrSkxs_jwcmijMTcz4jaIMp3cy36EI57UVM2dmiBIjhRfsKBqv12VSTw4dZVyb1ToUS8DmR03plLTLTCONBhNi4fLJ1HpOfw5kqQzo-JOuUDufl43Sqkm
rdv8P5BI2lrGrCK3D_ZMBZCmZQgdsAYf4GmQIJJzNeK4G556c2LhYsKnvP14H3MyZCXbPlfkuJ8erGy8WDMGhrAxCSHJB3wHLO0N2DxfZmpUsHtLFzFzQMF3Egb90A8WGV7Hh0aLkkn2j-TQxCr-A4P8B6H6hqvA4ZildS3TJZzcAMSuUqwbjAr
lLtjxLGvE_0C4IlewRff8zG9kNAqDE1mESMKCKJtLWxzPFjASi5gJY36GA-ZSfxpBaNp4PJ5V0},
   year = {2017},
   type = {Journal Article}}

@article{Kanehisa2006,
   author = {Kanehisa, M. and Goto, S. and Hattori, M. and Aoki-Kinoshita, K. F. and Itoh, M. and Kawashima, S. and Katayama, T. and Araki, M. and Hirakawa, M.},
   title = {From genomics to chemical genomics: new developments in KEGG},
   journal = {Nucleic Acids Res},
   volume = {34},
   number = {Database issue},
   pages = {D354-7},
   year = {2006},
   type = {Journal Article}}

@article{Langedijk2015,
   author = {Langedijk, Joris and Mantel-Teeuwisse, Aukje K. and Slijkerman, Diederick S. and Schutjens, Marie-H\'{e}l\'{e}ne D. B.},
   title = {Drug repositioning and repurposing: terminology and definitions in literature},
   journal = {Drug Discovery Today},
   volume = {20},
   number = {8},
   pages = {1027-1034},
   abstract = {Drug repositioning and similar terms have been a trending topic in literature and represent novel drug development strategies.
 We analysed in a quantitative and qualitative manner how these terms were used and defined in the literature. In total, 217 articles referred to ‘drug repositioning’, ‘drug repurposing’, ‘drug reprofiling’,
‘drug redirecting’ and/or ‘drug rediscovery’. Only 67 included a definition ranging from brief and general to extensive and specific. No common definition was identified.
 Nevertheless, four common features were found: concept, action, use and product. The different wording used for these features often leads to essential differences in meaning between definitions.
 In case a clear definition is needed, for example from a legal or regulatory perspective, the features can provide further guidance.},
    ISSN = {1359-6446},
    DOI = {https://doi.org/10.1016/j.drudis.2015.05.001},
    url = {https://www.sciencedirect.com/science/article/pii/S1359644615001774},
    year = {2015},
    type = {Journal Article}}

@article{LawDrugBank2014,
   author = {Law, Vivian and Knox, Craig and Djoumbou, Yannick and Jewison, Tim and Guo, An Chi and Liu, Yifeng and Maciejewski, Adam and Arndt, David and Wilson, Michael and Neveu, Vanessa and Tang,
Alexandra and Gabriel, Geraldine and Ly, Carol and Adamjee, Sakina and Dame, Zerihun T. and Han, Beomsoo and Zhou, You and Wishart, David S.},
   title = {DrugBank 4.0: shedding new light on drug metabolism},
   journal = {Nucleic acids research},
   volume = {42},
   number = {Database issue},
   pages = {D1091-D1097},
   ISSN = {1362-49620305-1048},
   DOI = {10.1093/nar/gkt1068},
   url = {https://pubmed.ncbi.nlm.nih.gov/24203711
   https://www.ncbi.nlm.nih.gov/pmc/articles/PMC3965102/},
   year = {2014},
   type = {Journal Article}}

@article{lin2007projected,
  title={Projected gradient methods for nonnegative matrix factorization},
  author={Lin, Chih-Jen},
  journal={Neural computation},
  volume={19},
  number={10},
  pages={2756--2779},
  year={2007},
  publisher={MIT Press}}

@article{LiuLogistic2016,
   author = {Liu, Yong and Wu, Min and Miao, Chunyan and Zhao, Peilin and Li, Xiao-Li},
   title = {Neighborhood Regularized Logistic Matrix Factorization for Drug-Target Interaction Prediction},
   journal = {PLOS Computational Biology},
   volume = {12},
   number = {2},
   pages = {e1004760},
   abstract = {Author Summary This work introduces a computational approach, namely neighborhood regularized logistic matrix factorization (NRLMF), to predicting potential interactions between drugs and targets.
 The novelty of NRLMF lies in integrating logistic matrix factorization with neighborhood regularization for drug-target interaction prediction. In NRLMF, we model the interaction probability for each drug-target pair using logistic matrix factorization.
As the observed interacting drug-target pairs are experimentally verified, they are more trustworthy than the unknown pairs. We propose to assign higher importance levels to interaction pairs and lower importance levels to unknown pairs.
In addition, we further improve the prediction accuracy by neighborhood regularization, which considers the neighborhood influences from most similar drugs and most similar targets.
To evaluate the performance of NRLMF, we conducted extensive experiments on four benchmark datasets. The experimental results demonstrated that NRLMF usually outperformed five state-of-the-art methods under three different cross-validation settings,
in terms of the area under the ROC curve (AUC) and the area under the precision-recall curve (AUPR). In addition, we confirmed the practical prediction ability of NRLMF by mapping with the latest version of four online biological databases,
including ChEMBL, DrugBank, KEGG, and Matador.},
   DOI = {10.1371/journal.pcbi.1004760},
   url = {https://doi.org/10.1371/journal.pcbi.1004760},
    year = {2016},
    type = {Journal Article}}


@article{Meilocal2013,
   author = {Mei, J. P. and Kwoh, C. K. and Yang, P. and Li, X. L. and Zheng, J.},
   title = {Drug-target interaction prediction by learning from local information and neighbors},
   journal = {Bioinformatics},
   volume = {29},
   number = {2},
   pages = {238-245},
   ISSN = {1367-4803},
   DOI = {10.1093/bioinformatics/bts670},
   url = {<Go to ISI>://WOS:000313722800012
https://watermark.silverchair.com/bts670.pdf?token=AQECAHi208BE49Ooan9kkhW_Ercy7Dm3ZL_9Cf3qfKAc485ysgAAAuUwggLhBgkqhkiG9w0BBwagggLSMIICzgIBA
DCCAscGCSqGSIb3DQEHATAeBglghkgBZQMEAS4wEQQMsm5xnlKOZvqlDWAgAgEQgIICmHcMmsPZt9UCu-zRXTx2a-uXXW3YrXtAGuPQ7ogJIgtMEGQ-Ews2rAxR_O6bgvw
K-xyVhrWDSrGBUZXouHfIdSw6KKQNAvXEcOsPqu7dhdwzfNRptVHI8WXQAspD_qIlrh6lZx9H1iTo7imf2z02TIg1R3jUEfbKdIprgkVT76G1Ite-99p10cQS7hABn_shSaWmzluK-ajgCr
AhrGSGCpOhJaQ_XYp8d_b-_vWH3DRucnQNwC-8_Fkuo6iJewUi0lFf_XP2x0kXkZ0Fw6DTY8nJHayShF_P_SRX0KcEDwfoefiEzSOsZizQyqp5smLyCvDb-LJoRGCeW8-NfQ-th3oU23o1SPO
nmA1qg4g6em0CcsNG590h5RBojshGbGaaGit5nfpimxXGZvQZNcoHpf9EkVUWSKGHkwpx1AdTEF1NjoLez85Zj3aRdQnwRTIlcJ0mw4acMycsEMWXWT96c6xvJsSxQEfJj1vDxCVZBOQkASWK
kwp1CshxpA1-Ztaa8EfPcuLNIR2kZiqx4rVvhVRLKXRzH14Z9u-2tLwl6iaRedv3S5085xdWEG6TcUA31tbrIVL_klhXWUy5ZiuZ5MLHaUF8f_XYvPAiTOAurbHgPHtvOwmtPJosqu_V0eLXoN6GQpM_oEj3dC
zzuoGlkYFAXDzxrKwxk-b-2lC-Mk6Cc-LBL1sfwOVM61hqmQRdlexgQ9GcjPZQnIwV3QZzuZeZPHcVyxQ_XEANA3r0R_JUI8FRZ8pzAiNcZYbMpOjYOC8t4klhc4x8RI8C1jg9W9wftlPDe_4OoPQcPNBMFqIC
TFDhlvGNhfcAf9BFOmomjJ80IOlnqzpFmv7iXU3RmUwil_xQs6AVgtv1aU0fX7aYr9r7qWWqzxQ},
    year = {2013},
    type = {Journal Article}}


@article{Overington2006,
   author = {Overington, John P. and Al-Lazikani, Bissan and Hopkins, Andrew L.},
   title = {How many drug targets are there?},
   journal = {Nature Reviews Drug Discovery},
   volume = {5},
   number = {12},
   pages = {993-996},
   abstract = {For the past decade, the number of molecular targets for approved drugs has been debated. In this article and the accompanying poster,
Overington and colleagues provide a comprehensive survey of current drug targets and a wealth of associated information on the characteristics of target families and the drugs that modulate them.},
    ISSN = {1474-1784},
    DOI = {10.1038/nrd2199},
    url = {https://doi.org/10.1038/nrd2199},
    year = {2006},
    type = {Journal Article}}

@article{Paatero1994,
   author = {Paatero, Pentti and Tapper, Unto},
   title = {Positive matrix factorization: A non‐negative factor model with optimal utilization of error estimates of data values},
   journal = {Environmetrics},
   volume = {5},
   number = {2},
   pages = {111-126},
   ISSN = {1180-4009},
   year = {1994},
   type = {Journal Article}}

@article{Pahikkala2015,
   author = {Pahikkala, T. and Airola, A. and Pietila, S. and Shakyawar, S. and Szwajda, A. and Tang, J. and Aittokallio, T.},
   title = {Toward more realistic drug-target interaction predictions},
   journal = {Briefings in Bioinformatics},
   volume = {16},
   number = {2},
   pages = {325-337},
   ISSN = {1467-5463},
   DOI = {10.1093/bib/bbu010},
   url = {<Go to ISI>://WOS:000352240000013
https://watermark.silverchair.com/bbu010.pdf?token=AQECAHi208BE49Ooan9kkhW_Ercy7Dm3ZL_9Cf3qfKAc485ysgAAAq4wggKqBgkqhkiG9w0BBwagggKbMIIClwIBADCCApAGCSqGSIb3DQEHATAeBglg
hkgBZQMEAS4wEQQMN9ell4cJQ9xNGHWUAgEQgIICYQi7CoHhvO6IVyN3hAQwrZCGFdnUw60udfRCMTsyjzs5P5Gb4ES5w78c3JVqJ8Lilbj1mAdQkrrx6McTlxk1Rvs9znwh5CEXOugXpJ2z6GMsfmZxHD9ANJRc9eO_n2
t8DJnpSBS2ZppGv2BU5EDN4ctR6uLM0cPoMSLB6B8dDqAS03CtUrVr5lrvEffkJrQ94hIYyV6U2RyOYsJtzrBO6zNwCW4oE6JQO44gi85SwJHPLz6_Aapk6kH9HWywjrB1fgGOOAshvyGbYeXGIiCHENWYAWGk-7i8M67uo3tQ
uE8JJx4t1uJPt9XmG5THyXYSE7anQpLNkbSEOjWMTRtj_xaOk4q1Xb_AiV4LfL9m2vO1CbMBSAbKRFFW27EEtGP6Kr8mDSR4fxUE37hrm2Rl8eDK5VhpxHEJYP0JG_gy1bVIkV1jtz0md7z2r49e4D8i1AieGkqqScOr_EtJgnSXaMlGqa
1ir273v17RyJ8ZwtjNH4IgKzM_pJs4aU7E3JmiXIyB3J7S4RGWgQSr8H6HNIGgra3lj9gSZDyGH1zfSlPokFKszpdikgbNI5ggn_qhpLi7yFKG2EefowCnYgdri1ymHwFgFCOvUfAhQhGczHpVM8_JlbBmQ2uKCpAC0vntywacf6H2WMn_N2zOu
Y71K5f-0BS1oSaoJ4P3E0sFqGhNFBErKyJO-6SSZiVM9-N9C4uajecV1pohvSI3x_yn6Xdwa0sWz79FzJ9oq_AgoW5jfp67XbdSF6VzUVcpuBFWEJ2Dfx6QDmW5XTV_kGBynW61ypvzfoH4nYzmn8dfr3XEcw},
    year = {2015},
    type = {Journal Article}}

@article{Perlman2011,
   author = {Perlman, L. and Gottlieb, A. and Atias, N. and Ruppin, E. and Sharan, R.},
   title = {Combining drug and gene similarity measures for drug-target elucidation},
   journal = {J Comput Biol},
   volume = {18},
   number = {2},
   pages = {133-45},
   ISSN = {1066-5277},
   DOI = {10.1089/cmb.2010.0213},
   year = {2011},
   type = {Journal Article}}

@article{BRENDA2004,
   author = {Schomburg, Ida and Chang, Antje and Ebeling, Christian and Gremse, Marion and Heldt, Christian and Huhn, Gregor and Schomburg, Dietmar},
   title = {BRENDA, the enzyme database: updates and major new developments},
   journal = {Nucleic acids research},
   volume = {32},
   number = {suppl1},
   pages = {D431-D433},
   ISSN = {0305-1048},
   year = {2004},
   type = {Journal Article}}

@article{SchuffenhauerSimilarity2003,
   author = {Schuffenhauer, A. and Floersheim, P. and Acklin, P. and Jacoby, E.},
   title = {Similarity Metrics for Ligands Reflecting the Similarity of the Target Proteins},
   journal = {Journal of Chemical Information \& Computer Sciences},
   volume = {43},
   number = {2},
   pages = {391},
   year = {2003},
   type = {Journal Article}}

@article{SeungAlgorithms2001,
   author = {Seung, D and Lee, L},
   title = {Algorithms for non-negative matrix factorization},
   journal = {Advances in neural information processing systems},
   volume = {13},
   pages = {556-562},
   year = {2001},
   type = {Journal Article}}

 @article{Shang2012,
   author = {Shang, F. H. and Jiao, L. C. and Wang, F.},
   title = {Graph dual regularization non-negative matrix factorization for co-clustering},
   journal = {Pattern Recognition},
   volume = {45},
   number = {6},
   pages = {2237-2250},
   ISSN = {0031-3203},
   DOI = {10.1016/j.patcog.2011.12.015},
   year = {2012},
   type = {Journal Article}}

@article{Smith1981,
   author = {Smith, Temple and Waterman, M.},
   title = {Identification of Common Molecular Subsequences},
   journal = {Journal of molecular biology},
   volume = {147},
   pages = {195-7},
   DOI = {10.1016/0022-2836(81)90087-5},
   year = {1981},
   type = {Journal Article}}

@article{Teboulle2020,
   author = {Teboulle, M. and Vaisbourd, Y.},
   title = {Novel Proximal Gradient Methods for Nonnegative Matrix Factorization with Sparsity Constraints},
   journal = {Siam Journal on Imaging Sciences},
   volume = {13},
   number = {1},
   pages = {381-421},
   ISSN = {1936-4954},
   DOI = {10.1137/19M1271750},
   url = {<Go to ISI>://WOS:000545955400014},
   year = {2020},
   type = {Journal Article}}

@article{TwanPLoS2013,
   author = {Twan, Van Laarhoven and Elena, Marchiori and Peter, Csermely},
   title = {Predicting Drug-Target Interactions for New Drug Compounds Using a Weighted Nearest Neighbor Profile},
   journal = {PLoS ONE},
   volume = {8},
   number = {6},
   pages = {e66952-},
   year = {2013},
   type = {Journal Article}}


@article{WangDual2018,
   author = {Wang, M. H. and Tang, C. and Chen, J. J.},
   title = {Drug-Target Interaction Prediction via Dual Laplacian Graph Regularized Matrix Completion},
   journal = {Biomed Research International},
   volume = {2018},
   ISSN = {2314-6133},
   DOI = {Artn 142560810.1155/2018/1425608},
   url = {<Go to ISI>://WOS:000453716700001},
   year = {2018},
   type = {Journal Article}}

@article{DrugBank2007,
   author = {Wishart, David S. and Knox, Craig and Guo, An Chi and Cheng, Dean and Shrivastava, Savita and Tzur, Dan and Gautam, Bijaya and Hassanali, Murtaza},
   title = {DrugBank: a knowledgebase for drugs, drug actions and drug targets},
   journal = {Nucleic Acids Research},
   volume = {36},
   number = {suppl1},
   pages = {D901-D906},
   ISSN = {0305-1048},
   DOI = {10.1093/nar/gkm958},
   url = {https://doi.org/10.1093/nar/gkm958},
   year = {2007},
   type = {Journal Article}}

@article{Xualternating2012,
   author = {Xu, Y. Y. and Yin, W. T. and Wen, Z. W. and Zhang, Y.},
   title = {An alternating direction algorithm for matrix completion with nonnegative factors},
   journal = {Frontiers of Mathematics in China},
   volume = {7},
   number = {2},
   pages = {365-384},
   ISSN = {1673-3452},
   DOI = {10.1007/s11464-012-0194-5},
   url = {<Go to ISI>://WOS:000302817800009},
   year = {2012},
   type = {Journal Article}}

@article{YangAdaptive2017,
   author = {Yang, Z. Y. and Xiang, Y. and Xie, K. and Lai, Y.},
   title = {Adaptive Method for Nonsmooth Nonnegative Matrix Factorization},
   journal = {Ieee Transactions on Neural Networks and Learning Systems},
   volume = {28},
   number = {4},
   pages = {948-960},
   ISSN = {2162-237X},
   DOI = {10.1109/Tnnls.2016.2517096},
   url = {<Go to ISI>://WOS:000396381300015},
   year = {2017},
   type = {Journal Article}}


@article{Yoshihiro2008,
   author = {Yoshihiro and Yamanishi and Michihiro and Araki and Alex and Gutteridge and Wataru and Honda and Minoru and Kanehisa},
   title = {Prediction of drug-target interaction networks from the integration of chemical and genomic spaces},
   journal = {Bioinformatics},
   volume = {24},
   number = {13},
   pages = {i232--i240},
   ISSN = {1367-4803},
   DOI = {10.1093/bioinformatics/btn162},
   year = {2008},
   type = {Journal Article}}


@techreport{zhang2010alternating,
  title={An alternating direction algorithm for nonnegative matrix factorization},
  author={Zhang, Yin},
  year={2010}}

@inproceedings{ZhengCollaborative2013,
   author = {Zheng, Xiaodong and Ding, Hao and Mamitsuka, Hiroshi and Zhu, Shanfeng},
   title = {Collaborative matrix factorization with multiple similarities for predicting drug-target interactions},
   booktitle = {Proceedings of the 19th ACM SIGKDD international conference on Knowledge discovery and data mining},
   pages = {1025-1033},
   year = {2013},
   type = {Conference Proceedings}}


@article{Kim2008,
   author = {Kim, Hyunsoo and Park, Haesun},
   title = {Nonnegative matrix factorization based on alternating nonnegativity constrained least squares and active set method},
   journal = {SIAM journal on matrix analysis and applications},
   volume = {30},
   number = {2},
   pages = {713-730},
   ISSN = {0895-4798},
   year = {2008},
   type = {Journal Article}}

@article{Berry2007,
   author = {Berry, Michael W and Browne, Murray and Langville, Amy N and Pauca, V Paul and Plemmons, Robert J},
   title = {Algorithms and applications for approximate nonnegative matrix factorization},
   journal = {Computational statistics \& data analysis},
   volume = {52},
   number = {1},
   pages = {155-173},
   ISSN = {0167-9473},
   year = {2007},
   type = {Journal Article}}

@article{GraphDTANguyen2020,
   author = {Nguyen, Thin and Le, Hang and Quinn, Thomas P and Nguyen, Tri and Le, Thuc Duy and Venkatesh, Svetha},
   title = {GraphDTA: predicting drug–target binding affinity with graph neural networks},
   journal = {Bioinformatics},
   volume = {37},
   number = {8},
   pages = {1140-1147},
   ISSN = {1367-4803},
   DOI = {10.1093/bioinformatics/btaa921},
   url = {https://doi.org/10.1093/bioinformatics/btaa921},
   year = {2020},
   type = {Journal Article}}

@article{DingFusion2020,
   author = {Ding, Yijie and Tang, Jijun and Guo, Fei},
   title = {Identification of Drug–Target Interactions via Dual Laplacian Regularized Least Squares with Multiple Kernel Fusion},
   journal = {Knowledge-Based Systems},
   volume = {204},
   pages = {106254},
   ISSN = {0950-7051},
   DOI = {https://doi.org/10.1016/j.knosys.2020.106254},
   url = {https://www.sciencedirect.com/science/article/pii/S0950705120304494},
   year = {2020},
   type = {Journal Article}}


@article{Maryam2020,
               author = {Maryam, Bagherian and Elyas, Sabeti and Kai, Wang and Sartor, Maureen A and Zaneta, Nikolovska Coleska and Kayvan, Najarian},
               title = {Machine learning approaches and databases for prediction of drug-target interaction: a survey paper},
               journal = {Briefings in Bioinformatics},
              year = {2020},
              type = {Journal Article}}

@article{Rarey1996,
               author = {Rarey, Matthias and Kramer, Bernd and Lengauer, Thomas and Klebe, Gerhard},
               title = {A Fast Flexible Docking Method using an Incremental Construction Algorithm},
               journal = {Journal of Molecular Biology},
               volume = {261},
              number = {3},
              pages = {470-489},
              ISSN = {0022-2836},
              DOI = {https://doi.org/10.1006/jmbi.1996.0477},
              url = {https://www.sciencedirect.com/science/article/pii/S0022283696904775},
              year = {1996},
              type = {Journal Article}}

@article{Peska2017,
               author = {Peska, Ladislav and Buza, Krisztian and Koller, J\úlia},
               title = {Drug-target interaction prediction: A Bayesian ranking approach},
               journal = {Computer Methods and Programs in Biomedicine},
               volume = {152},
               pages = {15-21},
               ISSN = {0169-2607},
               DOI = {https://doi.org/10.1016/j.cmpb.2017.09.003},
               url = {https://www.sciencedirect.com/science/article/pii/S0169260717303413},
               year = {2017},
              type = {Journal Article}}

@article{ZhongStructure2015,
                author = {Zhong, Zhangfeng and Liu, Li-Juan and Dong, Zhi-Qiang and Lu, Lihua and Wang, Modi and Leung, Chung-Hang and Ma, Dik-Lung and Wang, Yitao},
                title = {Structure-based discovery of an immunomodulatory inhibitor of TLR1-TLR2 heterodimerization from a natural product-like database},
                journal = {Chemical Communications},
               volume = {51},
               number = {56},
               pages = {11178-11181},
               year = {2015},
               type = {Journal Article}}

@article{ChengStructure2007,
               author = {Cheng, Alan C and Coleman, Ryan G and Smyth, Kathleen T and Cao, Qing and Soulard, Patricia and Caffrey, Daniel R and Salzberg, Anna C and Huang, Enoch S},
               title = {Structure-based maximal affinity model predicts small-molecule druggability},
               journal = {Nature biotechnology},
              volume = {25},
              number = {1},
              pages = {71-75},
              ISSN = {1546-1696},
              year = {2007},
              type = {Journal Article}}

@article{Rudnitskaya2010,
                author = {Rudnitskaya, Aleksandra and T\"{o}r\"{o}k, B\'{e}la and T\"{o}r\"{o}k, Marianna},
                title = {Molecular docking of enzyme inhibitors: A COMPUTATIONAL TOOL FOR STRUCTURE-BASED DRUG DESIGN},
                journal = {Biochemistry and Molecular Biology Education},
               volume = {38},
               number = {4},
               pages = {261-265},
               ISSN = {1470-8175},
               year = {2010},
               type = {Journal Article}}

@article{Keiser2009,
                author = {Keiser, Michael J. and Setola, Vincent and Irwin, John J. and Laggner, Christian and Abbas, Atheir I. and Hufeisen, Sandra J. and Jensen,
Niels H. and Kuijer, Michael B. and Matos, Roberto C. and Tran, Thuy B. and Whaley, Ryan and Glennon, Richard A. and Hert, Jérôme and Thomas, Kelan L. H. and Edwards, Douglas D. and Shoichet, Brian K. and Roth, Bryan L.},
               title = {Predicting new molecular targets for known drugs},
               journal = {Nature},
               volume = {462},
               number = {7270},
               pages = {175-181},
              ISSN = {1476-46870028-0836},
              DOI = {10.1038/nature08506},
              url = {https://pubmed.ncbi.nlm.nih.gov/19881490
https://www.ncbi.nlm.nih.gov/pmc/articles/PMC2784146/},
              year = {2009},
             type = {Journal Article}}

@article{Mitchell2014,
               author = {Mitchell, John BO},
               title = {Machine learning methods in chemoinformatics},
               journal = {Wiley Interdisciplinary Reviews: Computational Molecular Science},
              volume = {4},
              number = {5},
              pages = {468-481},
              ISSN = {1759-0876},
              year = {2014},
             type = {Journal Article}}


@article{Buza2017,
               author = {Buza, Krisztian and Pe\u{s}ka, Ladislav},
               title = {Drug-target interaction prediction with Bipartite Local Models and hubness-aware regression},
               journal = {Neurocomputing},
               volume = {260},
               pages = {284-293},
               ISSN = {0925-2312},
               year = {2017},
              type = {Journal Article}}


@article{YangAdditional2019,
               author = {Yang, X. X. and Zamit, I. and Liu, Y. and He, J. Y.},
               title = {Additional Neural Matrix Factorization model for computational drug repositioning},
               journal = {Bmc Bioinformatics},
               volume = {20},
               number = {1},
              ISSN = {1471-2105},
              DOI = {Artn 42310.1186/S12859-019-2983-2},
              url = {<Go to ISI>://WOS:000480755700002
              https://bmcbioinformatics.biomedcentral.com/track/pdf/10.1186/s12859-019-2983-2.pdf},
              year = {2019},
              type = {Journal Article}}


@article{Twankernels2011,
                author = {Twan, Van Laarhoven and Nabuurs, S. B. and Elena, M.},
                title = {Gaussian interaction profile kernels for predicting drug-target interaction},
                journal = {Bioinformatics},
                number = {21},
                pages = {3036},
                year = {2011},
                type = {Journal Article}}


@article{Boltzmann2013,
	Author = {Wang, Y. H. and Zeng, J. Y.},
	Doi = {10.1093/bioinformatics/btt234},
	Issn = {1367-4803},
	Journal = {Bioinformatics},
	Number = {13},
	Pages = {126-134},
	Title = {Predicting drug-target interactions using restricted Boltzmann machines},
	Type = {Journal Article},
	Volume = {29},
	Year = {2013},
	Bdsk-Url-1 = {https://doi.org/10.1093/bioinformatics/btt234}}

@article{Lanunlabeled2016,
   author = {Lan, Wei and Wang, Jianxin and Li, Min and Liu, Jin and Li, Yaohang and Wu, Fang-Xiang and Pan, Yi},
   title = {Predicting drug–target interaction using positive-unlabeled learning},
   journal = {Neurocomputing},
   volume = {206},
   pages = {50-57},
   ISSN = {0925-2312},
   DOI = {https://doi.org/10.1016/j.neucom.2016.03.080},
   url = {https://www.sciencedirect.com/science/article/pii/S0925231216304337},
   year = {2016},
   type = {Journal Article}}

@article{DEEPScreen2020,
   author = {Rifaioglu, A. S. and Atalay, V. and Martin, MJ and Cetin-Atalay, R. and Tunca},
   title = {DEEPScreen: High Performance Drug-Target Interaction Prediction with Convolutional Neural Networks Using 2-D Structural Compound Representations†},
   journal = {Chemical science},
   volume = {11},
   pages = {2531--2557},
   year = {2020},
   type = {Journal Article}}


@article{Gkernels2012,
	Author = {G\"onen, Mehmet},
	Doi = {10.1093/bioinformatics/bts360},
	Issn = {1367-4803},
	Journal = {Bioinformatics},
	Number = {18},
	Pages = {2304-2310},
	Title = {Predicting drug-target interactions from chemical and genomic kernels using Bayesian matrix factorization},
	Type = {Journal Article},
	Url = {https://doi.org/10.1093/bioinformatics/bts360},
	Volume = {28},
	Year = {2012},
	Bdsk-Url-1 = {https://doi.org/10.1093/bioinformatics/bts360}}

@article{VBMKLMF2017,
	Author = {Bolg\'ar, Bence and Antal, P\'eter},
	Doi = {10.1186/s12859-017-1845-z},
	Issn = {1471-2105},
	Journal = {BMC Bioinformatics},
	Number = {1},
	Pages = {440},
	Title = {VB-MK-LMF: fusion of drugs, targets and interactions using variational Bayesian multiple kernel logistic matrix factorization},
	Type = {Journal Article},
	Url = {https://doi.org/10.1186/s12859-017-1845-z},
	Volume = {18},
	Year = {2017},
	Bdsk-Url-1 = {https://doi.org/10.1186/s12859-017-1845-z}}

@article{CuiGRMF2019,
	Author = {Cui, Z. and Gao, Y. L. and Liu, J. X. and Dai, L. Y. and Yuan, S. S.},
	Journal = {BMC Bioinformatics},
	Number = {Suppl 8},
	Title = {L2,1-GRMF: an improved graph regularized matrix factorization method to predict drug-target interactions},
	Type = {Journal Article},
	Volume = {20},
	Year = {2019}}

@article{GADTI2021,
   author = {Liu, Z. and Chen, Q. and Lan, W. and Pan, H. and Hao, X. and Pan, S.},
   title = {GADTI: Graph Autoencoder Approach for DTI Prediction From Heterogeneous Network},
   journal = {Front Genet},
   volume = {12},
   pages = {650821},
   ISSN = {1664-8021 (Print)
1664-8021},
   DOI = {10.3389/fgene.2021.650821},
   year = {2021},
   type = {Journal Article}}

@article{GillisWhy2014,
   author = {Gillis, N.},
   title = {The Why and How of Nonnegative Matrix Factorization},
   journal = {Mathematics},
   year = {2014},
   type = {Journal Article}}

@article{WangReview2013,
   author = {Wang, Y. and Zhang, Y.},
   title = {Nonnegative Matrix Factorization: A Comprehensive Review},
   journal = {IEEE Transactions on Knowledge and Data Engineering},
   volume = {25},
   number = {6},
   pages = {1336-1353},
   ISSN = {1558-2191},
   DOI = {10.1109/TKDE.2012.51},
   url = {https://ieeexplore.ieee.org/document/6165290/},
   year = {2013},
   type = {Journal Article}}

@article{Tingconvergence2011,
   author = {Ting, Daniel and Huang, Ling and Jordan, Michael},
   title = {An analysis of the convergence of graph Laplacians},
   journal = {arXiv preprint arXiv:1101.5435},
   year = {2011},
   type = {Journal Article}}

@article{XuLaplace2004,
   author = {Xu, Guoliang},
   title = {Discrete Laplace–Beltrami operators and their convergence},
   journal = {Computer aided geometric design},
   volume = {21},
   number = {8},
   pages = {767-784},
   ISSN = {0167-8396},
   year = {2004},
   type = {Journal Article}}

@article{Bergstra2012,
   author = {Bergstra, James and Bengio, Yoshua},
   title = {Random search for hyper-parameter optimization},
   journal = {Journal of machine learning research},
   volume = {13},
   number = {2},
   ISSN = {1532-4435},
   year = {2012},
   type = {Journal Article}}

@inproceedings{williams2010,
  title={Explanation constrains learning, and prior knowledge constrains explanation},
  author={Williams, Joseph Jay and Lombrozo, Tania},
  booktitle={Proceedings of the Annual Meeting of the Cognitive Science Society},
  volume={32},
  number={32},
  year={2010}}


@article{YazdaniAttentionSiteDT2022,
   author = {Yazdani-Jahromi, M. and Yousefi, N. and Tayebi, A. and Kolanthai, E. and Neal, C. J. and Seal, S. and Garibay, O. O.},
   title = {AttentionSiteDTI: an interpretable graph-based model for drug-target interaction prediction using NLP sentence-level relation classification},
   journal = {Briefings in bioinformatics},
   volume = {23},
   number = {4},
   ISSN = {1467-5463 (Print)
1467-5463},
   DOI = {10.1093/bib/bbac272},
   year = {2022},
   type = {Journal Article}}

@article{Paul2010,
   author = {Paul, S. M. and Mytelka, D. S. and Dunwiddie, C. T. and Persinger, C. C. and Munos, B. H. and Lindborg, S. R. and Schacht, A. L.},
   title = {How to improve R\&D productivity: the pharmaceutical industry's grand challenge},
   journal = {Nat Rev Drug Discov},
   volume = {9},
   number = {3},
   pages = {203-14},
   ISSN = {1474-1776},
   DOI = {10.1038/nrd3078},
   year = {2010},
   type = {Journal Article}}

@article{Ezzatsurvey2019,
   author = {Ezzat, A. and Wu, M. and Li, X. L. and Kwoh, C. K.},
   title = {Computational prediction of drug-target interactions using chemogenomic approaches: an empirical survey},
   journal = {Brief Bioinform},
   volume = {20},
   number = {4},
   pages = {1337-1357},
   ISSN = {1467-5463},
   DOI = {10.1093/bib/bby002},
   year = {2019},
   type = {Journal Article}}

@article{Jacobligand2008,
   author = {Jacob, Laurent and Vert, Jean-Philippe},
   title = {Protein-ligand interaction prediction: an improved chemogenomics approach},
   journal = {Bioinformatics},
   volume = {24},
   number = {19},
   pages = {2149-2156},
   ISSN = {1367-4803},
   DOI = {10.1093/bioinformatics/btn409},
   url = {https://doi.org/10.1093/bioinformatics/btn409},
   year = {2008},
   type = {Journal Article}}

@article{Sachdev2019,
   author = {Sachdev, Kanica and Sachd, Manoj Kumar},
   title = {A comprehensive review of feature based methods for drug target interaction prediction},
   journal = {Journal of Biomedical Informatics},
   volume = {93},
   pages = {103159},
   ISSN = {1532-0464},
   DOI = {https://doi.org/10.1016/j.jbi.2019.103159},
   url = {https://www.sciencedirect.com/science/article/pii/S1532046419300772},
   year = {2019},
   type = {Journal Article}}

@article{StructureCheng2007,
   author = {Cheng, Alan C. and Coleman, Ryan G. and Smyth, Kathleen T. and Cao, Qing and Soulard, Patricia and Caffrey, Daniel R. and Salzberg, Anna C. and Huang, Enoch S.},
   title = {Structure-based maximal affinity model predicts small-molecule druggability},
   journal = {Nature Biotechnology},
   volume = {25},
   number = {1},
   pages = {71-75},
   ISSN = {1546-1696},
   DOI = {10.1038/nbt1273},
   url = {https://doi.org/10.1038/nbt1273},
   year = {2007},
   type = {Journal Article}}

@article{docking2008,
   author = {Pujadas, Gerard and Vaque, Montserrat and Ardevol, Anna and Blade, Cinta and Salvado, MJ and Blay, Mayte and Fernandez-Larrea, Juan and Arola, Lluis},
   title = {Protein-ligand docking: A review of recent advances and future perspectives},
   journal = {Current Pharmaceutical Analysis},
   volume = {4},
   number = {1},
   pages = {1-19},
   ISSN = {1573-4129},
   year = {2008},
   type = {Journal Article}}

@article{BoutsidisSVD2008,
   author = {Boutsidis, C. and Gallopoulos, E.},
   title = {SVD based initialization: A head start for nonnegative matrix factorization},
   journal = {Pattern Recogn.},
   volume = {41},
   number = {4},
   pages = {1350–1362},
   ISSN = {0031-3203},
   DOI = {10.1016/j.patcog.2007.09.010},
   url = {https://doi.org/10.1016/j.patcog.2007.09.010},
   year = {2008},
   type = {Journal Article}}

@article{BolteProximal2014,
   author = {Bolte, J. and Sabach, S. and Teboulle, M.},
   title = {Proximal alternating linearized minimization for nonconvex and nonsmooth problems},
   journal = {Mathematical Programming},
   volume = {146},
   number = {1-2},
   pages = {459-494},
   ISSN = {0025-5610
1436-4646},
   DOI = {10.1007/s10107-013-0701-9},
   year = {2014},
   type = {Journal Article}}

@article{SplittingLions1979,
   author = {Lions, Pierre-Louis and Mercier, Bertrand},
   title = {Splitting algorithms for the sum of two nonlinear operators},
   journal = {SIAM Journal on Numerical Analysis},
   volume = {16},
   number = {6},
   pages = {964-979},
   ISSN = {0036-1429},
   year = {1979},
   type = {Journal Article}}

@article{SignalCombettes2005,
   author = {Combettes, Patrick L and Wajs, Val\'{e}rie R},
   title = {Signal recovery by proximal forward-backward splitting},
   journal = {Multiscale modeling \& simulation},
   volume = {4},
   number = {4},
   pages = {1168-1200},
   ISSN = {1540-3459},
   year = {2005},
   type = {Journal Article}}

@article{ExtrapolationAng2019,
   author = {Ang, Andersen Man Shun and Gillis, Nicolas},
   title = {Accelerating Nonnegative Matrix Factorization Algorithms Using Extrapolation},
   journal = {Neural Computation},
   volume = {31},
   number = {2},
   pages = {417-439},
   ISSN = {0899-7667},
   DOI = {10.1162/neco\_a\_01157},
   url = {https://doi.org/10.1162/neco\_a\_01157},
   year = {2019},
   type = {Journal Article}}

@article{iPiano2014,
   author = {Ochs, Peter and Chen, Yunjin and Brox, Thomas and Pock, Thomas},
   title = {iPiano: Inertial proximal algorithm for nonconvex optimization},
   journal = {SIAM Journal on Imaging Sciences},
   volume = {7},
   number = {2},
   pages = {1388-1419},
   ISSN = {1936-4954},
   year = {2014},
   type = {Journal Article}}

@article{Polyakspeeding1964,
   author = {Polyak, B. T.},
   title = {Some methods of speeding up the convergence of iteration methods},
   journal = {USSR Computational Mathematics and Mathematical Physics},
   volume = {4},
   number = {5},
   pages = {1-17},
   ISSN = {0041-5553},
   DOI = {https://doi.org/10.1016/0041-5553(64)90137-5},
   url = {https://www.sciencedirect.com/science/article/pii/0041555364901375},
   year = {1964},
   type = {Journal Article}}

@article{PockiPALM2016,
   author = {Pock, Thomas and Sabach, Shoham},
   title = {Inertial Proximal Alternating Linearized Minimization (iPALM) for Nonconvex and Nonsmooth Problems},
   journal = {SIAM Journal on Imaging Sciences},
   volume = {9},
   number = {4},
   pages = {1756-1787},
   DOI = {10.1137/16m1064064},
   url = {https://epubs.siam.org/doi/abs/10.1137/16M1064064},
   year = {2016},
   type = {Journal Article}}


@article{Yeframework2021,
   author = {Ye, Qing and Hsieh, Chang-Yu and Yang, Ziyi and Kang, Yu and Chen, Jiming and Cao, Dongsheng and He, Shibo and Hou, Tingjun},
   title = {A unified drug–target interaction prediction framework based on knowledge graph and recommendation system},
   journal = {Nature Communications},
   volume = {12},
   number = {1},
   pages = {6775},
   ISSN = {2041-1723},
   DOI = {10.1038/s41467-021-27137-3},
   url = {https://doi.org/10.1038/s41467-021-27137-3},
   year = {2021},
   type = {Journal Article}}

@article{Luonetwork2017,
   author = {Luo, Yunan and Zhao, Xinbin and Zhou, Jingtian and Yang, Jinglin and Zhang, Yanqing and Kuang, Wenhua and Peng, Jian and Chen, Ligong and Zeng, Jianyang},
   title = {A network integration approach for drug-target interaction prediction and computational drug repositioning from heterogeneous information},
   journal = {Nature communications},
   volume = {8},
   number = {1},
   pages = {1-13},
   ISSN = {2041-1723},
   year = {2017},
   type = {Journal Article}}

@article{MolTransHuang2020,
   author = {Huang, Kexin and Xiao, Cao and Glass, Lucas M and Sun, Jimeng},
   title = {MolTrans: Molecular Interaction Transformer for drug–target interaction prediction},
   journal = {Bioinformatics},
   volume = {37},
   number = {6},
   pages = {830-836},
   ISSN = {1367-4803},
   DOI = {10.1093/bioinformatics/btaa880},
   url = {https://doi.org/10.1093/bioinformatics/btaa880},
   year = {2020},
   type = {Journal Article}}

@article{Zhanggeneralized2020,
   author = {Zhang, Zi-Chao and Zhang, Xiao-Fei and Wu, Min and Ou-Yang, Le and Zhao, Xing-Ming and Li, Xiao-Li},
   title = {A graph regularized generalized matrix factorization model for predicting links in biomedical bipartite networks},
   journal = {Bioinformatics},
   volume = {36},
   number = {11},
   pages = {3474-3481},
   ISSN = {1367-4803},
   DOI = {10.1093/bioinformatics/btaa157},
   url = {https://doi.org/10.1093/bioinformatics/btaa157},
   year = {2020},
   type = {Journal Article}}

@article{Dingfuzzy2020,
   author = {Ding, Yijie and Tang, Jijun and Guo, Fei},
   title = {Identification of drug–target interactions via fuzzy bipartite local model},
   journal = {Neural Computing and Applications},
   volume = {32},
   number = {14},
   pages = {10303-10319},
   ISSN = {1433-3058},
   DOI = {10.1007/s00521-019-04569-z},
   url = {https://doi.org/10.1007/s00521-019-04569-z},
   year = {2020},
   type = {Journal Article}}

@article{Liunegative2015,
   author = {Liu, Hui and Sun, Jianjiang and Guan, Jihong and Zheng, Jie and Zhou, Shuigeng},
   title = {Improving compound–protein interaction prediction by building up highly credible negative samples},
   journal = {Bioinformatics},
   volume = {31},
   number = {12},
   pages = {i221-i229},
   ISSN = {1367-4803},
   DOI = {10.1093/bioinformatics/btv256},
   url = {https://doi.org/10.1093/bioinformatics/btv256},
   year = {2015},
   type = {Journal Article}}

@inproceedings{elkan2008learning,
  title={Learning classifiers from only positive and unlabeled data},
  author={Elkan, Charles and Noto, Keith},
  booktitle={Proceedings of the 14th ACM SIGKDD international conference on Knowledge discovery and data mining},
  pages={213--220},
  year={2008}}

@article{gabapentTaylor1998,
   author = {Taylor, Charles P and Gee, Nicolas S and Su, Ti-Zhi and Kocsis, Jeffery D and Welty, Devin F and Brown, Jason P and Dooley, David J and Boden, Philip and Singh, Lakhbir},
   title = {A summary of mechanistic hypotheses of gabapentin pharmacology},
   journal = {Epilepsy research},
   volume = {29},
   number = {3},
   pages = {233-249},
   ISSN = {0920-1211},
   year = {1998},
   type = {Journal Article}}

@article{Benelli2018,
   author = {Benelli, Roberto and Venè, Roberta and Ferrari, Nicoletta},
   title = {Prostaglandin-endoperoxide synthase 2 (cyclooxygenase-2), a complex target for colorectal cancer prevention and therapy},
   journal = {Translational Research},
   volume = {196},
   pages = {42-61},
   ISSN = {1931-5244},
   DOI = {https://doi.org/10.1016/j.trsl.2018.01.003},
   url = {https://www.sciencedirect.com/science/article/pii/S1931524418300033},
   year = {2018},
   type = {Journal Article}}

@article{BRENDA2016,
   author = {Placzek, Sandra and Schomburg, Ida and Chang, Antje and Jeske, Lisa and Ulbrich, Marcus and Tillack, Jana and Schomburg, Dietmar},
   title = {BRENDA in 2017: new perspectives and new tools in BRENDA},
   journal = {Nucleic Acids Research},
   volume = {45},
   number = {D1},
   pages = {D380-D388},
   ISSN = {0305-1048},
   DOI = {10.1093/nar/gkw952},
   url = {https://doi.org/10.1093/nar/gkw952},
   year = {2016},
   type = {Journal Article}}

@article{SuperTarget2008,
   author = {Gunther, S. and Kuhn, M. and Dunkel, M. and Campillos, M. and Senger, C. and Petsalaki, E. and Ahmed, J. and Urdiales, E. G. and Gewiess, A. and Jensen, L. J. and Schneider, R. and Skoblo, R. and Russell, R. B. and Bourne, P. E. and Bork, P. and Preissner, R.},
   title = {SuperTarget and Matador: resources for exploring drug-target relationships},
   journal = {Nucleic Acids Research},
   volume = {36},
   pages = {D919-D922},
   ISSN = {0305-1048},
   DOI = {10.1093/nar/gkm862},
   url = {<Go to ISI>://WOS:000252545400161
https://watermark.silverchair.com/gkm862.pdf?token=AQECAHi208BE49Ooan9kkhW_Ercy7Dm3ZL_9Cf3qfKAc485ysgAAAqUwggKhBgkqhkiG9w0BBwagggKSMIICjgIBADCCAocGCSqGSIb3DQEHATAeBglghkgBZQMEAS4wEQQMKhzRwP6_nfJIq0NRAgEQgIICWPpax3HqK-ehpJumMBr3IL9dOZQvZr4KOTEJN6ovo-39v0RxbavjAkuH1wyLmYoB9xW2T9wG4PElzVBcWKFrwXBXyQj4DLcGl6g7v8LTJwcwlYOMk2DwZf-r3z8g4PJ-4DjqryNeGGRrkcc3aw11zOjkQjLDsiXRehHmPNksanm_DcBkxD9ncgvBJVpt-2eLcjFLAzCtL5RXeLWT9cPT1GvYGEW04znV95aDw-uoP8pgq1KImpXdBJD2dWKPmtZ3G6pdj4i533BmIxf9ffREwT6GXCGlyHORnmaUUKARuNCpjqRgjwkrPyHUgJlsL0oPCGvoy9rwWwKPI64GT9YpkhRI7cWnRBKDSPi-osooXsbnpLq0WGwKBekCEbxSfHjPsqDFSMGwujzLCZh5gvnzhO6v-KftyY9CYa8I9gNRxQ-5-N8ZagpSQvT-9p1kIE18QO5Wlk8gN9-wv40dj4WTsAttwUhnUOkaTG6u6u7BExApVF-2s8jz6Tf9eVkDJv17ZfdRRGbBbH0P9LfuNliqqJORfo7loizPF7v7s5l4fwSpSJYwSWM1t0J2xP9wLF9WcCMeT55FoLixRWJsf8IwlYM2SNSPJF1sdYPAoxeMzzy1gLCbFe1HUw_uSvv9UDIGKBURapN3eOH11jTWmoT2_KHjF0PHx6LX6AGY6P-gDaT-GjTDLl85QzFMc0rXdLVkDxOP66lNOM0G3lnO0SoxLt9VARvOI5TnamktWSuWmoFEOpg0Q26FtR7T5cXgKFZSTEOamjtBx91k_wEjxWPsCcBzdL3t-_759w},
   year = {2008},
   type = {Journal Article}}

@article{AlvarezInertial2001,
   author = {Alvarez, Felipe and Attouch, Hedy},
   title = {An Inertial Proximal Method for Maximal Monotone Operators via Discretization of a Nonlinear Oscillator with Damping},
   journal = {Set-Valued Analysis},
   volume = {9},
   number = {1},
   pages = {3-11},
   ISSN = {1572-932X},
   DOI = {10.1023/A:1011253113155},
   url = {https://doi.org/10.1023/A:1011253113155},
   year = {2001},
   type = {Journal Article}}

@article{Dingkernel2022,
   author = {Ding, Yijie and Tang, Jijun and Guo, Fei and Zou, Quan},
   title = {Identification of drug–target interactions via multiple kernel-based triple collaborative matrix factorization},
   journal = {Briefings in Bioinformatics},
   volume = {23},
   number = {2},
   ISSN = {1477-4054},
   DOI = {10.1093/bib/bbab582},
   url = {https://doi.org/10.1093/bib/bbab582},
   year = {2022},
   type = {Journal Article}}

@article{Wangmetapath2022,
   author = {Wang, Hongzhun and Huang, Feng and Xiong, Zhankun and Zhang, Wen},
   title = {A heterogeneous network-based method with attentive meta-path extraction for predicting drug–target interactions},
   journal = {Briefings in Bioinformatics},
   volume = {23},
   number = {4},
   ISSN = {1477-4054},
   DOI = {10.1093/bib/bbac184},
   url = {https://doi.org/10.1093/bib/bbac184},
   year = {2022},
   type = {Journal Article}}

@article{ChuHierarchical2022,
   author = {Chu, Zhaoyang and Huang, Feng and Fu, Haitao and Quan, Yuan and Zhou, Xionghui and Liu, Shichao and Zhang, Wen},
   title = {Hierarchical graph representation learning for the prediction of drug-target binding affinity},
   journal = {Information Sciences},
   volume = {613},
   pages = {507-523},
   ISSN = {0020-0255},
   DOI = {https://doi.org/10.1016/j.ins.2022.09.043},
   url = {https://www.sciencedirect.com/science/article/pii/S0020025522010908},
   year = {2022},
   type = {Journal Article}}

@article{SuHeterogeneous2023,
   author = {Su, X. and Hu, P. and Yi, H. and You, Z. and Hu, L.},
   title = {Predicting Drug-Target Interactions Over Heterogeneous Information Network},
   journal = {IEEE Journal of Biomedical and Health Informatics},
   volume = {27},
   number = {1},
   pages = {562-572},
   ISSN = {2168-2208},
   DOI = {10.1109/JBHI.2022.3219213},
   year = {2023},
   type = {Journal Article}}

@article{ZhaoFusingorder2023,
   author = {Zhao, Bo-Wei and Wang, Lei and Hu, Peng-Wei and Wong, Leon and Su, Xiaorui and Wang, Bao-Quan and You, Zhu-Hong and Hu, Lun},
   title = {Fusing Higher and Lower-order Biological Information for Drug Repositioning via Graph Representation Learning},
   journal = {IEEE Transactions on Emerging Topics in Computing},
   volume = {PP},
   pages = {1-14},
   DOI = {10.1109/TETC.2023.3239949},
   year = {2023},
   type = {Journal Article}}

@article{FCANHu2023,
   author = {Hu, L. and Yang, Y. and Tang, Z. and He, Y. and Luo, X.},
   title = {FCAN-MOPSO: An Improved Fuzzy-based Graph Clustering Algorithm for Complex Networks with Multi-objective Particle Swarm Optimization},
   journal = {IEEE Transactions on Fuzzy Systems},
   pages = {1-16},
   ISSN = {1941-0034},
   DOI = {10.1109/TFUZZ.2023.3259726},
   year = {2023},
   type = {Journal Article}}

@article{LinkOverlapping2021,
   author = {Hu, Lun and Zhang, Jun and Pan, Xiangyu and Luo, Xin and Yuan, Huaqiang},
   title = {An Effective Link-Based Clustering Algorithm for Detecting Overlapping Protein Complexes in Protein-Protein Interaction Networks},
   journal = {IEEE Transactions on Network Science and Engineering},
   volume = {8},
   pages = {3275-3289},
   year = {2021},
   type = {Journal Article}}

@article{Keiserligand2007,
   author = {Keiser, Michael J. and Roth, Bryan L. and Armbruster, Blaine N. and Ernsberger, Paul and Irwin, John J. and Shoichet, Brian K.},
   title = {Relating protein pharmacology by ligand chemistry},
   journal = {Nature Biotechnology},
   volume = {25},
   number = {2},
   pages = {197-206},
   ISSN = {1546-1696},
   DOI = {10.1038/nbt1284},
   url = {https://doi.org/10.1038/nbt1284},
   year = {2007},
   type = {Journal Article}}

@article{DeepCDAAbbasi2020,
   author = {Abbasi, Karim and Razzaghi, Parvin and Poso, Antti and Amanlou, Massoud and Ghasemi, Jahan B and Masoudi-Nejad, Ali},
   title = {DeepCDA: deep cross-domain compound–protein affinity prediction through LSTM and convolutional neural networks},
   journal = {Bioinformatics},
   volume = {36},
   number = {17},
   pages = {4633-4642},
   ISSN = {1367-4803},
   DOI = {10.1093/bioinformatics/btaa544},
   url = {https://doi.org/10.1093/bioinformatics/btaa544},
   year = {2020},
   type = {Journal Article}}

@article{DehghanTripletMultiDTI2023,
   author = {Dehghan, Alireza and Razzaghi, Parvin and Abbasi, Karim and Gharaghani, Sajjad},
   title = {TripletMultiDTI: Multimodal representation learning in drug-target interaction prediction with triplet loss function},
   journal = {Expert Systems with Applications},
   volume = {232},
   pages = {120754},
   ISSN = {0957-4174},
   DOI = {https://doi.org/10.1016/j.eswa.2023.120754},
   url = {https://www.sciencedirect.com/science/article/pii/S0957417423012563},
   year = {2023},
   type = {Journal Article}}

@article{DeepTraSynergy2023,
   author = {Rafiei, Fatemeh and Zeraati, Hojjat and Abbasi, Karim and Ghasemi, Jahan B and Parsaeian, Mahboubeh and Masoudi-Nejad, Ali},
   title = {DeepTraSynergy: drug combinations using multimodal deep learning with transformers},
   journal = {Bioinformatics},
   volume = {39},
   number = {8},
   ISSN = {1367-4811},
   DOI = {10.1093/bioinformatics/btad438},
   url = {https://doi.org/10.1093/bioinformatics/btad438},
   year = {2023},
   type = {Journal Article}}


@article{AlorabiPentoxifylline2022,
   author = {Alorabi, Mohammed and Cavalu, Simona and Al-kuraishy, Hayder M. and Al-Gareeb, Ali I. and Mostafa-Hedeab, Gomaa and Negm, Walaa A. and Youssef, Amal and El-Kadem, Aya H. and Saad, Hebatallah M. and Batiha, Gaber El-Saber},
   title = {Pentoxifylline and berberine mitigate diclofenac-induced acute nephrotoxicity in male rats via modulation of inflammation and oxidative stress},
   journal = {Biomedicine \&  Pharmacotherapy},
   volume = {152},
   pages = {113225},
   ISSN = {0753-3322},
   DOI = {https://doi.org/10.1016/j.biopha.2022.113225},
   url = {https://www.sciencedirect.com/science/article/pii/S075333222200614X},
   year = {2022},
   type = {Journal Article}}

@article{Gotomofezolac1998,
   author = {Goto, Kazuko and Ochi, Hiroshi and Yasunaga, Yukihiro and Matsuyuki, Hirofumi and Imayoshi, Tomonori and Kusuhara, Hidenobu and Okumoto, Takeki},
   title = {Analgesic effect of mofezolac, a non-steroidal anti-inflammatory drug, against phenylquinone-induced acute pain in mice},
   journal = {Prostaglandins \& Other Lipid Mediators},
   volume = {56},
   number = {4},
   pages = {245-254},
   ISSN = {1098-8823},
   DOI = {https://doi.org/10.1016/S0090-6980(98)00054-9},
   url = {https://www.sciencedirect.com/science/article/pii/S0090698098000549},
   year = {1998},
   type = {Journal Article}}

@article{ManleySulfinpyrazone1987,
   author = {Manley, Paul W and Allanson, Nigel M and Booth, Robert FG and Buckle, Philip E and Kuzniar, Edward J and Lad, Nagin and Lai, Steve MF and Lunt, David O and Tuffin, David P},
   title = {Structure-activity relationships in an imidazole-based series of thromboxane synthase inhibitors},
   journal = {Journal of medicinal chemistry},
   volume = {30},
   number = {9},
   pages = {1588-1595},
   ISSN = {0022-2623},
   year = {1987},
   type = {Journal Article}}

@article{GrabauskasMesalamine2020,
   author = {Grabauskas, Gintautas and Wu, Xiaoyin and Gao, Jun and Li, Ji-Yao and Turgeon, Danielle Kim and Owyang, Chung},
   title = {Prostaglandin E2, Produced by Mast Cells in Colon Tissues From Patients With Irritable Bowel Syndrome, Contributes to Visceral Hypersensitivity in Mice},
   journal = {Gastroenterology},
   volume = {158},
   number = {8},
   pages = {2195-2207.e6},
   ISSN = {0016-5085},
   DOI = {https://doi.org/10.1053/j.gastro.2020.02.022},
   url = {https://www.sciencedirect.com/science/article/pii/S0016508520302328},
   year = {2020},
   type = {Journal Article}}

@article{LaineSuprofen2002,
   author = {Laine, Loren and Bombardier, Claire and Hawkey, Christopher J and Davis, Barry and Shapiro, Deborah and Brett, Christopher and Reicin, Alise},
   title = {Stratifying the risk of NSAID-related upper gastrointestinal clinical events: results of a double-blind outcomes study in patients with rheumatoid arthritis},
   journal = {Gastroenterology},
   volume = {123},
   number = {4},
   pages = {1006-1012},
   ISSN = {0016-5085},
   year = {2002},
   type = {Journal Article}}
