# Supplementary material for: Graph regularized non-negative matrix factorization with L2,1 norm regularization terms for drug–target interactions prediction
Source: BMC Bioinformatics. 2023 Oct 3;24:375. doi: 10.1186/s12859-023-05496-6 (PMC10548602; doi:10.1186/s12859-023-05496-6)
Supplement: Supplementary file 2 — Additional file 2. iPALM-DLMF + appendix. [file 12859_2023_5496_MOESM2_ESM.zip › iPALM-DLMF/bmc_article.blg]

This is BibTeX, Version 0.99d (TeX Live 2021/W32TeX)
Capacity: max_strings=200000, hash_size=200000, hash_prime=170003
The top-level auxiliary file: bmc_article.aux
The style file: bmc-mathphys.bst
Reallocated glb_str_ptr (elt_size=4) to 20 items from 10.
Reallocated global_strs (elt_size=200001) to 20 items from 10.
Reallocated glb_str_end (elt_size=4) to 20 items from 10.
Reallocated singl_function (elt_size=4) to 100 items from 50.
Reallocated singl_function (elt_size=4) to 100 items from 50.
Reallocated singl_function (elt_size=4) to 100 items from 50.
Reallocated singl_function (elt_size=4) to 100 items from 50.
Reallocated singl_function (elt_size=4) to 100 items from 50.
Reallocated singl_function (elt_size=4) to 100 items from 50.
Reallocated wiz_functions (elt_size=4) to 6000 items from 3000.
Reallocated singl_function (elt_size=4) to 100 items from 50.
Reallocated singl_function (elt_size=4) to 100 items from 50.
Reallocated singl_function (elt_size=4) to 100 items from 50.
Reallocated singl_function (elt_size=4) to 100 items from 50.
Reallocated singl_function (elt_size=4) to 100 items from 50.
Reallocated singl_function (elt_size=4) to 100 items from 50.
Reallocated singl_function (elt_size=4) to 100 items from 50.
Database file #1: bmc_article.bib
Reallocated wiz_functions (elt_size=4) to 9000 items from 6000.
Reallocated singl_function (elt_size=4) to 100 items from 50.
Reallocated singl_function (elt_size=4) to 100 items from 50.
Warning--empty institution in zhang2010alternating
Reallocated singl_function (elt_size=4) to 100 items from 50.
Reallocated singl_function (elt_size=4) to 100 items from 50.
You've used 66 entries,
            7128 wiz_defined-function locations,
            1642 strings with 29915 characters,
and the built_in function-call counts, 499870 in all, are:
= -- 65256
> -- 2876
< -- 1576
+ -- 19804
- -- 878
* -- 36881
:= -- 98016
add.period$ -- 110
call.type$ -- 66
change.case$ -- 722
chr.to.int$ -- 3246
cite$ -- 67
duplicate$ -- 7564
empty$ -- 26590
format.name$ -- 3319
if$ -- 112561
int.to.chr$ -- 1
int.to.str$ -- 161
missing$ -- 2529
newline$ -- 2268
num.names$ -- 330
pop$ -- 3122
preamble$ -- 1
purify$ -- 292
quote$ -- 132
skip$ -- 31848
stack$ -- 0
substring$ -- 67063
swap$ -- 2611
text.length$ -- 1056
text.prefix$ -- 0
top$ -- 0
type$ -- 2802
warning$ -- 1
while$ -- 2770
width$ -- 0
write$ -- 3351
(There was 1 warning)
