# Supplementary material for: Graph regularized non-negative matrix factorization with L2,1 norm regularization terms for drug–target interactions prediction
Source: BMC Bioinformatics. 2023 Oct 3;24:375. doi: 10.1186/s12859-023-05496-6 (PMC10548602; doi:10.1186/s12859-023-05496-6)
Supplement: Supplementary file 2 — Additional file 2. iPALM-DLMF + appendix. [file 12859_2023_5496_MOESM2_ESM.zip › iPALM-DLMF/bmc_article.log]

This is pdfTeX, Version 3.141592653-2.6-1.40.22 (TeX Live 2021/W32TeX) (preloaded format=pdflatex 2022.11.9)  20 AUG 2023 21:46
entering extended mode
 restricted \write18 enabled.
 %&-line parsing enabled.
**bmc_article.tex
(./bmc_article.tex
LaTeX2e <2020-10-01> patch level 4
L3 programming layer <2021-02-18> (./bmcart.cls
Document Class: bmcart 2017/07/31BioMed Central class (VS)
(d:/tex/texlive/texlive/2021/texmf-dist/tex/latex/base/article.cls
Document Class: article 2020/04/10 v1.4m Standard LaTeX document class
(d:/tex/texlive/texlive/2021/texmf-dist/tex/latex/base/size10.clo
File: size10.clo 2020/04/10 v1.4m Standard LaTeX file (size option)
)
\c@part=\count179
\c@section=\count180
\c@subsection=\count181
\c@subsubsection=\count182
\c@paragraph=\count183
\c@subparagraph=\count184
\c@figure=\count185
\c@table=\count186
\abovecaptionskip=\skip47
\belowcaptionskip=\skip48
\bibindent=\dimen138
)
\mathindent=\dimen139

(d:/tex/texlive/texlive/2021/texmf-dist/tex/latex/graphics/keyval.sty
Package: keyval 2014/10/28 v1.15 key=value parser (DPC)
\KV@toks@=\toks15
)
(d:/tex/texlive/texlive/2021/texmf-dist/tex/latex/xcolor/xcolor.sty
Package: xcolor 2016/05/11 v2.12 LaTeX color extensions (UK)

(d:/tex/texlive/texlive/2021/texmf-dist/tex/latex/graphics-cfg/color.cfg
File: color.cfg 2016/01/02 v1.6 sample color configuration
)
Package xcolor Info: Driver file: pdftex.def on input line 225.

(d:/tex/texlive/texlive/2021/texmf-dist/tex/latex/graphics-def/pdftex.def
File: pdftex.def 2020/10/05 v1.2a Graphics/color driver for pdftex
)
Package xcolor Info: Model `cmy' substituted by `cmy0' on input line 1348.
Package xcolor Info: Model `hsb' substituted by `rgb' on input line 1352.
Package xcolor Info: Model `RGB' extended on input line 1364.
Package xcolor Info: Model `HTML' substituted by `rgb' on input line 1366.
Package xcolor Info: Model `Hsb' substituted by `hsb' on input line 1367.
Package xcolor Info: Model `tHsb' substituted by `hsb' on input line 1368.
Package xcolor Info: Model `HSB' substituted by `hsb' on input line 1369.
Package xcolor Info: Model `Gray' substituted by `gray' on input line 1370.
Package xcolor Info: Model `wave' substituted by `hsb' on input line 1371.
)
(d:/tex/texlive/texlive/2021/texmf-dist/tex/latex/lastpage/lastpage.sty
Package: lastpage 2015/03/29 v1.2m Refers to last page's name (HMM; JPG)
)
\c@thanks=\count187
\bmcfloat@box=\box47
\c@author=\count188
\c@address=\count189
\sv@mathsurround=\dimen140
\fm@box=\box48
\c@addressref=\count190
\thanks@box=\box49
\abstract@box=\box50
\authors@list=\toks16
\keywords@list=\toks17
)
(d:/tex/texlive/texlive/2021/texmf-dist/tex/latex/amscls/amsthm.sty
Package: amsthm 2020/05/29 v2.20.6
\thm@style=\toks18
\thm@bodyfont=\toks19
\thm@headfont=\toks20
\thm@notefont=\toks21
\thm@headpunct=\toks22
\thm@preskip=\skip49
\thm@postskip=\skip50
\thm@headsep=\skip51
\dth@everypar=\toks23
)
(d:/tex/texlive/texlive/2021/texmf-dist/tex/latex/amsmath/amsmath.sty
Package: amsmath 2020/09/23 v2.17i AMS math features
\@mathmargin=\skip52

For additional information on amsmath, use the `?' option.
(d:/tex/texlive/texlive/2021/texmf-dist/tex/latex/amsmath/amstext.sty
Package: amstext 2000/06/29 v2.01 AMS text

(d:/tex/texlive/texlive/2021/texmf-dist/tex/latex/amsmath/amsgen.sty
File: amsgen.sty 1999/11/30 v2.0 generic functions
\@emptytoks=\toks24
\ex@=\dimen141
))
(d:/tex/texlive/texlive/2021/texmf-dist/tex/latex/amsmath/amsbsy.sty
Package: amsbsy 1999/11/29 v1.2d Bold Symbols
\pmbraise@=\dimen142
)
(d:/tex/texlive/texlive/2021/texmf-dist/tex/latex/amsmath/amsopn.sty
Package: amsopn 2016/03/08 v2.02 operator names
)
\inf@bad=\count191
LaTeX Info: Redefining \frac on input line 234.
\uproot@=\count192
\leftroot@=\count193
LaTeX Info: Redefining \overline on input line 399.
\classnum@=\count194
\DOTSCASE@=\count195
LaTeX Info: Redefining \ldots on input line 496.
LaTeX Info: Redefining \dots on input line 499.
LaTeX Info: Redefining \cdots on input line 620.
\Mathstrutbox@=\box51
\strutbox@=\box52
\big@size=\dimen143
LaTeX Font Info:    Redeclaring font encoding OML on input line 743.
LaTeX Font Info:    Redeclaring font encoding OMS on input line 744.
\macc@depth=\count196
\c@MaxMatrixCols=\count197
\dotsspace@=\muskip16
\c@parentequation=\count198
\dspbrk@lvl=\count199
\tag@help=\toks25
\row@=\count266
\column@=\count267
\maxfields@=\count268
\andhelp@=\toks26
\eqnshift@=\dimen144
\alignsep@=\dimen145
\tagshift@=\dimen146
\tagwidth@=\dimen147
\totwidth@=\dimen148
\lineht@=\dimen149
\@envbody=\toks27
\multlinegap=\skip53
\multlinetaggap=\skip54
\mathdisplay@stack=\toks28
LaTeX Info: Redefining \[ on input line 2923.
LaTeX Info: Redefining \] on input line 2924.
)
(d:/tex/texlive/texlive/2021/texmf-dist/tex/latex/base/inputenc.sty
Package: inputenc 2020/08/01 v1.3d Input encoding file
\inpenc@prehook=\toks29
\inpenc@posthook=\toks30
)
(d:/tex/texlive/texlive/2021/texmf-dist/tex/latex/amsfonts/amssymb.sty
Package: amssymb 2013/01/14 v3.01 AMS font symbols

(d:/tex/texlive/texlive/2021/texmf-dist/tex/latex/amsfonts/amsfonts.sty
Package: amsfonts 2013/01/14 v3.01 Basic AMSFonts support
\symAMSa=\mathgroup4
\symAMSb=\mathgroup5
LaTeX Font Info:    Redeclaring math symbol \hbar on input line 98.
LaTeX Font Info:    Overwriting math alphabet `\mathfrak' in version `bold'
(Font)                  U/euf/m/n --> U/euf/b/n on input line 106.
))
(d:/tex/texlive/texlive/2021/texmf-dist/tex/latex/jknapltx/mathrsfs.sty
Package: mathrsfs 1996/01/01 Math RSFS package v1.0 (jk)
\symrsfs=\mathgroup6
)
(d:/tex/texlive/texlive/2021/texmf-dist/tex/latex/url/url.sty
\Urlmuskip=\muskip17
Package: url 2013/09/16  ver 3.4  Verb mode for urls, etc.
)
(d:/tex/texlive/texlive/2021/texmf-dist/tex/latex/subfigure/subfigure.sty
Package: subfigure 2002/03/15 v2.1.5 subfigure package
\subfigtopskip=\skip55
\subfigcapskip=\skip56
\subfigcaptopadj=\dimen150
\subfigbottomskip=\skip57
\subfigcapmargin=\dimen151
\subfiglabelskip=\skip58
\c@subfigure=\count269
\c@lofdepth=\count270
\c@subtable=\count271
\c@lotdepth=\count272

****************************************
* Local config file subfigure.cfg used *
****************************************
(d:/tex/texlive/texlive/2021/texmf-dist/tex/latex/subfigure/subfigure.cfg)
\subfig@top=\skip59
\subfig@bottom=\skip60
)
\c@theorem=\count273

(d:/tex/texlive/texlive/2021/texmf-dist/tex/latex/algorithms/algorithm.sty
Package: algorithm 2009/08/24 v0.1 Document Style `algorithm' - floating enviro
nment

(d:/tex/texlive/texlive/2021/texmf-dist/tex/latex/float/float.sty
Package: float 2001/11/08 v1.3d Float enhancements (AL)
\c@float@type=\count274
\float@exts=\toks31
\float@box=\box53
\@float@everytoks=\toks32
\@floatcapt=\box54
)
(d:/tex/texlive/texlive/2021/texmf-dist/tex/latex/base/ifthen.sty
Package: ifthen 2014/09/29 v1.1c Standard LaTeX ifthen package (DPC)
)
\@float@every@algorithm=\toks33
\c@algorithm=\count275
)
(d:/tex/texlive/texlive/2021/texmf-dist/tex/latex/algorithms/algorithmic.sty
Package: algorithmic 2009/08/24 v0.1 Document Style `algorithmic'
\c@ALC@unique=\count276
\c@ALC@line=\count277
\c@ALC@rem=\count278
\c@ALC@depth=\count279
\ALC@tlm=\skip61
\algorithmicindent=\skip62
)
(d:/tex/texlive/texlive/2021/texmf-dist/tex/latex/tools/tabularx.sty
Package: tabularx 2020/01/15 v2.11c `tabularx' package (DPC)

(d:/tex/texlive/texlive/2021/texmf-dist/tex/latex/tools/array.sty
Package: array 2020/10/01 v2.5c Tabular extension package (FMi)
\col@sep=\dimen152
\ar@mcellbox=\box55
\extrarowheight=\dimen153
\NC@list=\toks34
\extratabsurround=\skip63
\backup@length=\skip64
\ar@cellbox=\box56
)
\TX@col@width=\dimen154
\TX@old@table=\dimen155
\TX@old@col=\dimen156
\TX@target=\dimen157
\TX@delta=\dimen158
\TX@cols=\count280
\TX@ftn=\toks35
)
(d:/tex/texlive/texlive/2021/texmf-dist/tex/latex/ragged2e/ragged2e.sty
Package: ragged2e 2021/02/05 v3.0 ragged2e Package

(d:/tex/texlive/texlive/2021/texmf-dist/tex/latex/everysel/everysel.sty
Package: everysel 2021/01/20 v2.1 EverySelectfont Package (MS)

(d:/tex/texlive/texlive/2021/texmf-dist/tex/latex/everysel/everysel-2011-10-28.
sty))
\CenteringLeftskip=\skip65
\RaggedLeftLeftskip=\skip66
\RaggedRightLeftskip=\skip67
\CenteringRightskip=\skip68
\RaggedLeftRightskip=\skip69
\RaggedRightRightskip=\skip70
\CenteringParfillskip=\skip71
\RaggedLeftParfillskip=\skip72
\RaggedRightParfillskip=\skip73
\JustifyingParfillskip=\skip74
\CenteringParindent=\skip75
\RaggedLeftParindent=\skip76
\RaggedRightParindent=\skip77
\JustifyingParindent=\skip78
) (d:/tex/texlive/texlive/2021/texmf-dist/tex/latex/booktabs/booktabs.sty
Package: booktabs 2020/01/12 v1.61803398 Publication quality tables
\heavyrulewidth=\dimen159
\lightrulewidth=\dimen160
\cmidrulewidth=\dimen161
\belowrulesep=\dimen162
\belowbottomsep=\dimen163
\aboverulesep=\dimen164
\abovetopsep=\dimen165
\cmidrulesep=\dimen166
\cmidrulekern=\dimen167
\defaultaddspace=\dimen168
\@cmidla=\count281
\@cmidlb=\count282
\@aboverulesep=\dimen169
\@belowrulesep=\dimen170
\@thisruleclass=\count283
\@lastruleclass=\count284
\@thisrulewidth=\dimen171
) (d:/tex/texlive/texlive/2021/texmf-dist/tex/latex/tools/xr.sty
Package: xr 2020-05-10 v5.06 eXternal References (DPC)
)
Package xr Info: IMPORTING LABELS FROM appendix.aux on input line 109.

(appendix.tex)
(appendix.aux)
(d:/tex/texlive/texlive/2021/texmf-dist/tex/latex/graphics/graphicx.sty
Package: graphicx 2020/09/09 v1.2b Enhanced LaTeX Graphics (DPC,SPQR)

(d:/tex/texlive/texlive/2021/texmf-dist/tex/latex/graphics/graphics.sty
Package: graphics 2020/08/30 v1.4c Standard LaTeX Graphics (DPC,SPQR)

(d:/tex/texlive/texlive/2021/texmf-dist/tex/latex/graphics/trig.sty
Package: trig 2016/01/03 v1.10 sin cos tan (DPC)
)
(d:/tex/texlive/texlive/2021/texmf-dist/tex/latex/graphics-cfg/graphics.cfg
File: graphics.cfg 2016/06/04 v1.11 sample graphics configuration
)
Package graphics Info: Driver file: pdftex.def on input line 105.
)
\Gin@req@height=\dimen172
\Gin@req@width=\dimen173
)
(d:/tex/texlive/texlive/2021/texmf-dist/tex/latex/epstopdf-pkg/epstopdf.sty
Package: epstopdf 2020-01-24 v2.11 Conversion with epstopdf on the fly (HO)

(d:/tex/texlive/texlive/2021/texmf-dist/tex/generic/infwarerr/infwarerr.sty
Package: infwarerr 2019/12/03 v1.5 Providing info/warning/error messages (HO)
)
(d:/tex/texlive/texlive/2021/texmf-dist/tex/latex/grfext/grfext.sty
Package: grfext 2019/12/03 v1.3 Manage graphics extensions (HO)

(d:/tex/texlive/texlive/2021/texmf-dist/tex/generic/kvdefinekeys/kvdefinekeys.s
ty
Package: kvdefinekeys 2019-12-19 v1.6 Define keys (HO)
)) (d:/tex/texlive/texlive/2021/texmf-dist/tex/latex/kvoptions/kvoptions.sty
Package: kvoptions 2020-10-07 v3.14 Key value format for package options (HO)

(d:/tex/texlive/texlive/2021/texmf-dist/tex/generic/ltxcmds/ltxcmds.sty
Package: ltxcmds 2020-05-10 v1.25 LaTeX kernel commands for general use (HO)
)
(d:/tex/texlive/texlive/2021/texmf-dist/tex/generic/kvsetkeys/kvsetkeys.sty
Package: kvsetkeys 2019/12/15 v1.18 Key value parser (HO)
))
(d:/tex/texlive/texlive/2021/texmf-dist/tex/generic/pdftexcmds/pdftexcmds.sty
Package: pdftexcmds 2020-06-27 v0.33 Utility functions of pdfTeX for LuaTeX (HO
)

(d:/tex/texlive/texlive/2021/texmf-dist/tex/generic/iftex/iftex.sty
Package: iftex 2020/03/06 v1.0d TeX engine tests
)
Package pdftexcmds Info: \pdf@primitive is available.
Package pdftexcmds Info: \pdf@ifprimitive is available.
Package pdftexcmds Info: \pdfdraftmode found.
)
(d:/tex/texlive/texlive/2021/texmf-dist/tex/latex/epstopdf-pkg/epstopdf-base.st
y
Package: epstopdf-base 2020-01-24 v2.11 Base part for package epstopdf
Package epstopdf-base Info: Redefining graphics rule for `.eps' on input line 4
85.
Package grfext Info: Graphics extension search list:
(grfext)             [.pdf,.png,.jpg,.mps,.jpeg,.jbig2,.jb2,.PDF,.PNG,.JPG,.JPE
G,.JBIG2,.JB2,.eps]
(grfext)             \AppendGraphicsExtensions on input line 504.

(d:/tex/texlive/texlive/2021/texmf-dist/tex/latex/latexconfig/epstopdf-sys.cfg
File: epstopdf-sys.cfg 2010/07/13 v1.3 Configuration of (r)epstopdf for TeX Liv
e
))) (d:/tex/texlive/texlive/2021/texmf-dist/tex/generic/soul/soul.sty
Package: soul 2003/11/17 v2.4 letterspacing/underlining (mf)
\SOUL@word=\toks36
\SOUL@lasttoken=\toks37
\SOUL@cmds=\toks38
\SOUL@buffer=\toks39
\SOUL@token=\toks40
\SOUL@spaceskip=\skip79
\SOUL@ttwidth=\dimen174
\SOUL@uldp=\dimen175
\SOUL@ulht=\dimen176
)
(d:/tex/texlive/texlive/2021/texmf-dist/tex/latex/l3backend/l3backend-pdftex.de
f
File: l3backend-pdftex.def 2021-03-18 L3 backend support: PDF output (pdfTeX)
\l__color_backend_stack_int=\count285
\l__pdf_internal_box=\box57
) (./bmc_article.aux

LaTeX Warning: Label `ptu' multiply defined.


LaTeX Warning: Label `LastPage' multiply defined.

)
\openout1 = `bmc_article.aux'.

LaTeX Font Info:    Checking defaults for OML/cmm/m/it on input line 158.
LaTeX Font Info:    ... okay on input line 158.
LaTeX Font Info:    Checking defaults for OMS/cmsy/m/n on input line 158.
LaTeX Font Info:    ... okay on input line 158.
LaTeX Font Info:    Checking defaults for OT1/cmr/m/n on input line 158.
LaTeX Font Info:    ... okay on input line 158.
LaTeX Font Info:    Checking defaults for T1/cmr/m/n on input line 158.
LaTeX Font Info:    ... okay on input line 158.
LaTeX Font Info:    Checking defaults for TS1/cmr/m/n on input line 158.
LaTeX Font Info:    ... okay on input line 158.
LaTeX Font Info:    Checking defaults for OMX/cmex/m/n on input line 158.
LaTeX Font Info:    ... okay on input line 158.
LaTeX Font Info:    Checking defaults for U/cmr/m/n on input line 158.
LaTeX Font Info:    ... okay on input line 158.
 (d:/tex/texlive/texlive/2021/texmf-dist/tex/context/base/mkii/supp-pdf.mkii
[Loading MPS to PDF converter (version 2006.09.02).]
\scratchcounter=\count286
\scratchdimen=\dimen177
\scratchbox=\box58
\nofMPsegments=\count287
\nofMParguments=\count288
\everyMPshowfont=\toks41
\MPscratchCnt=\count289
\MPscratchDim=\dimen178
\MPnumerator=\count290
\makeMPintoPDFobject=\count291
\everyMPtoPDFconversion=\toks42
)
Package lastpage Info: Please have a look at the pageslts package at
(lastpage)             https://www.ctan.org/pkg/pageslts
(lastpage)             ! on input line 158.
 ABD: EverySelectfont initializing macros
LaTeX Info: Redefining \selectfont on input line 158.


LaTeX Font Warning: Font shape `OT1/cmss/bx/n' in size <13> not available
(Font)              size <12> substituted on input line 165.


LaTeX Font Warning: Font shape `OT1/cmss/m/n' in size <24> not available
(Font)              size <24.88> substituted on input line 174.

LaTeX Font Info:    Calculating math sizes for size <24> on input line 174.

LaTeX Font Warning: Font shape `OT1/cmr/m/n' in size <24> not available
(Font)              size <24.88> substituted on input line 174.


LaTeX Font Warning: Font shape `OT1/cmr/m/n' in size <16.79993> not available
(Font)              size <17.28> substituted on input line 174.


LaTeX Font Warning: Font shape `OML/cmm/m/it' in size <24> not available
(Font)              size <24.88> substituted on input line 174.


LaTeX Font Warning: Font shape `OML/cmm/m/it' in size <16.79993> not available
(Font)              size <17.28> substituted on input line 174.


LaTeX Font Warning: Font shape `OMS/cmsy/m/n' in size <24> not available
(Font)              size <24.88> substituted on input line 174.


LaTeX Font Warning: Font shape `OMS/cmsy/m/n' in size <16.79993> not available
(Font)              size <17.28> substituted on input line 174.

LaTeX Font Info:    Trying to load font information for U+msa on input line 174
.
(d:/tex/texlive/texlive/2021/texmf-dist/tex/latex/amsfonts/umsa.fd
File: umsa.fd 2013/01/14 v3.01 AMS symbols A
)
LaTeX Font Info:    Trying to load font information for U+msb on input line 174
.

(d:/tex/texlive/texlive/2021/texmf-dist/tex/latex/amsfonts/umsb.fd
File: umsb.fd 2013/01/14 v3.01 AMS symbols B
)
LaTeX Font Info:    Trying to load font information for U+rsfs on input line 17
4.

(d:/tex/texlive/texlive/2021/texmf-dist/tex/latex/jknapltx/ursfs.fd
File: ursfs.fd 1998/03/24 rsfs font definition file (jk)
)

LaTeX Font Warning: Font shape `U/rsfs/m/n' in size <24> not available
(Font)              size <24.88> substituted on input line 174.


LaTeX Font Warning: Font shape `U/rsfs/m/n' in size <16.79993> not available
(Font)              size <17.28> substituted on input line 174.

LaTeX Font Info:    Calculating math sizes for size <11> on input line 196.

LaTeX Font Warning: Font shape `OT1/cmr/m/n' in size <5.5> not available
(Font)              size <5> substituted on input line 196.


LaTeX Font Warning: Font shape `OML/cmm/m/it' in size <5.5> not available
(Font)              size <5> substituted on input line 196.


LaTeX Font Warning: Font shape `OMS/cmsy/m/n' in size <5.5> not available
(Font)              size <5> substituted on input line 196.


LaTeX Font Warning: Font shape `U/rsfs/m/n' in size <5.5> not available
(Font)              size <5> substituted on input line 196.

\address@aff1=\toks43
\address@aff2=\toks44
LaTeX Font Info:    Font shape `OT1/cmss/m/it' in size <8> not available
(Font)              Font shape `OT1/cmss/m/sl' tried instead on input line 407.

[1{d:/tex/texlive/texlive/2021/texmf-var/fonts/map/pdftex/updmap/pdftex.map}


]
[2]
Underfull \hbox (badness 954) in paragraph at lines 594--601
[]\OT1/cmr/m/n/10 The nor-mal-ized ver-sion of the Smith-Waterman
 []


Underfull \hbox (badness 1057) in paragraph at lines 594--601
\OT1/cmr/m/n/10 sent two pro-teins. The Smith-Waterman score of
 []


Underfull \hbox (badness 866) in paragraph at lines 627--634
\OT1/cmr/m/n/10 reg-u-lar-iza-tion terms and $\OML/cmm/m/it/10 L[]$ \OT1/cmr/m/
n/10 norm reg-u-lar-iza-tion
 []


pdfTeX warning: pdflatex.exe (file ./iPframe.pdf): PDF inclusion: found PDF ver
sion <1.7>, but at most version <1.5> allowed
<iPframe.pdf, id=19, 656.30994pt x 470.89264pt>
File: iPframe.pdf Graphic file (type pdf)
<use iPframe.pdf>
Package pdftex.def Info: iPframe.pdf  used on input line 637.
(pdftex.def)             Requested size: 387.20148pt x 277.81706pt.
[3] [4 <./iPframe.pdf>]
Overfull \hbox (2.72908pt too wide) in paragraph at lines 784--794
\OT1/cmr/m/n/10 If $[] [] \OML/cmm/m/it/10 > [] []$\OT1/cmr/m/n/10 , $[](\OML/c
mm/m/it/10 u[]=\OMS/cmsy/m/n/10 jj\OML/cmm/m/it/10 u[]\OMS/cmsy/m/n/10 jj\OT1/c
mr/m/n/10 )$
 []


Underfull \hbox (badness 1436) in paragraph at lines 867--871
[] []\OT1/cmr/m/n/10 ([][]\OML/cmm/m/it/10 Y\OT1/cmr/m/n/10 ) + [] [][]$. The n
on-negative con-
 []

[5]
Underfull \vbox (badness 1281) has occurred while \output is active []

 [6]
Underfull \hbox (badness 1019) in paragraph at lines 1183--1196
\OT1/cmr/m/n/10 value. the reg-u-lar-iza-tion pa-ram-e-ter $\OML/cmm/m/it/10 ^^
U[]$ \OT1/cmr/m/n/10 is se-lected
 []

<kauccvd.pdf, id=64, 607.26875pt x 511.9125pt>
File: kauccvd.pdf Graphic file (type pdf)
<use kauccvd.pdf>
Package pdftex.def Info: kauccvd.pdf  used on input line 1213.
(pdftex.def)             Requested size: 211.49857pt x 178.28159pt.
<kauprcvd.pdf, id=65, 607.26875pt x 511.9125pt>
File: kauprcvd.pdf Graphic file (type pdf)
<use kauprcvd.pdf>
Package pdftex.def Info: kauprcvd.pdf  used on input line 1216.
(pdftex.def)             Requested size: 211.49857pt x 178.28159pt.
<kauccvt.pdf, id=66, 598.235pt x 540.0175pt>
File: kauccvt.pdf Graphic file (type pdf)
<use kauccvt.pdf>
Package pdftex.def Info: kauccvt.pdf  used on input line 1218.
(pdftex.def)             Requested size: 211.49857pt x 190.92062pt.
<kauprcvt.pdf, id=67, 607.26875pt x 540.0175pt>
File: kauprcvt.pdf Graphic file (type pdf)
<use kauprcvt.pdf>
Package pdftex.def Info: kauprcvt.pdf  used on input line 1221.
(pdftex.def)             Requested size: 211.49857pt x 188.0696pt.

Underfull \hbox (badness 1377) in paragraph at lines 1232--1241
\OT1/cmr/m/n/10 re-spec-tively. The AUPR val-ues of iPALM-DLMF
 []


LaTeX Warning: `!h' float specifier changed to `!ht'.


LaTeX Warning: `!h' float specifier changed to `!ht'.

Package epstopdf Info: Source file: <auccvd.eps>
(epstopdf)                    date: 2023-06-29 11:40:14
(epstopdf)                    size: 50483 bytes
(epstopdf)             Output file: <auccvd-eps-converted-to.pdf>
(epstopdf)                    date: 2023-06-29 12:05:58
(epstopdf)                    size: 21532 bytes
(epstopdf)             Command: <repstopdf --outfile=auccvd-eps-converted-to.pd
f auccvd.eps>
(epstopdf)             \includegraphics on input line 1293.
Package epstopdf Info: Output file is already uptodate.
<auccvd-eps-converted-to.pdf, id=68, 598.235pt x 472.76625pt>
File: auccvd-eps-converted-to.pdf Graphic file (type pdf)
<use auccvd-eps-converted-to.pdf>
Package pdftex.def Info: auccvd-eps-converted-to.pdf  used on input line 1293.
(pdftex.def)             Requested size: 211.49857pt x 167.14427pt.
Package epstopdf Info: Source file: <auprcvd.eps>
(epstopdf)                    date: 2023-06-29 11:54:04
(epstopdf)                    size: 50028 bytes
(epstopdf)             Output file: <auprcvd-eps-converted-to.pdf>
(epstopdf)                    date: 2023-06-29 12:06:00
(epstopdf)                    size: 20522 bytes
(epstopdf)             Command: <repstopdf --outfile=auprcvd-eps-converted-to.p
df auprcvd.eps>
(epstopdf)             \includegraphics on input line 1296.
Package epstopdf Info: Output file is already uptodate.
<auprcvd-eps-converted-to.pdf, id=69, 598.235pt x 461.725pt>
File: auprcvd-eps-converted-to.pdf Graphic file (type pdf)
<use auprcvd-eps-converted-to.pdf>
Package pdftex.def Info: auprcvd-eps-converted-to.pdf  used on input line 1296.

(pdftex.def)             Requested size: 211.49857pt x 163.24069pt.


pdfTeX warning: pdflatex.exe (file ./rocnrcvd.pdf): PDF inclusion: found PDF ve
rsion <1.7>, but at most version <1.5> allowed
<rocnrcvd.pdf, id=70, 364.66989pt x 293.41856pt>
File: rocnrcvd.pdf Graphic file (type pdf)
<use rocnrcvd.pdf>
Package pdftex.def Info: rocnrcvd.pdf  used on input line 1307.
(pdftex.def)             Requested size: 211.49857pt x 170.17839pt.


pdfTeX warning: pdflatex.exe (file ./rocgpcrcvd.pdf): PDF inclusion: found PDF 
version <1.7>, but at most version <1.5> allowed
<rocgpcrcvd.pdf, id=71, 364.66989pt x 293.41856pt>
File: rocgpcrcvd.pdf Graphic file (type pdf)
<use rocgpcrcvd.pdf>
Package pdftex.def Info: rocgpcrcvd.pdf  used on input line 1310.
(pdftex.def)             Requested size: 211.49857pt x 170.17839pt.


pdfTeX warning: pdflatex.exe (file ./rociccvd.pdf): PDF inclusion: found PDF ve
rsion <1.7>, but at most version <1.5> allowed
<rociccvd.pdf, id=72, 364.66989pt x 293.41856pt>
File: rociccvd.pdf Graphic file (type pdf)
<use rociccvd.pdf>
Package pdftex.def Info: rociccvd.pdf  used on input line 1312.
(pdftex.def)             Requested size: 211.49857pt x 170.17839pt.


pdfTeX warning: pdflatex.exe (file ./rocecvd.pdf): PDF inclusion: found PDF ver
sion <1.7>, but at most version <1.5> allowed
<rocecvd.pdf, id=73, 364.66989pt x 293.41856pt>
File: rocecvd.pdf Graphic file (type pdf)
<use rocecvd.pdf>
Package pdftex.def Info: rocecvd.pdf  used on input line 1314.
(pdftex.def)             Requested size: 211.49857pt x 170.17839pt.


pdfTeX warning: pdflatex.exe (file ./prnrcvd.pdf): PDF inclusion: found PDF ver
sion <1.7>, but at most version <1.5> allowed
<prnrcvd.pdf, id=74, 364.66989pt x 293.41856pt>
File: prnrcvd.pdf Graphic file (type pdf)
<use prnrcvd.pdf>
Package pdftex.def Info: prnrcvd.pdf  used on input line 1327.
(pdftex.def)             Requested size: 211.49857pt x 170.17839pt.
<prgpcrcvd.pdf, id=75, 363.91858pt x 296.01892pt>
File: prgpcrcvd.pdf Graphic file (type pdf)
<use prgpcrcvd.pdf>
Package pdftex.def Info: prgpcrcvd.pdf  used on input line 1330.
(pdftex.def)             Requested size: 211.49857pt x 172.03888pt.


pdfTeX warning: pdflatex.exe (file ./priccvd.pdf): PDF inclusion: found PDF ver
sion <1.7>, but at most version <1.5> allowed
<priccvd.pdf, id=76, 364.66989pt x 293.41856pt>
File: priccvd.pdf Graphic file (type pdf)
<use priccvd.pdf>
Package pdftex.def Info: priccvd.pdf  used on input line 1332.
(pdftex.def)             Requested size: 211.49857pt x 170.17839pt.


pdfTeX warning: pdflatex.exe (file ./precvd.pdf): PDF inclusion: found PDF vers
ion <1.7>, but at most version <1.5> allowed
<precvd.pdf, id=77, 364.66989pt x 293.41856pt>
File: precvd.pdf Graphic file (type pdf)
<use precvd.pdf>
Package pdftex.def Info: precvd.pdf  used on input line 1334.
(pdftex.def)             Requested size: 211.49857pt x 170.17839pt.

Underfull \hbox (badness 1189) in paragraph at lines 1343--1353
\OT1/cmr/m/n/10 The AUC val-ues of iPALM-DLMF are 0.797695,
 []


Underfull \hbox (badness 1147) in paragraph at lines 1343--1353
\OT1/cmr/m/n/10 0.886124, 0.948157 and 0.938395 on NR, GPCR,
 []


LaTeX Warning: `!h' float specifier changed to `!ht'.


LaTeX Warning: `!h' float specifier changed to `!ht'.

Package epstopdf Info: Source file: <auccvt.eps>
(epstopdf)                    date: 2023-06-29 11:46:20
(epstopdf)                    size: 50593 bytes
(epstopdf)             Output file: <auccvt-eps-converted-to.pdf>
(epstopdf)                    date: 2023-06-29 12:06:02
(epstopdf)                    size: 21522 bytes
(epstopdf)             Command: <repstopdf --outfile=auccvt-eps-converted-to.pd
f auccvt.eps>
(epstopdf)             \includegraphics on input line 1402.
Package epstopdf Info: Output file is already uptodate.
<auccvt-eps-converted-to.pdf, id=78, 598.235pt x 461.725pt>
File: auccvt-eps-converted-to.pdf Graphic file (type pdf)
<use auccvt-eps-converted-to.pdf>
Package pdftex.def Info: auccvt-eps-converted-to.pdf  used on input line 1402.
(pdftex.def)             Requested size: 211.49857pt x 163.24069pt.
Package epstopdf Info: Source file: <auprcvt.eps>
(epstopdf)                    date: 2023-06-29 11:58:46
(epstopdf)                    size: 51272 bytes
(epstopdf)             Output file: <auprcvt-eps-converted-to.pdf>
(epstopdf)                    date: 2023-06-29 12:06:04
(epstopdf)                    size: 21232 bytes
(epstopdf)             Command: <repstopdf --outfile=auprcvt-eps-converted-to.p
df auprcvt.eps>
(epstopdf)             \includegraphics on input line 1405.
Package epstopdf Info: Output file is already uptodate.
<auprcvt-eps-converted-to.pdf, id=79, 598.235pt x 461.725pt>
File: auprcvt-eps-converted-to.pdf Graphic file (type pdf)
<use auprcvt-eps-converted-to.pdf>
Package pdftex.def Info: auprcvt-eps-converted-to.pdf  used on input line 1405.

(pdftex.def)             Requested size: 211.49857pt x 163.24069pt.


pdfTeX warning: pdflatex.exe (file ./rocnrcvt.pdf): PDF inclusion: found PDF ve
rsion <1.7>, but at most version <1.5> allowed
<rocnrcvt.pdf, id=80, 364.66989pt x 293.41856pt>
File: rocnrcvt.pdf Graphic file (type pdf)
<use rocnrcvt.pdf>
Package pdftex.def Info: rocnrcvt.pdf  used on input line 1415.
(pdftex.def)             Requested size: 211.49857pt x 170.17839pt.


pdfTeX warning: pdflatex.exe (file ./rocgpcrcvt.pdf): PDF inclusion: found PDF 
version <1.7>, but at most version <1.5> allowed
<rocgpcrcvt.pdf, id=81, 364.66989pt x 293.41856pt>
File: rocgpcrcvt.pdf Graphic file (type pdf)
<use rocgpcrcvt.pdf>
Package pdftex.def Info: rocgpcrcvt.pdf  used on input line 1418.
(pdftex.def)             Requested size: 211.49857pt x 170.17839pt.


pdfTeX warning: pdflatex.exe (file ./rociccvt.pdf): PDF inclusion: found PDF ve
rsion <1.7>, but at most version <1.5> allowed
<rociccvt.pdf, id=82, 364.66989pt x 293.41856pt>
File: rociccvt.pdf Graphic file (type pdf)
<use rociccvt.pdf>
Package pdftex.def Info: rociccvt.pdf  used on input line 1420.
(pdftex.def)             Requested size: 211.49857pt x 170.17839pt.


pdfTeX warning: pdflatex.exe (file ./rocecvt.pdf): PDF inclusion: found PDF ver
sion <1.7>, but at most version <1.5> allowed
<rocecvt.pdf, id=83, 364.66989pt x 293.41856pt>
File: rocecvt.pdf Graphic file (type pdf)
<use rocecvt.pdf>
Package pdftex.def Info: rocecvt.pdf  used on input line 1422.
(pdftex.def)             Requested size: 211.49857pt x 170.17839pt.


pdfTeX warning: pdflatex.exe (file ./prnrcvt.pdf): PDF inclusion: found PDF ver
sion <1.7>, but at most version <1.5> allowed
<prnrcvt.pdf, id=84, 364.66989pt x 293.41856pt>
File: prnrcvt.pdf Graphic file (type pdf)
<use prnrcvt.pdf>
Package pdftex.def Info: prnrcvt.pdf  used on input line 1435.
(pdftex.def)             Requested size: 211.49857pt x 170.17839pt.


pdfTeX warning: pdflatex.exe (file ./prgpcrcvt.pdf): PDF inclusion: found PDF v
ersion <1.7>, but at most version <1.5> allowed
<prgpcrcvt.pdf, id=85, 364.66989pt x 293.41856pt>
File: prgpcrcvt.pdf Graphic file (type pdf)
<use prgpcrcvt.pdf>
Package pdftex.def Info: prgpcrcvt.pdf  used on input line 1438.
(pdftex.def)             Requested size: 211.49857pt x 170.17839pt.


pdfTeX warning: pdflatex.exe (file ./priccvt.pdf): PDF inclusion: found PDF ver
sion <1.7>, but at most version <1.5> allowed
<priccvt.pdf, id=86, 364.66989pt x 293.41856pt>
File: priccvt.pdf Graphic file (type pdf)
<use priccvt.pdf>
Package pdftex.def Info: priccvt.pdf  used on input line 1440.
(pdftex.def)             Requested size: 211.49857pt x 170.17839pt.


pdfTeX warning: pdflatex.exe (file ./precvt.pdf): PDF inclusion: found PDF vers
ion <1.7>, but at most version <1.5> allowed
<precvt.pdf, id=87, 364.66989pt x 293.41856pt>
File: precvt.pdf Graphic file (type pdf)
<use precvt.pdf>
Package pdftex.def Info: precvt.pdf  used on input line 1442.
(pdftex.def)             Requested size: 211.49857pt x 170.17839pt.
[7]
Underfull \vbox (badness 10000) has occurred while \output is active []


Underfull \vbox (badness 1817) has occurred while \output is active []

 [8 <./kauccvd.pdf> <./kauprcvd.pdf

pdfTeX warning: pdflatex.exe (file ./kauprcvd.pdf): PDF inclusion: multiple pdf
s with page group included in a single page
> <./kauccvt.pdf

pdfTeX warning: pdflatex.exe (file ./kauccvt.pdf): PDF inclusion: multiple pdfs
 with page group included in a single page
> <./kauprcvt.pdf

pdfTeX warning: pdflatex.exe (file ./kauprcvt.pdf): PDF inclusion: multiple pdf
s with page group included in a single page
>]
Underfull \vbox (badness 10000) has occurred while \output is active []


Underfull \vbox (badness 10000) has occurred while \output is active []

 [9 <./auccvd-eps-converted-to.pdf> <./auprcvd-eps-converted-to.pdf>] [10 <./ro
cnrcvd.pdf> <./rocgpcrcvd.pdf> <./rociccvd.pdf> <./rocecvd.pdf>]

LaTeX Warning: `!h' float specifier changed to `!ht'.


LaTeX Warning: `!h' float specifier changed to `!ht'.


LaTeX Warning: `!h' float specifier changed to `!ht'.


LaTeX Warning: `!h' float specifier changed to `!ht'.


Overfull \hbox (2.83269pt too wide) in paragraph at lines 1593--1601
\OT1/cmr/m/n/10 ing iPALM-DLMF. Gabapentin (GBP) is an antiepilep-
 []

[11 <./prnrcvd.pdf> <./prgpcrcvd.pdf> <./priccvd.pdf> <./precvd.pdf>]
Underfull \vbox (badness 10000) has occurred while \output is active []


Underfull \vbox (badness 10000) has occurred while \output is active []

 [12 <./auccvt-eps-converted-to.pdf> <./auprcvt-eps-converted-to.pdf>]

LaTeX Warning: `!h' float specifier changed to `!ht'.


LaTeX Warning: `!h' float specifier changed to `!ht'.

<IPnetwork.pdf, id=330, 409.43504pt x 225.91501pt>
File: IPnetwork.pdf Graphic file (type pdf)
<use IPnetwork.pdf>
Package pdftex.def Info: IPnetwork.pdf  used on input line 1730.
(pdftex.def)             Requested size: 459.8261pt x 242.00587pt.
[13 <./rocnrcvt.pdf> <./rocgpcrcvt.pdf> <./rociccvt.pdf> <./rocecvt.pdf>]
[14 <./prnrcvt.pdf> <./prgpcrcvt.pdf> <./priccvt.pdf> <./precvt.pdf>]
(./bmc_article.bbl
Underfull \vbox (badness 1783) has occurred while \output is active []


Underfull \vbox (badness 10000) has occurred while \output is active []

 [15]
Underfull \vbox (badness 10000) has occurred while \output is active []

LaTeX Font Info:    Trying to load font information for TS1+cmss on input line 
501.

(d:/tex/texlive/texlive/2021/texmf-dist/tex/latex/base/ts1cmss.fd
File: ts1cmss.fd 2019/12/16 v2.5j Standard LaTeX font definitions
)
Underfull \vbox (badness 10000) has occurred while \output is active []

 [16]
Underfull \vbox (badness 10000) has occurred while \output is active []


Underfull \vbox (badness 10000) has occurred while \output is active []

 [17 <./IPnetwork.pdf>]
Underfull \vbox (badness 10000) has occurred while \output is active []

)

AED: lastpage setting LastPage
[18] (./bmc_article.aux)

 *File List*
  bmcart.cls    2017/07/31BioMed Central class (VS)
 article.cls    2020/04/10 v1.4m Standard LaTeX document class
  size10.clo    2020/04/10 v1.4m Standard LaTeX file (size option)
  keyval.sty    2014/10/28 v1.15 key=value parser (DPC)
  xcolor.sty    2016/05/11 v2.12 LaTeX color extensions (UK)
   color.cfg    2016/01/02 v1.6 sample color configuration
  pdftex.def    2020/10/05 v1.2a Graphics/color driver for pdftex
lastpage.sty    2015/03/29 v1.2m Refers to last page's name (HMM; JPG)
  amsthm.sty    2020/05/29 v2.20.6
 amsmath.sty    2020/09/23 v2.17i AMS math features
 amstext.sty    2000/06/29 v2.01 AMS text
  amsgen.sty    1999/11/30 v2.0 generic functions
  amsbsy.sty    1999/11/29 v1.2d Bold Symbols
  amsopn.sty    2016/03/08 v2.02 operator names
inputenc.sty    2020/08/01 v1.3d Input encoding file
 amssymb.sty    2013/01/14 v3.01 AMS font symbols
amsfonts.sty    2013/01/14 v3.01 Basic AMSFonts support
mathrsfs.sty    1996/01/01 Math RSFS package v1.0 (jk)
     url.sty    2013/09/16  ver 3.4  Verb mode for urls, etc.
subfigure.sty    2002/03/15 v2.1.5 subfigure package
subfigure.cfg
algorithm.sty    2009/08/24 v0.1 Document Style `algorithm' - floating environm
ent
   float.sty    2001/11/08 v1.3d Float enhancements (AL)
  ifthen.sty    2014/09/29 v1.1c Standard LaTeX ifthen package (DPC)
algorithmic.sty    2009/08/24 v0.1 Document Style `algorithmic'
tabularx.sty    2020/01/15 v2.11c `tabularx' package (DPC)
   array.sty    2020/10/01 v2.5c Tabular extension package (FMi)
ragged2e.sty    2021/02/05 v3.0 ragged2e Package
everysel.sty    2021/01/20 v2.1 EverySelectfont Package (MS)
everysel-2011-10-28.sty
booktabs.sty    2020/01/12 v1.61803398 Publication quality tables
      xr.sty    2020-05-10 v5.06 eXternal References (DPC)
appendix.tex
appendix.aux
graphicx.sty    2020/09/09 v1.2b Enhanced LaTeX Graphics (DPC,SPQR)
graphics.sty    2020/08/30 v1.4c Standard LaTeX Graphics (DPC,SPQR)
    trig.sty    2016/01/03 v1.10 sin cos tan (DPC)
graphics.cfg    2016/06/04 v1.11 sample graphics configuration
epstopdf.sty    2020-01-24 v2.11 Conversion with epstopdf on the fly (HO)
infwarerr.sty    2019/12/03 v1.5 Providing info/warning/error messages (HO)
  grfext.sty    2019/12/03 v1.3 Manage graphics extensions (HO)
kvdefinekeys.sty    2019-12-19 v1.6 Define keys (HO)
kvoptions.sty    2020-10-07 v3.14 Key value format for package options (HO)
 ltxcmds.sty    2020-05-10 v1.25 LaTeX kernel commands for general use (HO)
kvsetkeys.sty    2019/12/15 v1.18 Key value parser (HO)
pdftexcmds.sty    2020-06-27 v0.33 Utility functions of pdfTeX for LuaTeX (HO)
   iftex.sty    2020/03/06 v1.0d TeX engine tests
epstopdf-base.sty    2020-01-24 v2.11 Base part for package epstopdf
epstopdf-sys.cfg    2010/07/13 v1.3 Configuration of (r)epstopdf for TeX Live
    soul.sty    2003/11/17 v2.4 letterspacing/underlining (mf)
l3backend-pdftex.def    2021-03-18 L3 backend support: PDF output (pdfTeX)
supp-pdf.mkii
    umsa.fd    2013/01/14 v3.01 AMS symbols A
    umsb.fd    2013/01/14 v3.01 AMS symbols B
   ursfs.fd    1998/03/24 rsfs font definition file (jk)
 iPframe.pdf    Graphic file (type pdf)
 kauccvd.pdf    Graphic file (type pdf)
kauprcvd.pdf    Graphic file (type pdf)
 kauccvt.pdf    Graphic file (type pdf)
kauprcvt.pdf    Graphic file (type pdf)
auccvd-eps-converted-to.pdf    Graphic file (type pdf)
auprcvd-eps-converted-to.pdf    Graphic file (type pdf)
rocnrcvd.pdf    Graphic file (type pdf)
rocgpcrcvd.pdf    Graphic file (type pdf)
rociccvd.pdf    Graphic file (type pdf)
 rocecvd.pdf    Graphic file (type pdf)
 prnrcvd.pdf    Graphic file (type pdf)
prgpcrcvd.pdf    Graphic file (type pdf)
 priccvd.pdf    Graphic file (type pdf)
  precvd.pdf    Graphic file (type pdf)
auccvt-eps-converted-to.pdf    Graphic file (type pdf)
auprcvt-eps-converted-to.pdf    Graphic file (type pdf)
rocnrcvt.pdf    Graphic file (type pdf)
rocgpcrcvt.pdf    Graphic file (type pdf)
rociccvt.pdf    Graphic file (type pdf)
 rocecvt.pdf    Graphic file (type pdf)
 prnrcvt.pdf    Graphic file (type pdf)
prgpcrcvt.pdf    Graphic file (type pdf)
 priccvt.pdf    Graphic file (type pdf)
  precvt.pdf    Graphic file (type pdf)
IPnetwork.pdf    Graphic file (type pdf)
bmc_article.bbl
 ts1cmss.fd    2019/12/16 v2.5j Standard LaTeX font definitions
 ***********


LaTeX Font Warning: Size substitutions with differences
(Font)              up to 1.0pt have occurred.


LaTeX Warning: There were multiply-defined labels.

 ) 
Here is how much of TeX's memory you used:
 5408 strings out of 478994
 76000 string characters out of 5856171
 432310 words of memory out of 5000000
 22735 multiletter control sequences out of 15000+600000
 422007 words of font info for 102 fonts, out of 8000000 for 9000
 1141 hyphenation exceptions out of 8191
 68i,17n,74p,475b,494s stack positions out of 5000i,500n,10000p,200000b,80000s
{d:/tex/texlive/texlive/2021/texmf-dist/fonts/enc/dvips/cm-super/cm-super-ts1
.enc}<d:/tex/texlive/texlive/2021/texmf-dist/fonts/type1/public/amsfonts/cm/cme
x10.pfb><d:/tex/texlive/texlive/2021/texmf-dist/fonts/type1/public/amsfonts/cm/
cmmi10.pfb><d:/tex/texlive/texlive/2021/texmf-dist/fonts/type1/public/amsfonts/
cm/cmmi12.pfb><d:/tex/texlive/texlive/2021/texmf-dist/fonts/type1/public/amsfon
ts/cm/cmmi5.pfb><d:/tex/texlive/texlive/2021/texmf-dist/fonts/type1/public/amsf
onts/cm/cmmi6.pfb><d:/tex/texlive/texlive/2021/texmf-dist/fonts/type1/public/am
sfonts/cm/cmmi7.pfb><d:/tex/texlive/texlive/2021/texmf-dist/fonts/type1/public/
amsfonts/cm/cmmi8.pfb><d:/tex/texlive/texlive/2021/texmf-dist/fonts/type1/publi
c/amsfonts/cm/cmr10.pfb><d:/tex/texlive/texlive/2021/texmf-dist/fonts/type1/pub
lic/amsfonts/cm/cmr17.pfb><d:/tex/texlive/texlive/2021/texmf-dist/fonts/type1/p
ublic/amsfonts/cm/cmr5.pfb><d:/tex/texlive/texlive/2021/texmf-dist/fonts/type1/
public/amsfonts/cm/cmr6.pfb><d:/tex/texlive/texlive/2021/texmf-dist/fonts/type1
/public/amsfonts/cm/cmr7.pfb><d:/tex/texlive/texlive/2021/texmf-dist/fonts/type
1/public/amsfonts/cm/cmr8.pfb><d:/tex/texlive/texlive/2021/texmf-dist/fonts/typ
e1/public/amsfonts/cm/cmss10.pfb><d:/tex/texlive/texlive/2021/texmf-dist/fonts/
type1/public/amsfonts/cm/cmss17.pfb><d:/tex/texlive/texlive/2021/texmf-dist/fon
ts/type1/public/amsfonts/cm/cmss8.pfb><d:/tex/texlive/texlive/2021/texmf-dist/f
onts/type1/public/amsfonts/cm/cmssbx10.pfb><d:/tex/texlive/texlive/2021/texmf-d
ist/fonts/type1/public/amsfonts/cm/cmsy10.pfb><d:/tex/texlive/texlive/2021/texm
f-dist/fonts/type1/public/amsfonts/cm/cmsy7.pfb><d:/tex/texlive/texlive/2021/te
xmf-dist/fonts/type1/public/amsfonts/cm/cmsy8.pfb><d:/tex/texlive/texlive/2021/
texmf-dist/fonts/type1/public/amsfonts/cm/cmti10.pfb><d:/tex/texlive/texlive/20
21/texmf-dist/fonts/type1/public/amsfonts/cm/cmtt10.pfb><d:/tex/texlive/texlive
/2021/texmf-dist/fonts/type1/public/amsfonts/symbols/msbm10.pfb><d:/tex/texlive
/texlive/2021/texmf-dist/fonts/type1/public/amsfonts/symbols/msbm7.pfb><d:/tex/
texlive/texlive/2021/texmf-dist/fonts/type1/public/cm-super/sfss0700.pfb>
Output written on bmc_article.pdf (18 pages, 2409939 bytes).
PDF statistics:
 449 PDF objects out of 1000 (max. 8388607)
 260 compressed objects within 3 object streams
 0 named destinations out of 1000 (max. 500000)
 131 words of extra memory for PDF output out of 10000 (max. 10000000)
