# Supplementary material for: Graph regularized non-negative matrix factorization with L2,1 norm regularization terms for drug–target interactions prediction
Source: BMC Bioinformatics. 2023 Oct 3;24:375. doi: 10.1186/s12859-023-05496-6 (PMC10548602; doi:10.1186/s12859-023-05496-6)
Supplement: Supplementary file 2 — Additional file 2. iPALM-DLMF + appendix. [file 12859_2023_5496_MOESM2_ESM.zip › iPALM-DLMF/bmc_article.out]

\BOOKMARK [1][-]{section*.1}{\376\377\000\101\000\142\000\163\000\164\000\162\000\141\000\143\000\164}{}% 1
