# Supplementary material for: Graph regularized non-negative matrix factorization with L2,1 norm regularization terms for drug–target interactions prediction
Source: BMC Bioinformatics. 2023 Oct 3;24:375. doi: 10.1186/s12859-023-05496-6 (PMC10548602; doi:10.1186/s12859-023-05496-6)
Supplement: Supplementary file 2 — Additional file 2. iPALM-DLMF + appendix. [file 12859_2023_5496_MOESM2_ESM.zip › iPALM-DLMF/bmc_article.synctex]

SyncTeX Version:1
Input:1:D:/ѧϰ/��������/iPALM-DLMFͶ��/8.18�ظ�/iPALM-DLMF/./bmc_article.tex
Input:2:D:/ѧϰ/��������/iPALM-DLMFͶ��/8.18�ظ�/iPALM-DLMF/./bmcart.cls
Input:3:d:/tex/texlive/texlive/2021/texmf-dist/tex/latex/base/article.cls
Input:4:d:/tex/texlive/texlive/2021/texmf-dist/tex/latex/base/size10.clo
Input:5:d:/tex/texlive/texlive/2021/texmf-dist/tex/latex/graphics/keyval.sty
Input:6:d:/tex/texlive/texlive/2021/texmf-dist/tex/latex/xcolor/xcolor.sty
Input:7:d:/tex/texlive/texlive/2021/texmf-dist/tex/latex/graphics-cfg/color.cfg
Input:8:d:/tex/texlive/texlive/2021/texmf-dist/tex/latex/graphics-def/pdftex.def
Input:9:d:/tex/texlive/texlive/2021/texmf-dist/tex/latex/lastpage/lastpage.sty
Input:10:d:/tex/texlive/texlive/2021/texmf-dist/tex/latex/amscls/amsthm.sty
Input:11:d:/tex/texlive/texlive/2021/texmf-dist/tex/latex/amsmath/amsmath.sty
Input:12:d:/tex/texlive/texlive/2021/texmf-dist/tex/latex/amsmath/amstext.sty
Input:13:d:/tex/texlive/texlive/2021/texmf-dist/tex/latex/amsmath/amsgen.sty
Input:14:d:/tex/texlive/texlive/2021/texmf-dist/tex/latex/amsmath/amsbsy.sty
Input:15:d:/tex/texlive/texlive/2021/texmf-dist/tex/latex/amsmath/amsopn.sty
Input:16:d:/tex/texlive/texlive/2021/texmf-dist/tex/latex/base/inputenc.sty
Input:17:d:/tex/texlive/texlive/2021/texmf-dist/tex/latex/amsfonts/amssymb.sty
Input:18:d:/tex/texlive/texlive/2021/texmf-dist/tex/latex/amsfonts/amsfonts.sty
Input:19:d:/tex/texlive/texlive/2021/texmf-dist/tex/latex/jknapltx/mathrsfs.sty
Input:20:d:/tex/texlive/texlive/2021/texmf-dist/tex/latex/url/url.sty
Input:21:d:/tex/texlive/texlive/2021/texmf-dist/tex/latex/subfigure/subfigure.sty
Input:22:d:/tex/texlive/texlive/2021/texmf-dist/tex/latex/subfigure/subfigure.cfg
Input:23:d:/tex/texlive/texlive/2021/texmf-dist/tex/latex/algorithms/algorithm.sty
Input:24:d:/tex/texlive/texlive/2021/texmf-dist/tex/latex/float/float.sty
Input:25:d:/tex/texlive/texlive/2021/texmf-dist/tex/latex/base/ifthen.sty
Input:26:d:/tex/texlive/texlive/2021/texmf-dist/tex/latex/algorithms/algorithmic.sty
Input:27:d:/tex/texlive/texlive/2021/texmf-dist/tex/latex/tools/tabularx.sty
Input:28:d:/tex/texlive/texlive/2021/texmf-dist/tex/latex/tools/array.sty
Input:29:d:/tex/texlive/texlive/2021/texmf-dist/tex/latex/ragged2e/ragged2e.sty
Input:30:d:/tex/texlive/texlive/2021/texmf-dist/tex/latex/everysel/everysel.sty
Input:31:d:/tex/texlive/texlive/2021/texmf-dist/tex/latex/everysel/everysel-2011-10-28.sty
Input:32:d:/tex/texlive/texlive/2021/texmf-dist/tex/latex/booktabs/booktabs.sty
Input:33:d:/tex/texlive/texlive/2021/texmf-dist/tex/latex/tools/xr.sty
Input:34:d:/tex/texlive/texlive/2021/texmf-dist/tex/latex/graphics/graphicx.sty
Input:35:d:/tex/texlive/texlive/2021/texmf-dist/tex/latex/graphics/graphics.sty
Input:36:d:/tex/texlive/texlive/2021/texmf-dist/tex/latex/graphics/trig.sty
Input:37:d:/tex/texlive/texlive/2021/texmf-dist/tex/latex/graphics-cfg/graphics.cfg
Input:38:d:/tex/texlive/texlive/2021/texmf-dist/tex/latex/epstopdf-pkg/epstopdf.sty
Input:39:d:/tex/texlive/texlive/2021/texmf-dist/tex/generic/infwarerr/infwarerr.sty
Input:40:d:/tex/texlive/texlive/2021/texmf-dist/tex/latex/grfext/grfext.sty
Input:41:d:/tex/texlive/texlive/2021/texmf-dist/tex/generic/kvdefinekeys/kvdefinekeys.sty
Input:42:d:/tex/texlive/texlive/2021/texmf-dist/tex/latex/kvoptions/kvoptions.sty
Input:43:d:/tex/texlive/texlive/2021/texmf-dist/tex/generic/ltxcmds/ltxcmds.sty
Input:44:d:/tex/texlive/texlive/2021/texmf-dist/tex/generic/kvsetkeys/kvsetkeys.sty
Input:45:d:/tex/texlive/texlive/2021/texmf-dist/tex/generic/pdftexcmds/pdftexcmds.sty
Input:46:d:/tex/texlive/texlive/2021/texmf-dist/tex/generic/iftex/iftex.sty
Input:47:d:/tex/texlive/texlive/2021/texmf-dist/tex/latex/epstopdf-pkg/epstopdf-base.sty
Input:48:d:/tex/texlive/texlive/2021/texmf-dist/tex/latex/latexconfig/epstopdf-sys.cfg
Input:49:d:/tex/texlive/texlive/2021/texmf-dist/tex/generic/soul/soul.sty
Input:50:d:/tex/texlive/texlive/2021/texmf-dist/tex/latex/l3backend/l3backend-pdftex.def
Input:51:D:/ѧϰ/��������/iPALM-DLMFͶ��/8.18�ظ�/iPALM-DLMF/./bmc_article.aux
Input:52:d:/tex/texlive/texlive/2021/texmf-dist/tex/context/base/mkii/supp-pdf.mkii
Input:53:d:/tex/texlive/texlive/2021/texmf-dist/tex/latex/amsfonts/umsa.fd
Input:54:d:/tex/texlive/texlive/2021/texmf-dist/tex/latex/amsfonts/umsb.fd
Input:55:d:/tex/texlive/texlive/2021/texmf-dist/tex/latex/jknapltx/ursfs.fd
Output:pdf
Magnification:1000
Unit:1
X Offset:0
Y Offset:0
Content:
!4447
{1
[1,407:4736286,48234496:30718690,43498210,0
[1,407:3735552,48234496:31719424,46465024,0
[1,407:3735552,2555904:31719424,786432,0
(1,407:3735552,2555904:31719424,364089,101945
(1,407:3735552,2555904:31719424,364089,101945
g1,407:3735552,2555904
[1,407:3735552,2555904:31719424,364089,101945
(1,407:3735552,2555904:31719424,364089,101945
h1,407:3735552,2555904:0,0,0
x1,407:5197389,2555904
g1,407:5383077,2555904
x1,407:6225954,2555904
g1,407:6411642,2555904
x1,407:7163496,2555904
k1,407:35454976,2555904:28291480
g1,407:35454976,2555904
)
]
g1,407:35454976,2555904
)
)
]
[1,407:3735552,48103424:31719424,42663936,0
[1,338:3735552,32880720:31719424,27441232,0
[1,338:3735552,32880720:31719424,27441232,0
[1,338:3735552,33405008:31719424,27965520,0
(1,166:3735552,6247765:31719424,808277,262144
h1,165:3735552,6247765:0,0,0
(1,165:3735552,6247765:31719424,808277,262144
(1,165:3735552,6247765:31719424,808277,262144
(1,165:3735552,6509909:31719424,1070421,0
[1,165:3735552,6509909:31719424,1070421,0
(1,165:3735552,6509909:31719424,1070421,0
[1,165:3735552,6509909:31719424,1070421,0
(1,165:3735552,6247765:31719424,808277,262144
(1,165:3735552,6247765:0,808277,262144
r1,407:35454976,6247765:31719424,1070421,262144
k1,165:3735552,6247765:-31719424
)
(1,165:3735552,6247765:31719424,808277,262144
(1,165:3997696,6247765:31195136,546133,0
x1,165:8347126,6247765
k1,165:35192832,6247765:26845706
h1,165:35192832,6247765:0,0,0
)
)
)
]
)
]
)
)
(1,165:3735552,6247765:31719424,808277,262144
[1,165:3735552,6509909:31719424,1070421,0
(1,165:3735552,6509909:31719424,1070421,0
r1,407:3735552,6509909:0,1070421,0
k1,165:3735552,6509909:31719424
r1,407:35454976,6509909:0,1070421,0
)
]
)
)
g1,165:35454976,6247765
)
(1,166:3735552,7034197:31719424,0,0
k1,166:35454976,7034197:31719424
)
(1,174:3735552,8738133:31719424,1132317,317153
h1,174:3735552,8738133:0,0,0
x1,174:7593132,8738133
g1,174:8104243,8738133
x1,174:11961823,8738133
x1,174:14940682,8738133
g1,174:15451793,8738133
x1,174:18307462,8738133
x1,174:23581738,8738133
g1,174:24092849,8738133
x1,174:28185675,8738133
k1,174:35454976,8738133:7269301
)
(1,174:3735552,10442069:31719424,1132317,464779
x1,174:6941136,10442069
x1,174:11657120,10442069
g1,174:12168231,10442069
x1,174:14918405,10442069
g1,174:15429516,10442069
$1,174:15429516,10442069
x1,174:16515775,10442069
(1,174:16515775,10686648:1379517,729997,220200
x1,174:17862524,10686648
)
$1,174:17895292,10442069
g1,174:18406403,10442069
x1,174:19962015,10442069
x1,174:21656545,10442069
g1,174:22167656,10442069
x1,174:26025236,10442069
x1,174:30741220,10442069
g1,174:31252331,10442069
x1,174:34812419,10442069
k1,174:35454976,10442069:642557
)
(1,174:3735552,12146005:31719424,1132317,317153
x1,174:4970736,12146005
x1,174:5450393,12146005
g1,174:5961504,12146005
x1,174:9339424,12146005
x1,174:10628343,12146005
x1,174:13109851,12146005
g1,174:13620962,12146005
x1,174:21007177,12146005
g1,174:21518288,12146005
x1,174:22307234,12146005
x1,174:27774157,12146005
k1,174:31614567,12146005:3840410
k1,174:35454976,12146005:3840409
)
(1,202:3735552,13837688:31719424,653634,139537
h1,196:3735552,13837688:0,0,0
x1,196:5748879,13837688
g1,196:5988085,13837688
x1,196:7871840,13837688
$1,196:7871840,13837688
(1,196:7871840,13577270:311300,344064,0
x1,196:8150372,13577270
h1,196:8150372,13577270:0,0,0
)
$1,196:8183140,13837688
g1,201:8422346,13837688
x1,201:9508745,13837688
g1,201:9747951,13837688
x1,201:11971580,13837688
g1,201:12210786,13837688
x1,201:13179573,13837688
$1,201:13179573,13837688
(1,201:13179573,13577270:744572,344064,67356
x1,201:13458105,13577270
h1,201:13458105,13577270:0,0,0
x1,201:13891377,13577270
h1,201:13891377,13577270:0,0,0
)
$1,201:13924145,13837688
$1,201:13924145,13837688
(1,201:13924145,13577270:311300,393216,0
x1,201:14202677,13577270
h1,201:14202677,13577270:0,0,0
)
$1,201:14235445,13837688
k1,202:24845211,13837688:10609766
k1,202:35454976,13837688:10609765
)
(1,338:3735552,32618576:31719424,17002951,688128
h1,336:3735552,32618576:0,0,0
(1,336:3735552,32618576:31752192,17002951,688128
(1,336:3735552,32618576:31752192,17002951,688128
(1,336:3735552,33306704:31752192,17691079,0
[1,336:3735552,33306704:31752192,17691079,0
(1,336:3735552,33273936:31752192,17625543,0
[1,336:3768320,33273936:31686656,17625543,0
(1,336:3768320,32618576:31686656,16970183,655360
(1,336:3768320,32618576:0,16970183,655360
r1,407:35454976,32618576:31686656,17625543,655360
k1,336:3768320,32618576:-31686656
)
(1,336:3768320,32618576:31686656,16970183,655360
[1,336:4423680,32618576:30375936,16314823,0
(1,290:4423680,16758864:30375936,455111,0
x1,290:6986515,16758864
k1,290:20893066,16758864:13906551
k1,290:34799616,16758864:13906550
)
(1,295:4423680,17938512:30375936,491520,163840
x1,295:8184736,17938512
g1,290:8403189,17938512
x1,290:11272215,17938512
g1,291:11490668,17938512
x1,291:12937924,17938512
x1,291:13489520,17938512
x1,291:14550841,17938512
g1,291:14769294,17938512
x1,291:17933230,17938512
g1,291:18151683,17938512
x1,291:20014004,17938512
g1,291:20232457,17938512
x1,291:21042556,17938512
x1,291:21577767,17938512
g1,291:21796220,17938512
x1,291:22111158,17938512
g1,291:22329611,17938512
x1,291:22650011,17938512
x1,291:23225272,17938512
g1,291:23443725,17938512
x1,291:24443151,17938512
g1,291:24661604,17938512
x1,291:25156765,17938512
g1,291:25375218,17938512
x1,291:26604021,17938512
g1,291:26822474,17938512
x1,291:30437881,17938512
g1,291:30656334,17938512
x1,291:31102344,17938512
x1,291:33612741,17938512
g1,291:33831194,17938512
x1,291:34279025,17938512
x1,291:34788749,17938512
k1,291:34799616,17938512:10867
)
(1,295:4423680,18724944:30375936,455111,127431
x1,295:5355749,18724944
x1,292:7684100,18724944
g1,292:7902553,18724944
x1,292:8466892,18724944
g1,292:8685345,18724944
x1,292:10706041,18724944
g1,292:10924494,18724944
x1,292:12277089,18724944
g1,292:12495542,18724944
x1,292:12810480,18724944
x1,292:13307462,18724944
g1,292:13525915,18724944
x1,292:15091499,18724944
g1,292:15309952,18724944
x1,292:16302096,18724944
g1,292:16520549,18724944
x1,292:17725684,18724944
g1,292:17944137,18724944
x1,292:21017051,18724944
g1,292:21235504,18724944
x1,292:21626900,18724944
x1,292:23578419,18724944
g1,292:23796872,18724944
x1,292:27696270,18724944
g1,292:27914723,18724944
x1,292:29629584,18724944
x1,292:30237613,18724944
g1,292:30456066,18724944
x1,292:31020405,18724944
g1,292:31238858,18724944
x1,292:31577461,18724944
x1,292:33097533,18724944
g1,292:33315986,18724944
x1,292:34668581,18724944
k1,293:34799616,18724944:131035
)
(1,295:4423680,19511376:30375936,455111,127431
x1,295:4738618,19511376
x1,293:5235600,19511376
g1,293:5454053,19511376
x1,293:7030559,19511376
g1,293:7249012,19511376
x1,293:7813351,19511376
g1,293:8031804,19511376
x1,293:8621628,19511376
x1,293:9560978,19511376
g1,293:9779431,19511376
x1,293:10456637,19511376
g1,293:10675090,19511376
x1,293:11541622,19511376
g1,293:11760075,19511376
x1,293:12098678,19511376
x1,293:12632070,19511376
x1,293:13735259,19511376
g1,293:13953712,19511376
x1,293:14481643,19511376
g1,293:14700096,19511376
x1,293:15928899,19511376
g1,293:16147352,19511376
x1,293:18632263,19511376
x1,293:18759694,19511376
g1,293:18978147,19511376
x1,293:19415055,19511376
g1,294:19633508,19511376
x1,294:20250641,19511376
x1,294:21140839,19511376
x1,294:21424829,19511376
g1,294:21643282,19511376
x1,294:22171213,19511376
g1,294:22389666,19511376
x1,294:23613006,19511376
x1,294:25974126,19511376
x1,294:26258116,19511376
g1,294:26476569,19511376
x1,294:28231482,19511376
g1,294:28449935,19511376
x1,294:29820733,19511376
x1,294:31842340,19511376
g1,294:32060793,19511376
x1,294:33595429,19511376
k1,294:34799616,19511376:1204187
)
(1,295:4423680,20297808:30375936,455111,127431
x1,295:6138541,20297808
x1,294:6746570,20297808
g1,294:6965023,20297808
x1,294:7279961,20297808
x1,294:7776943,20297808
g1,294:7995396,20297808
x1,294:8333999,20297808
x1,294:9205994,20297808
x1,294:10432975,20297808
g1,294:10651428,20297808
x1,294:11215767,20297808
g1,294:11434220,20297808
x1,294:11772823,20297808
x1,294:13292895,20297808
g1,294:13511348,20297808
x1,294:15045988,20297808
g1,294:15264441,20297808
x1,294:16178305,20297808
g1,294:16396758,20297808
x1,294:17732966,20297808
g1,294:17951419,20297808
x1,294:18479350,20297808
g1,294:18697803,20297808
x1,294:20084983,20297808
g1,294:20303436,20297808
x1,294:21932738,20297808
x1,294:22599024,20297808
x1,294:23210693,20297808
g1,294:23429146,20297808
x1,294:24295678,20297808
g1,294:24514131,20297808
x1,294:25418893,20297808
x1,294:26269041,20297808
x1,294:26553031,20297808
g1,294:26771484,20297808
x1,294:27299415,20297808
g1,294:27517868,20297808
x1,294:29414775,20297808
g1,294:29633228,20297808
x1,294:31919709,20297808
g1,294:32138162,20297808
x1,294:33130306,20297808
g1,294:33348759,20297808
x1,294:34215291,20297808
k1,294:34799616,20297808:584325
)
(1,295:4423680,21084240:30375936,455111,127431
x1,295:7738714,21084240
g1,294:7957167,21084240
x1,294:8485098,21084240
g1,294:8703551,21084240
x1,294:10889908,21084240
g1,294:11108361,21084240
x1,294:12863274,21084240
g1,294:13081727,21084240
x1,294:14452525,21084240
x1,294:16474132,21084240
g1,294:16692585,21084240
x1,294:17819443,21084240
x1,294:19710887,21084240
g1,294:19929340,21084240
x1,294:21838990,21084240
x1,294:22335972,21084240
g1,294:22554425,21084240
x1,294:23801431,21084240
g1,294:24019884,21084240
x1,294:24358487,21084240
x1,294:25419810,21084240
x1,294:27633473,21084240
g1,294:27851926,21084240
x1,294:28796738,21084240
g1,294:29015191,21084240
x1,294:29353794,21084240
x1,294:29663270,21084240
g1,294:29881723,21084240
x1,294:31734940,21084240
g1,294:31953393,21084240
x1,294:32969202,21084240
x1,294:34616708,21084240
k1,295:34708162,21084240:91454
k1,295:34799616,21084240:91454
)
(1,313:4423680,22067280:30375936,455111,127431
x1,313:6772246,22067280
g1,298:6990699,22067280
x1,298:7511348,22067280
g1,299:7729801,22067280
x1,299:8057482,22067280
x1,299:9116983,22067280
g1,299:9335436,22067280
x1,299:9899775,22067280
g1,299:10118228,22067280
x1,299:10456831,22067280
x1,299:11976903,22067280
g1,299:12195356,22067280
x1,299:13547951,22067280
g1,299:13766404,22067280
x1,299:14614733,22067280
x1,299:15111715,22067280
g1,299:15330168,22067280
x1,299:18091787,22067280
x1,299:18219218,22067280
g1,299:18437671,22067280
x1,299:18885502,22067280
x1,299:19158568,22067280
g1,299:19377021,22067280
x1,299:19715624,22067280
x1,299:20587619,22067280
x1,299:21475997,22067280
g1,299:21694450,22067280
x1,299:22009388,22067280
g1,299:22227841,22067280
x1,299:23644149,22067280
g1,299:23862602,22067280
x1,299:25577463,22067280
x1,299:25934271,22067280
g1,299:26152724,22067280
x1,299:26727985,22067280
x1,299:28257163,22067280
x1,299:30214150,22067280
g1,299:30432603,22067280
x1,299:31007864,22067280
k1,300:30432603,22067280:-54614
x1,300:32537042,22067280
x1,300:34311984,22067280
k1,300:34799616,22067280:487632
)
(1,313:4423680,22853712:30375936,455111,127431
x1,313:5272009,22853712
x1,300:6327867,22853712
g1,300:6546320,22853712
x1,300:7898915,22853712
g1,300:8117368,22853712
x1,300:8455971,22853712
x1,300:10798885,22853712
g1,300:11017338,22853712
x1,300:11583497,22853712
g1,300:11801950,22853712
x1,300:12116888,22853712
g1,300:12335341,22853712
x1,300:12673944,22853712
x1,300:14514416,22853712
g1,300:14732869,22853712
x1,300:15260800,22853712
g1,300:15479253,22853712
x1,300:16702593,22853712
x1,300:18961768,22853712
g1,300:19180221,22853712
x1,300:20935134,22853712
g1,300:21153587,22853712
x1,300:22524385,22853712
x1,300:24545992,22853712
g1,300:24764445,22853712
x1,300:25944095,22853712
g1,300:26162548,22853712
x1,300:27706289,22853712
g1,300:27924742,22853712
x1,300:29073444,22853712
g1,300:29291897,22853712
x1,300:30944864,22853712
x1,300:32966471,22853712
g1,300:33184924,22853712
x1,300:34708638,22853712
k1,300:34799616,22853712:90978
)
(1,313:4423680,23640144:30375936,455111,187504
x1,313:5415824,23640144
g1,300:5634277,23640144
$1,300:5634277,23640144
x1,300:6080287,23640144
(1,300:6080287,23738447:710886,295640,89201
x1,300:6758405,23738447
)
$1,300:6791173,23640144
g1,300:7009626,23640144
x1,300:7675910,23640144
x1,300:8402269,23640144
g1,300:8620722,23640144
x1,300:10273689,23640144
x1,300:12295296,23640144
g1,300:12513749,23640144
x1,300:14219508,23640144
g1,300:14437961,23640144
x1,300:15513845,23640144
g1,305:15732298,23640144
x1,305:17276039,23640144
g1,305:17494492,23640144
x1,305:18643194,23640144
g1,305:18861647,23640144
x1,305:20514614,23640144
x1,305:22536221,23640144
g1,305:22754674,23640144
x1,305:24278388,23640144
g1,305:24496841,23640144
x1,305:24811779,23640144
x1,305:25308761,23640144
g1,305:25527214,23640144
x1,305:26746912,23640144
g1,305:26965365,23640144
x1,305:27529704,23640144
g1,305:27748157,23640144
x1,305:30165711,23640144
g1,305:30384164,23640144
x1,305:31250696,23640144
g1,305:31469149,23640144
x1,305:32492241,23640144
x1,305:34593038,23640144
k1,305:34799616,23640144:206578
)
(1,313:4423680,24426576:30375936,455111,187504
x1,313:5696175,24426576
k1,305:5909700,24426576:213525
x1,305:6776232,24426576
k1,305:6989756,24426576:213524
x1,305:8218559,24426576
k1,305:8432084,24426576:213525
x1,305:9988565,24426576
x1,305:10587492,24426576
x1,305:10871482,24426576
k1,305:11085006,24426576:213524
x1,305:12839919,24426576
k1,305:13053444,24426576:213525
x1,305:14045588,24426576
k1,305:14259113,24426576:213525
x1,305:15125645,24426576
k1,305:15339169,24426576:213524
x1,305:15890765,24426576
x1,305:16952086,24426576
k1,305:17165611,24426576:213525
x1,305:18722092,24426576
x1,305:19321019,24426576
x1,305:19605009,24426576
k1,305:19818533,24426576:213524
x1,305:21755491,24426576
k1,305:21969016,24426576:213525
x1,305:22961160,24426576
k1,305:23174684,24426576:213524
$1,305:23174684,24426576
x1,305:23620694,24426576
(1,305:23620694,24524879:710886,295640,89201
x1,305:24298812,24524879
)
$1,305:24331580,24426576
k1,305:24545105,24426576:213525
x1,305:25211389,24426576
x1,305:25937748,24426576
k1,305:26151273,24426576:213525
x1,305:27804240,24426576
x1,305:29825847,24426576
k1,305:30039371,24426576:213524
x1,305:31563085,24426576
k1,305:31776610,24426576:213525
x1,305:32091548,24426576
k1,306:31776610,24426576:-18205
x1,306:32588530,24426576
k1,306:32802054,24426576:213524
x1,306:34021752,24426576
k1,306:34235277,24426576:213525
x1,306:34799616,24426576
k1,306:34799616,24426576:0
)
(1,313:4423680,25213008:30375936,455111,127431
x1,313:6158565,25213008
g1,306:6377018,25213008
x1,306:7243550,25213008
g1,306:7462003,25213008
x1,306:8366765,25213008
x1,306:9216913,25213008
x1,306:9500903,25213008
g1,306:9719356,25213008
x1,306:10247287,25213008
g1,306:10465740,25213008
x1,306:11332272,25213008
g1,306:11550725,25213008
x1,306:13447632,25213008
g1,306:13666085,25213008
x1,306:15952566,25213008
g1,306:16171019,25213008
x1,306:18513934,25213008
g1,306:18732387,25213008
x1,306:19070990,25213008
x1,306:19354980,25213008
g1,306:19573433,25213008
x1,306:20796773,25213008
x1,306:23055948,25213008
g1,306:23274401,25213008
x1,306:25029314,25213008
g1,306:25247767,25213008
x1,306:26618565,25213008
x1,306:28822217,25213008
g1,306:29040670,25213008
x1,306:29486680,25213008
k1,307:29040670,25213008:-54614
x1,307:29759747,25213008
g1,307:29978200,25213008
x1,307:31307126,25213008
g1,307:31525579,25213008
x1,307:32392111,25213008
g1,307:32610564,25213008
x1,307:33458893,25213008
x1,307:34445575,25213008
k1,307:34799616,25213008:354041
)
(1,313:4423680,25999440:30375936,455111,127431
x1,313:4998941,25999440
x1,307:6528119,25999440
x1,307:8303061,25999440
g1,307:8521514,25999440
x1,307:10329218,25999440
g1,307:10547671,25999440
x1,307:11771011,25999440
x1,307:14030186,25999440
g1,307:14248639,25999440
x1,307:16039958,25999440
g1,307:16258411,25999440
x1,307:18142573,25999440
x1,307:18348284,25999440
g1,307:18566737,25999440
x1,307:19970302,25999440
g1,307:20188755,25999440
x1,307:22296832,25999440
x1,307:24109997,25999440
g1,307:24328450,25999440
x1,307:24892789,25999440
g1,307:25111242,25999440
x1,307:27360402,25999440
g1,307:27578855,25999440
x1,307:28445387,25999440
g1,307:28663840,25999440
x1,307:31927902,25999440
g1,307:32146355,25999440
x1,307:33901268,25999440
k1,307:34799616,25999440:898348
)
(1,313:4423680,26785872:30375936,455111,127431
x1,313:5794478,26785872
x1,307:7998130,26785872
g1,307:8216583,26785872
x1,307:9208727,26785872
g1,308:9427180,26785872
x1,308:10080721,26785872
g1,308:10299174,26785872
x1,308:12174234,26785872
g1,308:12392687,26785872
x1,308:13362987,26785872
x1,308:14795679,26785872
g1,308:15014132,26785872
x1,308:18072484,26785872
g1,308:18290937,26785872
x1,308:19747295,26785872
x1,308:21024338,26785872
g1,308:21242791,26785872
x1,308:24804497,26785872
g1,309:25022950,26785872
x1,309:27305791,26785872
g1,309:27524244,26785872
x1,309:27862847,26785872
x1,309:28396239,26785872
x1,309:29681473,26785872
g1,309:29899926,26785872
x1,309:31472792,26785872
g1,309:31691245,26785872
x1,309:32596007,26785872
g1,309:32814460,26785872
x1,309:33153063,26785872
x1,309:34092413,26785872
k1,309:34799616,26785872:707203
)
(1,313:4423680,27572304:30375936,455111,127431
x1,313:4762283,27572304
x1,309:6227744,27572304
g1,309:6446197,27572304
x1,309:7010536,27572304
g1,309:7228989,27572304
x1,309:9622878,27572304
g1,309:9841331,27572304
x1,309:10405670,27572304
g1,309:10624123,27572304
x1,309:10939061,27572304
g1,309:11157514,27572304
x1,309:12513750,27572304
g1,309:12732203,27572304
x1,309:13070806,27572304
x1,309:14330556,27572304
g1,309:14549009,27572304
x1,309:15113348,27572304
g1,309:15331801,27572304
x1,309:17044842,27572304
g1,309:17263295,27572304
x1,309:18129827,27572304
g1,309:18348280,27572304
x1,309:19509725,27572304
g1,309:19728178,27572304
x1,309:21226405,27572304
g1,309:21444858,27572304
x1,309:21972789,27572304
g1,309:22191242,27572304
x1,309:23057774,27572304
g1,309:23276227,27572304
x1,309:25031140,27572304
g1,309:25249593,27572304
x1,309:26620391,27572304
x1,309:28824043,27572304
g1,309:29042496,27572304
x1,309:31603864,27572304
k1,310:34799616,27572304:3195752
)
(1,313:4423680,28358736:30375936,455111,127431
x1,313:5355749,28358736
x1,310:7904375,28358736
g1,310:8122828,28358736
x1,310:9872276,28358736
g1,310:10090729,28358736
x1,310:11008234,28358736
x1,310:11437860,28358736
g1,310:11656313,28358736
x1,310:12783170,28358736
g1,310:13001623,28358736
x1,310:13576884,28358736
x1,310:15106062,28358736
x1,310:16881004,28358736
g1,310:17099457,28358736
x1,310:18004219,28358736
g1,310:18222672,28358736
x1,310:18561275,28358736
x1,310:19859254,28358736
g1,310:20077707,28358736
x1,310:20416310,28358736
x1,310:21477633,28358736
x1,310:23440075,28358736
g1,310:23658528,28358736
x1,310:24887330,28358736
g1,310:25105783,28358736
x1,310:26523912,28358736
g1,310:26742365,28358736
x1,310:28291564,28358736
x1,310:29037948,28358736
x1,310:30122933,28358736
x1,310:30437871,28358736
x1,310:30880240,28358736
g1,310:31098693,28358736
x1,310:32813554,28358736
x1,310:33603628,28358736
g1,310:33822081,28358736
x1,310:34342730,28358736
k1,311:34799616,28358736:456886
)
(1,313:4423680,29145168:30375936,455111,127431
x1,313:5572381,29145168
g1,311:5790834,29145168
x1,311:7837014,29145168
g1,311:8055467,29145168
x1,311:8550628,29145168
g1,311:8769081,29145168
x1,311:9424443,29145168
g1,311:9642896,29145168
x1,311:11801944,29145168
x1,311:12672117,29145168
x1,311:13700670,29145168
g1,311:13919123,29145168
x1,311:14257726,29145168
x1,311:16065429,29145168
g1,311:16283882,29145168
x1,311:16835478,29145168
x1,311:18526673,29145168
g1,311:18745126,29145168
x1,311:19083729,29145168
x1,311:19367719,29145168
g1,311:19586172,29145168
x1,311:20452704,29145168
g1,311:20671157,29145168
x1,311:21899960,29145168
g1,311:22118413,29145168
x1,311:23753176,29145168
x1,311:25133074,29145168
g1,311:25351527,29145168
x1,311:25690130,29145168
x1,311:27840076,29145168
g1,311:28058529,29145168
x1,311:28397132,29145168
x1,311:28681122,29145168
g1,311:28899575,29145168
x1,311:29474836,29145168
x1,311:31004014,29145168
x1,311:32961001,29145168
g1,311:33179454,29145168
x1,311:33834816,29145168
k1,311:34799616,29145168:964800
)
(1,313:4423680,29931600:30375936,455111,127431
x1,313:5670687,29931600
k1,311:5881552,29931600:210865
x1,311:6220155,29931600
x1,311:7159505,29931600
k1,311:7370370,29931600:210865
x1,311:10002737,29931600
k1,311:10213602,29931600:210865
x1,311:11205746,29931600
k1,311:11416611,29931600:210865
x1,311:11911772,29931600
k1,312:12122637,29931600:210865
x1,312:12777999,29931600
k1,312:12988864,29931600:210865
x1,312:15147912,29931600
x1,312:16018085,29931600
x1,312:17046638,29931600
k1,312:17257503,29931600:210865
x1,312:18737527,29931600
k1,312:18948392,29931600:210865
x1,312:19499988,29931600
x1,312:21384151,29931600
k1,312:21595016,29931600:210865
x1,312:21933619,29931600
x1,312:25459825,29931600
x1,312:27094586,29931600
x1,312:27955659,29931600
x1,312:29026081,29931600
k1,312:29236946,29931600:210865
x1,312:31561656,29931600
k1,312:31772521,29931600:210865
x1,312:32100202,29931600
k1,312:32311067,29931600:210865
x1,312:32649670,29931600
x1,312:34799616,29931600
k1,312:34799616,29931600:0
)
(1,313:4423680,30718032:30375936,455111,127431
x1,313:4762283,30718032
x1,312:5046273,30718032
g1,312:5264726,30718032
x1,312:5839987,30718032
x1,312:7369165,30718032
x1,312:9326152,30718032
g1,312:9544605,30718032
x1,312:10199967,30718032
g1,312:10418420,30718032
x1,312:11665427,30718032
g1,312:11883880,30718032
x1,312:12222483,30718032
x1,312:13161833,30718032
g1,312:13380286,30718032
x1,312:16012653,30718032
k1,313:25406135,30718032:9393482
k1,313:34799616,30718032:9393481
)
(1,327:4423680,31832144:30375936,455111,187504
x1,327:6074830,31832144
x1,324:6415255,31832144
x1,324:7483497,31832144
x1,324:9393148,31832144
x1,324:9944744,31832144
x1,324:11006065,31832144
g1,324:11224518,31832144
x1,324:14570499,31832144
g1,325:14788952,31832144
$1,325:14788952,31832144
x1,325:15234962,31832144
(1,325:15234962,31930447:710886,295640,89201
x1,325:15913080,31930447
)
$1,325:15945848,31832144
g1,325:16164301,31832144
x1,325:16830585,31832144
x1,325:17556944,31832144
g1,325:17775397,31832144
x1,325:19428364,31832144
x1,325:21632016,31832144
g1,326:21850469,31832144
g1,326:22068922,31832144
x1,326:23969470,31832144
g1,326:24187923,31832144
x1,326:24526526,31832144
x1,326:25059918,31832144
x1,326:26492610,31832144
g1,326:26711063,31832144
x1,326:29647445,31832144
g1,326:29865898,31832144
x1,326:31123826,31832144
x1,326:32400869,31832144
k1,326:34799616,31832144:2398747
)
(1,327:4423680,32618576:30375936,445228,0
x1,327:7932591,32618576
k1,327:21366104,32618576:13433513
k1,327:34799616,32618576:13433512
)
]
)
)
]
)
]
)
)
(1,336:3735552,32618576:31752192,17002951,688128
[1,336:3735552,33306704:31752192,17691079,0
(1,336:3735552,33290320:31752192,17658311,0
r1,407:3768320,33290320:32768,17658311,0
k1,336:3768320,33290320:31686656
r1,407:35487744,33290320:32768,17658311,0
)
]
)
)
g1,336:35487744,32618576
)
(1,338:3735552,33405008:31719424,0,0
k1,338:35454976,33405008:31719424
)
]
]
]
(1,407:3735552,48103424:31719424,13911984,0
(1,407:3735552,48103424:15400960,13911984,0
[1,385:3735552,48103424:15400960,13911984,0
(1,367:3735552,35108944:15400960,546133,152917
(1,367:3735552,35108944:0,0,0
g1,367:3735552,35108944
)
x1,367:8008522,35108944
k1,367:13572517,35108944:5563995
k1,367:19136512,35108944:5563995
)
(1,385:3735552,35900085:15400960,491520,163840
x1,385:7296349,35900085
k1,370:7563343,35900085:266994
x1,370:8473567,35900085
k1,370:8740561,35900085:266994
x1,370:10271558,35900085
x1,370:11984600,35900085
k1,370:12251594,35900085:266994
x1,370:12433639,35900085
x1,370:12797729,35900085
x1,370:13582341,35900085
x1,370:14201293,35900085
x1,370:15588475,35900085
k1,370:15855469,35900085:266994
x1,370:17834295,35900085
k1,370:18101289,35900085:266994
x1,370:18541837,35900085
k1,370:18808831,35900085:266994
x1,370:19136512,35900085
k1,370:19136512,35900085:0
)
(1,385:3735552,36687446:15400960,491520,163840
x1,385:4081438,36687446
x1,370:4700390,36687446
k1,370:5025726,36687446:325336
x1,370:6194453,36687446
k1,370:6519789,36687446:325336
x1,370:7065924,36687446
k1,370:7391260,36687446:325336
x1,370:8703804,36687446
k1,370:9029139,36687446:325335
x1,370:9684500,36687446
x1,370:10030386,36687446
x1,370:10485497,36687446
x1,370:11177268,36687446
x1,370:12378764,36687446
x1,370:12615422,36687446
k1,370:12940758,36687446:325336
x1,370:13561531,36687446
x1,370:13889212,36687446
x1,370:15006965,36687446
k1,370:15332301,36687446:325336
x1,370:15514346,36687446
(1,370:15514346,36687446:327681,422343,0
x1,370:15842027,36687446
)
x1,370:16206117,36687446
k1,370:16531453,36687446:325336
x1,370:17350655,36687446
x1,370:17805766,36687446
x1,370:18424718,36687446
x1,370:19136512,36687446
k1,372:19136512,36687446:0
)
(1,385:3735552,37474806:15400960,455111,127431
x1,385:4572958,37474806
x1,385:4937048,37474806
x1,385:5355751,37474806
x1,385:5901887,37474806
x1,385:6775703,37474806
k1,372:6995973,37474806:220270
x1,372:7906197,37474806
k1,372:8126468,37474806:220271
x1,372:9595568,37474806
k1,372:9815838,37474806:220270
x1,372:10671450,37474806
k1,372:10891720,37474806:220270
x1,372:11365036,37474806
x1,372:11892965,37474806
k1,372:12113236,37474806:220271
x1,372:12750393,37474806
x1,372:13114483,37474806
x1,372:13680642,37474806
x1,372:13862687,37474806
x1,372:15064183,37474806
x1,372:15559344,37474806
k1,372:15779614,37474806:220270
x1,372:16220162,37474806
k1,372:16440433,37474806:220271
x1,372:17714747,37474806
k1,372:17935017,37474806:220270
x1,372:18918059,37474806
x1,372:19136512,37474806
k1,385:19136512,37474806:0
)
(1,385:3735552,38262167:15400960,491520,163840
x1,385:4904280,38262167
x1,385:5778096,38262167
k1,372:6019984,38262167:241888
x1,372:7075845,38262167
k1,372:7317733,38262167:241888
x1,372:7954890,38262167
x1,372:8318980,38262167
x1,372:8992546,38262167
x1,372:9778980,38262167
x1,372:10052046,38262167
k1,372:10293934,38262167:241888
x1,372:10475979,38262167
(1,373:10475979,38262167:327681,422343,0
x1,373:10803660,38262167
)
x1,373:10985705,38262167
k1,373:11227593,38262167:241888
(1,373:11227593,38262167:327681,422343,0
x1,373:11555274,38262167
)
x1,373:11919364,38262167
k1,373:12161252,38262167:241888
x1,373:12634568,38262167
k1,374:12161252,38262167:-54614
x1,374:12907635,38262167
k1,374:13149523,38262167:241888
x1,374:13697477,38262167
x1,374:15008199,38262167
k1,374:15250087,38262167:241888
x1,374:16160311,38262167
k1,374:16402199,38262167:241888
x1,374:17385241,38262167
x1,374:18918059,38262167
x1,374:19136512,38262167
k1,385:19136512,38262167:0
)
(1,385:3735552,39049528:15400960,455111,127431
x1,385:4864231,39049528
k1,374:5138204,39049528:273973
x1,374:5666135,39049528
k1,374:5940109,39049528:273974
x1,374:6577266,39049528
x1,374:6941356,39049528
x1,374:7614922,39049528
x1,374:8401356,39049528
x1,374:8674422,39049528
k1,374:8948395,39049528:273973
x1,374:9421711,39049528
x1,374:9949640,39049528
k1,374:10223613,39049528:273973
x1,374:10860770,39049528
x1,374:11224860,39049528
x1,374:11791019,39049528
x1,374:11973064,39049528
x1,374:13174560,39049528
x1,374:13851766,39049528
k1,374:14125739,39049528:273973
x1,374:14453420,39049528
k1,375:14727394,39049528:273974
x1,375:15073280,39049528
x1,375:15364552,39049528
x1,375:15803280,39049528
x1,375:16349414,39049528
x1,375:16677095,39049528
k1,375:16951068,39049528:273973
x1,375:17478999,39049528
k1,375:17752972,39049528:273973
x1,375:18918059,39049528
x1,375:19136512,39049528
k1,385:19136512,39049528:0
)
(1,385:3735552,39836888:15400960,455111,127431
x1,385:4463732,39836888
x1,385:5046276,39836888
x1,385:6684681,39836888
k1,375:6905210,39836888:220529
x1,375:7817254,39836888
x1,375:8654660,39836888
x1,375:9783339,39836888
k1,375:10003869,39836888:220530
x1,375:10877685,39836888
x1,375:11259980,39836888
x1,375:11991799,39836888
k1,375:12212328,39836888:220529
x1,375:12996942,39836888
k1,375:13217472,39836888:220530
x1,375:14686572,39836888
k1,375:14907101,39836888:220529
x1,375:15598872,39836888
x1,375:15926553,39836888
x1,375:16199619,39836888
k1,375:16420149,39836888:220530
x1,375:16784239,39836888
x1,375:17749076,39836888
k1,375:17969605,39836888:220529
x1,375:18918059,39836888
x1,375:19136512,39836888
k1,385:19136512,39836888:0
)
(1,385:3735552,40624249:15400960,455111,127431
x1,385:4099642,40624249
x1,385:5541437,40624249
k1,375:5711774,40624249:170337
x1,375:6840451,40624249
k1,376:7010788,40624249:170337
x1,376:7647945,40624249
x1,376:8343356,40624249
x1,376:9217172,40624249
k1,376:9387509,40624249:170337
x1,376:10261325,40624249
x1,376:10643620,40624249
x1,376:11375439,40624249
k1,376:11545776,40624249:170337
x1,376:12330390,40624249
k1,376:12500727,40624249:170337
x1,376:13969827,40624249
k1,376:14140164,40624249:170337
x1,376:15052208,40624249
x1,376:15889614,40624249
x1,376:17018293,40624249
k1,376:17188630,40624249:170337
x1,376:19136512,40624249
k1,376:19136512,40624249:0
)
(1,385:3735552,41411610:15400960,491520,163840
x1,385:4627573,41411610
k1,376:4891989,41411610:264416
x1,376:5438124,41411610
x1,376:6002463,41411610
k1,376:6266879,41411610:264416
x1,376:6521742,41411610
x1,376:6976853,41411610
x1,376:7286329,41411610
k1,376:7550745,41411610:264416
x1,376:8424560,41411610
x1,376:8715831,41411610
x1,376:10359695,41411610
k1,377:10624112,41411610:264417
x1,377:10806157,41411610
(1,377:10806157,41411610:327681,422343,0
x1,377:11133838,41411610
)
x1,377:11497928,41411610
k1,377:11762344,41411610:264416
x1,377:12891021,41411610
k1,378:13155437,41411610:264416
x1,378:14289576,41411610
k1,378:14553992,41411610:264416
x1,378:15427807,41411610
x1,378:15719078,41411610
x1,378:16977009,41411610
k1,378:17241425,41411610:264416
x1,378:18026039,41411610
x1,378:18572174,41411610
x1,378:18918059,41411610
x1,378:19136512,41411610
k1,385:19136512,41411610:0
)
(1,385:3735552,42198970:15400960,455111,127431
x1,385:5049915,42198970
k1,378:5301913,42198970:251998
x1,378:6212137,42198970
k1,378:6464134,42198970:251997
x1,378:6646179,42198970
x1,378:7010269,42198970
x1,378:7794881,42198970
x1,378:8413833,42198970
x1,378:9542512,42198970
k1,378:9794510,42198970:251998
x1,378:10706554,42198970
x1,378:11543960,42198970
x1,378:12672639,42198970
k1,378:12924636,42198970:251997
x1,378:13510820,42198970
k1,378:13762818,42198970:251998
x1,378:14090499,42198970
k1,378:14342496,42198970:251997
x1,378:14888631,42198970
x1,378:16182971,42198970
k1,378:16434969,42198970:251998
x1,378:17494469,42198970
x1,378:17935017,42198970
x1,378:18299107,42198970
x1,378:18918059,42198970
x1,378:19136512,42198970
k1,385:19136512,42198970:0
)
(1,385:3735552,42986331:15400960,491520,163840
x1,385:4864231,42986331
k1,378:5036361,42986331:172130
x1,378:6223294,42986331
k1,379:6395424,42986331:172130
x1,379:6577469,42986331
(1,379:6577469,42986331:327681,422343,0
x1,379:6905150,42986331
)
x1,379:7269240,42986331
k1,379:7441369,42986331:172129
x1,379:8570046,42986331
k1,380:8742176,42986331:172130
x1,380:9583221,42986331
x1,380:10639082,42986331
k1,380:10811212,42986331:172130
x1,380:11685027,42986331
x1,380:11976298,42986331
x1,380:13234229,42986331
k1,380:13406359,42986331:172130
x1,380:14720723,42986331
k1,380:14892852,42986331:172129
x1,380:15475396,42986331
k1,380:15647526,42986331:172130
x1,380:16197300,42986331
x1,380:16634208,42986331
x1,380:18054158,42986331
k1,380:18226288,42986331:172130
x1,380:19136512,42986331
k1,380:19136512,42986331:0
)
(1,385:3735552,43773691:15400960,491520,163840
x1,385:3917597,43773691
x1,385:4281687,43773691
x1,385:5066299,43773691
x1,385:5685251,43773691
x1,385:6813930,43773691
k1,380:6966161,43773691:152231
x1,380:9338205,43773691
k1,380:9490435,43773691:152230
x1,380:10018366,43773691
k1,380:10170597,43773691:152231
x1,380:11701594,43773691
x1,380:13414636,43773691
k1,380:13566867,43773691:152231
x1,380:14955869,43773691
k1,380:15108100,43773691:152231
x1,380:15290145,43773691
(1,380:15290145,43773691:327681,422343,0
x1,380:15617826,43773691
)
x1,380:15799871,43773691
k1,380:15952101,43773691:152230
(1,380:15952101,43773691:327681,422343,0
x1,380:16279782,43773691
)
x1,380:16643872,43773691
k1,380:16796103,43773691:152231
x1,380:18074057,43773691
k1,381:18226288,43773691:152231
x1,381:18918059,43773691
x1,381:19136512,43773691
k1,385:19136512,43773691:0
)
(1,385:3735552,44561052:15400960,455111,127431
x1,385:4099642,44561052
x1,385:4665801,44561052
k1,381:4883644,44561052:217843
x1,381:5083894,44561052
x1,381:5411575,44561052
x1,381:6893418,44561052
k1,381:7111262,44561052:217844
x1,381:7803033,44561052
k1,381:8020876,44561052:217843
x1,381:8931100,44561052
k1,381:9148944,44561052:217844
x1,381:10283083,44561052
k1,381:10500926,44561052:217843
x1,381:11374741,44561052
x1,381:11666012,44561052
x1,381:12923943,44561052
x1,381:13051374,44561052
k1,381:13269218,44561052:217844
x1,381:14397895,44561052
k1,381:14615738,44561052:217843
x1,381:15749877,44561052
k1,381:15967721,44561052:217844
x1,381:16841536,44561052
x1,381:17132807,44561052
x1,381:18390738,44561052
k1,381:18608581,44561052:217843
x1,381:19136512,44561052
k1,381:19136512,44561052:0
)
(1,338:3735552,45736699:15400960,443534,89201
h1,338:3735552,45736699:0,0,0
(1,338:3735552,45736699:0,435814,0
r1,407:3735552,45736699:0,435814,0
)
$1,338:3735552,45736699
(1,338:3735552,45538925:206850,245760,0
x1,338:3909634,45538925
h1,338:3909634,45538925:0,0,0
)
$1,338:3942402,45736699
x1,338:4497531,45736699
x1,338:5472072,45736699
x1,338:7269668,45736699
g1,338:7432145,45736699
x1,338:12502367,45736699
k1,338:15819440,45736699:3317073
k1,338:19136512,45736699:3317072
)
(1,338:3735552,46330238:15400960,412814,114688
h1,338:3735552,46330238:0,0,0
$1,338:3735552,46330238
(1,338:3735552,46132464:206850,215040,0
x1,338:3909634,46132464
h1,338:3909634,46132464:0,0,0
)
$1,338:3942402,46330238
x1,338:4722131,46330238
g1,338:4884608,46330238
x1,338:5635664,46330238
x1,338:5892918,46330238
x1,338:6699725,46330238
x1,338:7077244,46330238
g1,338:7239721,46330238
x1,338:7632373,46330238
g1,338:7794850,46330238
x1,338:10028106,46330238
g1,338:10190583,46330238
x1,338:10928098,46330238
g1,338:11090575,46330238
x1,338:11781101,46330238
x1,338:13192894,46330238
g1,338:13355371,46330238
x1,338:17628028,46330238
k1,338:19136512,46330238:1508484
)
(1,338:3735552,46920062:15400960,344064,114688
x1,338:5588580,46920062
g1,338:5751057,46920062
x1,338:6143709,46920062
g1,338:6306186,46920062
x1,338:8665281,46920062
g1,338:8827758,46920062
x1,338:9810583,46920062
x1,338:10184119,46920062
g1,338:10346596,46920062
x1,338:10739248,46920062
g1,338:10901725,46920062
x1,338:13522535,46920062
g1,338:13685012,46920062
x1,338:14422527,46920062
g1,338:14585004,46920062
x1,338:16576297,46920062
g1,338:16738774,46920062
x1,338:18072036,46920062
k1,338:19136512,46920062:1064476
)
(1,338:3735552,47509886:15400960,318577,89201
x1,338:4323335,47509886
x1,338:5213770,47509886
g1,338:5376247,47509886
x1,338:7165560,47509886
x1,338:7376620,47509886
x1,338:7471397,47509886
g1,338:7633874,47509886
x1,338:9096164,47509886
g1,338:9258641,47509886
x1,338:11359366,47509886
g1,338:11521843,47509886
x1,338:12687054,47509886
k1,338:15911783,47509886:3224729
k1,338:19136512,47509886:3224729
)
(1,338:3735552,48103424:15400960,318577,0
h1,338:3735552,48103424:0,0,0
x1,338:4014312,48103424
x1,338:4485015,48103424
g1,338:4647492,48103424
x1,338:5242920,48103424
g1,338:5405397,48103424
x1,338:5798049,48103424
g1,338:5960526,48103424
x1,338:7117772,48103424
x1,338:7270691,48103424
g1,338:7433168,48103424
x1,338:8193781,48103424
x1,338:9755626,48103424
g1,338:9918103,48103424
x1,338:10221233,48103424
g1,338:10383710,48103424
x1,338:12127942,48103424
g1,338:12290419,48103424
x1,338:12700592,48103424
g1,338:12863069,48103424
x1,338:13507400,48103424
g1,338:13669877,48103424
x1,338:14389871,48103424
g1,338:14552348,48103424
x1,338:14945000,48103424
g1,338:15107477,48103424
x1,338:15751808,48103424
g1,338:15914285,48103424
x1,338:16148442,48103424
x1,338:17143213,48103424
k1,338:18139863,48103424:996650
k1,338:19136512,48103424:996649
)
]
g1,407:19136512,48103424
)
k1,407:19595264,48103424:458752
r1,407:19595264,48103424:0,13911984,0
k1,407:20054016,48103424:458752
(1,407:20054016,48103424:15400960,13911984,0
[1,407:20054016,48103424:15400960,13911984,0
(1,385:20054016,35108944:15400960,455111,127431
x1,385:21264613,35108944
k1,381:21508786,35108944:244173
x1,381:22420830,35108944
x1,381:23258236,35108944
x1,381:24386915,35108944
k1,381:24631114,35108944:244199
x1,381:25504930,35108944
x1,381:25887225,35108944
x1,381:26619044,35108944
k1,381:26863243,35108944:244199
x1,381:28392420,35108944
k1,381:28636618,35108944:244198
x1,381:29000708,35108944
x1,381:29310184,35108944
k1,381:29554383,35108944:244199
x1,381:30375406,35108944
x1,381:31542313,35108944
k1,381:31786512,35108944:244199
x1,381:33426737,35108944
x1,381:34100303,35108944
k1,381:34344502,35108944:244199
x1,381:34890637,35108944
x1,381:35454976,35108944
k1,381:35454976,35108944:0
)
(1,385:20054016,35873325:15400960,455111,127431
x1,385:22020101,35873325
x1,385:23625736,35873325
k1,381:23906806,35873325:281070
x1,381:24780622,35873325
x1,381:25162917,35873325
x1,381:26076781,35873325
k1,381:26357851,35873325:281070
x1,381:27049622,35873325
x1,381:27359098,35873325
x1,381:27686779,35873325
x1,381:28560595,35873325
k1,381:28841664,35873325:281069
x1,381:29282212,35873325
x1,381:29828347,35873325
x1,381:30174232,35873325
x1,381:30683958,35873325
x1,381:31812637,35873325
k1,381:32093707,35873325:281070
x1,381:33699342,35873325
k1,381:33980412,35873325:281070
x1,381:34854228,35873325
x1,381:35236523,35873325
x1,381:35454976,35873325
k1,385:35454976,35873325:0
)
(1,385:20054016,36637706:15400960,491520,163840
x1,385:20967880,36637706
g1,381:21186333,36637706
x1,381:22242194,36637706
g1,381:22460647,36637706
x1,381:22751918,36637706
x1,381:24881842,36637706
x1,381:26851567,36637706
g1,381:27070020,36637706
x1,381:28675655,36637706
g1,381:28894108,36637706
x1,381:29767924,36637706
x1,381:30150219,36637706
x1,381:30882038,36637706
g1,381:31100491,36637706
x1,381:31282536,36637706
(1,381:31282536,36637706:327681,422343,0
x1,381:31610217,36637706
)
x1,381:31974307,36637706
k1,385:35454976,36637706:3480669
g1,385:35454976,36637706
)
(1,394:20054016,37402088:15400960,455111,127431
h1,386:20054016,37402088:524288,0,0
x1,386:22771945,37402088
x1,386:24377580,37402088
k1,386:24757683,37402088:380103
x1,386:25631499,37402088
x1,386:26013794,37402088
x1,386:26745613,37402088
k1,386:27125716,37402088:380103
x1,386:27711900,37402088
x1,386:29171899,37402088
k1,386:29552001,37402088:380102
x1,386:30753498,37402088
k1,386:31133601,37402088:380103
x1,386:32120284,37402088
x1,386:32302329,37402088
x1,386:33068738,37402088
k1,386:33448841,37402088:380103
x1,386:34140612,37402088
x1,386:35454976,37402088
k1,386:35454976,37402088:0
)
(1,394:20054016,38166469:15400960,491520,163840
x1,394:20527332,38166469
x1,386:21747033,38166469
k1,386:22067687,38166469:320654
x1,386:22249732,38166469
x1,386:22613822,38166469
x1,386:23398434,38166469
x1,386:24272249,38166469
k1,386:24592903,38166469:320654
x1,386:25867217,38166469
k1,386:26187871,38166469:320654
x1,386:27174554,38166469
x1,386:27356599,38166469
x1,386:28123008,38166469
k1,386:28443663,38166469:320655
x1,386:29392117,38166469
x1,386:30742889,38166469
k1,386:31063543,38166469:320654
x1,386:31245588,38166469
(1,386:31245588,38166469:327681,422343,0
x1,386:31573269,38166469
)
x1,386:31937359,38166469
k1,386:32258013,38166469:320654
x1,386:33386690,38166469
k1,390:33707344,38166469:320654
x1,390:34399115,38166469
x1,390:35454976,38166469
k1,390:35454976,38166469:0
)
(1,394:20054016,38930850:15400960,455111,127431
x1,394:21659651,38930850
k1,390:21844422,38930850:184771
x1,390:22718238,38930850
x1,390:23100533,38930850
x1,390:23832352,38930850
k1,390:24017123,38930850:184771
x1,390:24565077,38930850
x1,390:26005051,38930850
k1,390:26189822,38930850:184771
x1,390:27391319,38930850
k1,390:27576090,38930850:184771
x1,390:27903771,38930850
k1,390:28088543,38930850:184772
x1,390:28927768,38930850
x1,390:30056447,38930850
k1,390:30241218,38930850:184771
x1,390:30605308,38930850
x1,390:30951193,38930850
x1,390:31497328,38930850
x1,390:31843213,38930850
x1,390:32409372,38930850
k1,390:32594143,38930850:184771
x1,390:33122074,38930850
k1,390:33306845,38930850:184771
x1,390:34581160,38930850
x1,390:35454976,38930850
k1,390:35454976,38930850:0
)
(1,394:20054016,39695231:15400960,491520,163840
x1,394:20745787,39695231
x1,394:22060151,39695231
k1,390:22249069,39695231:188918
x1,390:22777000,39695231
k1,390:22965918,39695231:188918
x1,390:23293599,39695231
k1,390:23482516,39695231:188917
x1,390:24338128,39695231
x1,390:24975284,39695231
k1,390:25164202,39695231:188918
x1,390:26112656,39695231
x1,390:27204925,39695231
k1,390:27393843,39695231:188918
x1,390:28233070,39695231
x1,390:29106885,39695231
k1,390:29295803,39695231:188918
x1,390:31156302,39695231
k1,390:31345219,39695231:188917
x1,390:31709309,39695231
x1,390:32018785,39695231
k1,390:32207703,39695231:188918
x1,390:33245360,39695231
x1,390:34064561,39695231
k1,390:34253479,39695231:188918
x1,390:34435524,39695231
(1,390:34435524,39695231:655362,422343,0
x1,390:35090886,39695231
)
x1,390:35454976,39695231
k1,390:35454976,39695231:0
)
(1,394:20054016,40459612:15400960,455111,127431
x1,394:20882320,40459612
x1,394:21191796,40459612
x1,394:21519477,40459612
x1,394:22393293,40459612
k1,391:22594318,40459612:201025
x1,391:23034866,40459612
x1,391:23581001,40459612
x1,391:23926886,40459612
x1,391:24436612,40459612
x1,391:25565291,40459612
k1,391:25766315,40459612:201024
x1,391:27371950,40459612
k1,391:27572975,40459612:201025
x1,391:28446791,40459612
x1,391:28829086,40459612
x1,391:29560905,40459612
k1,391:29761929,40459612:201024
x1,391:30637564,40459612
k1,391:30838589,40459612:201025
x1,391:32444224,40459612
k1,391:32645248,40459612:201024
x1,391:33337019,40459612
k1,391:33538044,40459612:201025
x1,391:34690387,40459612
x1,391:35454976,40459612
k1,391:35454976,40459612:0
)
(1,394:20054016,41223993:15400960,455111,127431
x1,394:21479426,41223993
x1,394:22904836,41223993
k1,391:23132907,41223993:228071
x1,391:23660838,41223993
k1,391:23888910,41223993:228072
x1,391:24728137,41223993
x1,391:25601952,41223993
k1,391:25830023,41223993:228071
x1,391:27104338,41223993
x1,391:27978154,41223993
k1,391:28206225,41223993:228071
x1,391:29451410,41223993
k1,391:29679481,41223993:228071
x1,391:30735342,41223993
k1,391:30963414,41223993:228072
x1,391:31655185,41223993
x1,391:31964661,41223993
x1,391:32292342,41223993
x1,391:33166158,41223993
k1,391:33394229,41223993:228071
x1,391:33834777,41223993
x1,391:34380912,41223993
x1,391:34726797,41223993
x1,391:35236523,41223993
x1,391:35454976,41223993
k1,394:35454976,41223993:0
)
(1,394:20054016,41988375:15400960,491520,163840
x1,394:21441198,41988375
k1,391:21664848,41988375:223650
x1,391:21846893,41988375
(1,391:21846893,41988375:655362,422343,0
x1,391:22502255,41988375
)
x1,391:22866345,41988375
k1,391:23089996,41988375:223651
x1,391:23909198,41988375
x1,391:24364309,41988375
x1,391:24983261,41988375
x1,391:25695055,41988375
k1,392:25918705,41988375:223650
x1,392:26610476,41988375
x1,392:27739155,41988375
x1,392:28612971,41988375
k1,392:28836621,41988375:223650
x1,392:29746845,41988375
k1,392:29970495,41988375:223650
x1,392:31122838,41988375
x1,392:31887427,41988375
k1,392:32111078,41988375:223651
x1,392:33536488,41988375
x1,392:34703395,41988375
k1,392:34927045,41988375:223650
x1,392:35454976,41988375
k1,392:35454976,41988375:0
)
(1,394:20054016,42752756:15400960,455111,127431
x1,394:20381697,42752756
k1,392:20564517,42752756:182820
x1,392:21403744,42752756
x1,392:22277559,42752756
k1,392:22460379,42752756:182820
x1,392:23734694,42752756
x1,392:24608510,42752756
k1,392:24791330,42752756:182820
x1,392:25778012,42752756
k1,392:25960833,42752756:182821
x1,392:26401381,42752756
k1,392:26584201,42752756:182820
x1,392:26875472,42752756
x1,392:27731083,42752756
x1,392:28896170,42752756
x1,392:29952031,42752756
k1,392:30134851,42752756:182820
x1,392:31811482,42752756
x1,392:33069412,42752756
k1,393:33252232,42752756:182820
x1,393:33944003,42752756
x1,393:34253479,42752756
x1,393:34581160,42752756
x1,393:35454976,42752756
k1,393:35454976,42752756:0
)
(1,394:20054016,43517137:15400960,455111,127431
x1,394:20494564,43517137
x1,394:21040699,43517137
x1,394:21386584,43517137
x1,394:21896310,43517137
x1,394:23024989,43517137
k1,393:23254100,43517137:229111
x1,393:24859735,43517137
k1,393:25088847,43517137:229112
x1,393:25962663,43517137
x1,393:26344958,43517137
x1,393:27076777,43517137
k1,393:27305888,43517137:229111
x1,393:29636063,43517137
k1,393:29865174,43517137:229111
x1,393:30556945,43517137
x1,393:31448966,43517137
k1,393:31678077,43517137:229111
x1,393:32260621,43517137
k1,393:32489733,43517137:229112
x1,393:33875094,43517137
k1,393:34104205,43517137:229111
x1,393:35454976,43517137
k1,393:35454976,43517137:0
)
(1,394:20054016,44281518:15400960,455111,127431
x1,394:21523116,44281518
g1,393:21741569,44281518
x1,393:22653613,44281518
x1,393:23491019,44281518
x1,393:24801743,44281518
k1,394:35454976,44281518:10653233
g1,394:35454976,44281518
)
(1,407:20054016,45045899:15400960,455111,127431
h1,395:20054016,45045899:524288,0,0
x1,395:21051620,45045899
x1,395:21324687,45045899
k1,395:21701878,45045899:377191
x1,395:22029559,45045899
x1,395:22357240,45045899
x1,395:23212851,45045899
k1,395:23590042,45045899:377191
x1,395:24281813,45045899
x1,395:24627699,45045899
x1,395:24955380,45045899
x1,395:25228446,45045899
k1,395:25605636,45045899:377190
x1,395:26151771,45045899
x1,395:26697906,45045899
x1,395:27535312,45045899
x1,395:28704039,45045899
k1,395:29081230,45045899:377191
x1,395:29372501,45045899
x1,395:31502425,45045899
x1,395:33472150,45045899
k1,395:33849341,45045899:377191
x1,395:35454976,45045899
k1,395:35454976,45045899:0
)
(1,407:20054016,45810280:15400960,455111,127431
x1,407:20927832,45810280
x1,407:21310127,45810280
x1,407:22041946,45810280
k1,395:22326294,45810280:284348
x1,395:23240158,45810280
k1,395:23524506,45810280:284348
x1,395:24562163,45810280
x1,395:25381364,45810280
k1,395:25665711,45810280:284347
x1,395:27597206,45810280
x1,395:28909750,45810280
k1,395:29194098,45810280:284348
x1,395:29376143,45810280
x1,395:29740233,45810280
x1,395:30524845,45810280
x1,395:31143797,45810280
x1,395:32713024,45810280
k1,395:32997372,45810280:284348
x1,395:33288643,45810280
x1,395:34471934,45810280
x1,395:34653979,45810280
x1,395:35454976,45810280
k1,395:35454976,45810280:0
)
(1,407:20054016,46574662:15400960,455111,127431
x1,407:21479426,46574662
x1,407:22904836,46574662
k1,395:23158394,46574662:253558
x1,395:23686325,46574662
k1,395:23939884,46574662:253559
x1,395:25692976,46574662
k1,395:25946534,46574662:253558
x1,395:26565486,46574662
x1,395:28276708,46574662
k1,395:28530266,46574662:253558
x1,395:29080040,46574662
x1,395:31286421,46574662
k1,395:31539979,46574662:253558
x1,395:32067910,46574662
k1,395:32321469,46574662:253559
x1,395:33160696,46574662
x1,395:34034511,46574662
k1,395:34288069,46574662:253558
x1,395:35236523,46574662
x1,395:35454976,46574662
k1,407:35454976,46574662:0
)
(1,407:20054016,47339043:15400960,491520,163840
x1,407:21586833,47339043
k1,395:21808142,47339043:221309
x1,395:23776048,47339043
k1,395:23997357,47339043:221309
x1,395:25491945,47339043
k1,395:25713254,47339043:221309
x1,395:26261208,47339043
x1,395:27681158,47339043
k1,395:27902468,47339043:221310
x1,395:28448603,47339043
x1,395:29233217,47339043
x1,395:30107033,47339043
x1,395:31235712,47339043
k1,395:31457021,47339043:221309
x1,395:31984952,47339043
k1,395:32206261,47339043:221309
x1,395:33045488,47339043
x1,395:34177806,47339043
k1,395:34399115,47339043:221309
x1,395:35454976,47339043
k1,395:35454976,47339043:0
)
(1,407:20054016,48103424:15400960,455111,127431
x1,407:21625063,48103424
k1,395:22011355,48103424:386292
x1,395:22593899,48103424
k1,395:22980192,48103424:386293
x1,395:23892236,48103424
x1,395:24984505,48103424
k1,395:25370797,48103424:386292
x1,395:25734887,48103424
x1,395:26080773,48103424
x1,395:26626907,48103424
x1,395:26990997,48103424
x1,395:27919426,48103424
k1,395:28305719,48103424:386293
x1,395:30237214,48103424
x1,395:31549758,48103424
k1,395:31936050,48103424:386292
x1,395:32118095,48103424
x1,395:32482185,48103424
x1,395:33266797,48103424
x1,395:33885749,48103424
x1,395:35454976,48103424
k1,395:35454976,48103424:0
)
]
g1,407:35454976,48103424
)
)
]
(1,407:3735552,48234496:31719424,0,0
(1,407:3735552,48234496:31719424,0,0
k1,407:19595264,48234496:15859712
k1,407:35454976,48234496:15859712
)
)
]
]
!48430
}1
!10
{2
[1,588:4736286,48234496:30718690,43498210,0
[1,588:3735552,48234496:31719424,46465024,0
[1,588:3735552,2555904:31719424,786432,0
(1,588:3735552,2555904:31719424,364089,101945
(1,588:3735552,2555904:31719424,364089,101945
g1,588:3735552,2555904
(1,588:3735552,2555904:0,364089,101945
[1,588:3735552,2555904:31719424,364089,101945
(1,588:3735552,2555904:31719424,364089,101945
h1,588:3735552,2555904:0,0,0
x1,588:5197389,2555904
g1,588:5383077,2555904
x1,588:6225954,2555904
g1,588:6411642,2555904
x1,588:7163496,2555904
g1,588:7349184,2555904
g1,588:7534872,2555904
k1,588:32479417,2555904:24944545
x1,588:32835319,2555904
x1,588:33613570,2555904
g1,588:33799258,2555904
x1,588:34077790,2555904
g1,588:34263478,2555904
x1,588:34712224,2555904
g1,588:34897912,2555904
x1,588:35454976,2555904
h1,588:35454976,2555904:0,0,0
g1,588:35454976,2555904
g1,588:35454976,2555904
)
]
k1,588:3735552,2555904:-31719424
)
k1,588:35454976,2555904:31719424
)
)
]
[1,588:3735552,48103424:31719424,42663936,0
(1,588:3735552,48103424:31719424,42663936,0
(1,588:3735552,48103424:15400960,42663936,0
[1,485:3735552,48103424:15400960,42663936,0
(1,407:3735552,6356992:15400960,491520,163840
x1,407:4864229,6356992
k1,396:5197106,6356992:332877
x1,396:5488377,6356992
x1,396:7618301,6356992
x1,396:9588026,6356992
k1,396:9920904,6356992:332878
x1,396:11526539,6356992
k1,396:11859416,6356992:332877
x1,396:12733232,6356992
x1,396:13115527,6356992
x1,396:13847346,6356992
k1,396:14180224,6356992:332878
x1,396:14362269,6356992
(1,396:14362269,6356992:327681,422343,0
x1,396:14689950,6356992
)
x1,396:14871995,6356992
k1,396:15204872,6356992:332877
x1,396:16191555,6356992
x1,396:17229212,6356992
k1,396:17562090,6356992:332878
x1,396:18475954,6356992
k1,396:18808831,6356992:332877
x1,396:19136512,6356992
k1,396:19136512,6356992:0
)
(1,407:3735552,7144498:15400960,455111,127431
x1,407:4946149,7144498
k1,396:5190063,7144498:243914
x1,396:5845424,7144498
x1,396:6100287,7144498
x1,396:6555398,7144498
x1,396:7467443,7144498
k1,396:7711383,7144498:243940
x1,396:8293927,7144498
k1,396:8537866,7144498:243939
x1,396:10363774,7144498
x1,396:10600432,7144498
k1,396:10844372,7144498:243940
x1,396:11754596,7144498
k1,396:11998536,7144498:243940
x1,396:13036193,7144498
x1,396:13855394,7144498
k1,396:14099333,7144498:243939
x1,396:15630330,7144498
x1,396:17343372,7144498
k1,396:17587312,7144498:243940
x1,396:17769357,7144498
x1,396:18133447,7144498
x1,396:18918059,7144498
x1,396:19136512,7144498
k1,407:19136512,7144498:0
)
(1,407:3735552,7932005:15400960,455111,127431
x1,407:4354504,7932005
x1,407:5923731,7932005
k1,396:6257908,7932005:334177
x1,396:7313769,7932005
k1,396:7647947,7932005:334178
x1,396:9286352,7932005
k1,396:9620529,7932005:334177
x1,396:10494345,7932005
x1,396:10785616,7932005
x1,396:11968907,7932005
k1,396:12303085,7932005:334178
x1,396:13724855,7932005
x1,396:14598671,7932005
k1,396:14932848,7932005:334177
x1,396:15517212,7932005
k1,396:15851390,7932005:334178
x1,396:17162112,7932005
k1,396:17496289,7932005:334177
x1,396:18918059,7932005
x1,396:19136512,7932005
k1,407:19136512,7932005:0
)
(1,407:3735552,8719511:15400960,455111,127431
x1,407:4609368,8719511
k1,396:4874139,8719511:264771
x1,396:5456683,8719511
k1,397:5721453,8719511:264770
x1,397:6633497,8719511
x1,397:7725766,8719511
k1,397:7990537,8719511:264771
x1,397:9641682,8719511
k1,397:9906452,8719511:264770
x1,397:10334258,8719511
k1,399:9906452,8719511:-54614
x1,399:10864008,8719511
k1,399:11128779,8719511:264771
x1,399:11765936,8719511
x1,399:12639752,8719511
x1,399:13659203,8719511
k1,399:13923973,8719511:264770
x1,399:15529608,8719511
k1,399:15794379,8719511:264771
x1,399:16486150,8719511
k1,399:16750920,8719511:264770
x1,399:17661144,8719511
k1,399:17925915,8719511:264771
x1,399:19136512,8719511
k1,399:19136512,8719511:0
)
(1,407:3735552,9507017:15400960,491520,163840
x1,407:4390913,9507017
x1,407:4645776,9507017
x1,407:5100887,9507017
x1,407:6194977,9507017
k1,399:6526033,9507017:331056
x1,399:7017554,9507017
x1,399:7290621,9507017
x1,399:8528527,9507017
x1,399:9515210,9507017
k1,399:9846267,9507017:331057
x1,399:10392401,9507017
k1,399:10723457,9507017:331056
x1,399:11415228,9507017
k1,399:11746285,9507017:331057
x1,399:11928330,9507017
(1,399:11928330,9507017:655362,422343,0
x1,399:12583692,9507017
)
x1,399:12765737,9507017
k1,399:13096793,9507017:331056
x1,399:14045247,9507017
x1,399:14409337,9507017
x1,399:15669087,9507017
k1,400:16000144,9507017:331057
x1,400:16327825,9507017
k1,400:16658881,9507017:331056
x1,400:17205016,9507017
x1,400:18153470,9507017
x1,400:19136512,9507017
k1,400:19136512,9507017:0
)
(1,407:3735552,10294524:15400960,455111,127431
x1,407:5375777,10294524
k1,400:5672245,10294524:296468
x1,400:7094015,10294524
x1,400:7967831,10294524
k1,400:8264298,10294524:296467
x1,400:10048338,10294524
x1,400:10430633,10294524
k1,400:10727101,10294524:296468
x1,400:11309645,10294524
k1,400:11606113,10294524:296468
x1,400:12518157,10294524
x1,400:13610426,10294524
k1,400:13906894,10294524:296468
x1,400:15375994,10294524
k1,400:15672461,10294524:296467
x1,400:16036551,10294524
x1,400:16364232,10294524
k1,400:16660700,10294524:296468
x1,400:17898606,10294524
x1,400:19136512,10294524
k1,400:19136512,10294524:0
)
(1,407:3735552,11082030:15400960,455111,127431
x1,407:4645776,11082030
k1,400:4834871,11082030:189095
x1,400:5126142,11082030
x1,400:6309433,11082030
x1,400:6491478,11082030
x1,400:7292475,11082030
k1,400:7481570,11082030:189095
x1,400:8906980,11082030
x1,400:10073887,11082030
k1,400:10262983,11082030:189096
x1,400:11795799,11082030
k1,400:11984894,11082030:189095
x1,400:12512825,11082030
k1,400:12701920,11082030:189095
x1,400:14272967,11082030
k1,400:14462062,11082030:189095
x1,400:15517923,11082030
k1,400:15707019,11082030:189096
x1,400:16617243,11082030
k1,400:16806338,11082030:189095
x1,400:17425290,11082030
x1,400:19136512,11082030
k1,400:19136512,11082030:0
)
(1,407:3735552,11869537:15400960,455111,127431
x1,407:4285326,11869537
x1,407:6233204,11869537
k1,400:6461768,11869537:228564
x1,400:7994584,11869537
k1,400:8223148,11869537:228564
x1,400:8751079,11869537
k1,400:8979644,11869537:228565
x1,400:9928098,11869537
x1,400:11278870,11869537
k1,400:11507434,11869537:228564
x1,400:12053569,11869537
x1,400:12617908,11869537
k1,400:12846472,11869537:228564
x1,400:13174153,11869537
k1,400:13402717,11869537:228564
x1,400:14312942,11869537
x1,400:15332393,11869537
k1,400:15560958,11869537:228565
x1,400:17275819,11869537
k1,400:17504383,11869537:228564
x1,400:18105131,11869537
k1,401:18333695,11869537:228564
x1,401:18918059,11869537
x1,401:19136512,11869537
k1,407:19136512,11869537:0
)
(1,407:3735552,12657043:15400960,455111,127431
x1,407:4647596,12657043
k1,401:4830001,12657043:182405
x1,401:5412545,12657043
k1,401:5594951,12657043:182406
x1,401:6506995,12657043
x1,401:7599264,12657043
k1,401:7781669,12657043:182405
x1,401:8620896,12657043
x1,401:9494711,12657043
k1,401:9677117,12657043:182406
x1,401:10625571,12657043
x1,401:11976343,12657043
k1,401:12158748,12657043:182405
x1,401:12943362,12657043
k1,401:13125767,12657043:182405
x1,401:13453448,12657043
k1,401:13635854,12657043:182406
x1,401:14491466,12657043
x1,401:15128622,12657043
k1,401:15311027,12657043:182405
x1,401:16805616,12657043
k1,401:16988022,12657043:182406
x1,401:18043883,12657043
k1,401:18226288,12657043:182405
x1,401:19136512,12657043
k1,401:19136512,12657043:0
)
(1,407:3735552,13444549:15400960,455111,127431
x1,407:5306599,13444549
k1,401:5519846,13444549:213247
x1,401:6359073,13444549
x1,401:7232888,13444549
x1,401:8106704,13444549
k1,401:8319951,13444549:213247
x1,401:8647632,13444549
k1,401:8860879,13444549:213247
x1,401:9716491,13444549
x1,401:10353647,13444549
k1,401:10566895,13444549:213248
x1,401:11515349,13444549
x1,401:12789663,13444549
k1,401:13002910,13444549:213247
x1,401:14614008,13444549
x1,401:15433210,13444549
k1,402:15646457,13444549:213247
x1,402:16702318,13444549
k1,402:16915565,13444549:213247
x1,402:17407086,13444549
x1,402:17680153,13444549
x1,402:18918059,13444549
x1,402:19136512,13444549
k1,407:19136512,13444549:0
)
(1,407:3735552,14232056:15400960,491520,163840
x1,407:4722235,14232056
k1,402:4894392,14232056:172157
x1,402:5076437,14232056
(1,402:5076437,14232056:655362,422343,0
x1,402:5731799,14232056
)
x1,402:5913844,14232056
k1,402:6086001,14232056:172157
x1,402:7034455,14232056
x1,402:7398545,14232056
x1,402:8658295,14232056
k1,402:8830452,14232056:172157
x1,402:9376587,14232056
x1,402:10325041,14232056
x1,402:11308083,14232056
k1,402:11480241,14232056:172158
x1,402:11662286,14232056
x1,402:11989967,14232056
x1,402:12809169,14232056
k1,402:12981326,14232056:172157
x1,402:13855142,14232056
x1,402:14237437,14232056
x1,402:14969256,14232056
k1,402:15141413,14232056:172157
x1,402:17307748,14232056
k1,402:17479905,14232056:172157
x1,402:18790627,14232056
k1,403:17479905,14232056:-18205
x1,403:19136512,14232056
k1,403:19136512,14232056:0
)
(1,407:3735552,15019562:15400960,455111,127431
x1,407:5197372,15019562
x1,407:7183482,15019562
k1,403:7336029,15019562:152547
x1,403:8828795,15019562
x1,403:11706924,15019562
k1,403:11859471,15019562:152547
x1,403:13172015,15019562
x1,403:14449969,15019562
k1,403:14602516,15019562:152547
x1,403:15148651,15019562
x1,403:15712990,15019562
k1,403:15865537,15019562:152547
x1,403:16411672,15019562
x1,403:17706012,15019562
k1,404:17858559,15019562:152547
x1,404:18918059,15019562
x1,404:19136512,15019562
k1,407:19136512,15019562:0
)
(1,407:3735552,15807068:15400960,491520,163840
x1,407:4176100,15807068
x1,407:4540190,15807068
x1,407:5159142,15807068
x1,407:6287821,15807068
k1,404:6486247,15807068:198426
x1,404:7798791,15807068
x1,404:9258790,15807068
k1,404:9457216,15807068:198426
x1,404:10931778,15807068
x1,404:12588386,15807068
k1,405:12786791,15807068:198405
x1,405:12968836,15807068
(1,405:12968836,15807068:655362,422343,0
x1,405:13624198,15807068
)
x1,405:13988288,15807068
k1,405:14186714,15807068:198426
x1,405:15879731,15807068
x1,405:16607910,15807068
x1,405:17044818,15807068
(1,405:17044818,15807068:655362,422343,0
x1,405:17700180,15807068
)
x1,405:17882225,15807068
k1,405:18080651,15807068:198426
x1,405:19136512,15807068
k1,405:19136512,15807068:0
)
(1,407:3735552,16594575:15400960,491520,163840
x1,407:6411612,16594575
k1,405:6607937,16594575:196325
x1,405:6789982,16594575
(1,405:6789982,16594575:655362,422343,0
x1,405:7445344,16594575
)
x1,405:7627389,16594575
k1,405:7823736,16594575:196347
x1,405:8297052,16594575
x1,405:9118072,16594575
k1,405:9314418,16594575:196346
x1,405:10262872,16594575
x1,405:10626962,16594575
x1,405:11886712,16594575
k1,405:12083059,16594575:196347
x1,405:12447149,16594575
k1,406:12083059,16594575:-18205
x1,406:12774830,16594575
k1,406:12971177,16594575:196347
x1,406:13153222,16594575
x1,406:13517312,16594575
x1,406:14045241,16594575
x1,406:15212149,16594575
x1,406:16085965,16594575
k1,406:16282311,16594575:196346
x1,406:17192535,16594575
k1,406:17388882,16594575:196347
x1,406:18553969,16594575
x1,406:19136512,16594575
k1,407:19136512,16594575:0
)
(1,407:3735552,17382081:15400960,455111,127431
x1,407:4099642,17382081
x1,407:4702211,17382081
k1,406:5014022,17382081:311811
x1,406:5560157,17382081
x1,406:6344771,17382081
x1,406:7218587,17382081
x1,406:8347266,17382081
k1,406:8659077,17382081:311811
x1,406:9187008,17382081
k1,406:9498819,17382081:311811
x1,406:10485502,17382081
x1,406:10667547,17382081
x1,406:11433956,17382081
x1,406:11870864,17382081
x1,406:12198545,17382081
k1,406:12510357,17382081:311812
x1,406:13165718,17382081
x1,406:13420581,17382081
x1,406:13875692,17382081
x1,406:15046240,17382081
k1,406:15358051,17382081:311811
x1,406:15885982,17382081
k1,406:16197793,17382081:311811
x1,406:17768840,17382081
k1,406:18080651,17382081:311811
x1,406:19136512,17382081
k1,406:19136512,17382081:0
)
(1,407:3735552,18169587:15400960,403098,127431
x1,407:4574779,18169587
x1,407:5889142,18169587
k1,407:19136512,18169587:13247370
g1,407:19136512,18169587
)
(1,420:3735552,18961391:15400960,455111,127431
h1,411:3735552,18961391:524288,0,0
x1,411:4860588,18961391
k1,411:5113854,18961391:253266
x1,411:5805625,18961391
x1,411:6351760,18961391
x1,411:7480439,18961391
k1,411:7733705,18961391:253266
x1,411:8316249,18961391
k1,411:8569515,18961391:253266
x1,411:8860786,18961391
x1,411:10044077,18961391
x1,411:10226122,18961391
x1,411:11027119,18961391
k1,411:11280385,18961391:253266
x1,411:12705795,18961391
x1,411:14131205,18961391
k1,411:14384470,18961391:253265
x1,411:14912401,18961391
k1,411:15165667,18961391:253266
x1,411:16736714,18961391
k1,411:16989980,18961391:253266
x1,411:18045841,18961391
k1,411:18299107,18961391:253266
x1,411:18918059,18961391
x1,411:19136512,18961391
k1,420:19136512,18961391:0
)
(1,420:3735552,19748898:15400960,455111,127431
x1,420:5446774,19748898
k1,411:5711255,19748898:264481
x1,411:6261029,19748898
x1,411:8467410,19748898
k1,411:8731891,19748898:264481
x1,411:9259822,19748898
k1,411:9524303,19748898:264481
x1,411:10363530,19748898
x1,411:11237345,19748898
k1,411:11501826,19748898:264481
x1,411:12450280,19748898
x1,411:13983097,19748898
k1,411:14247578,19748898:264481
x1,411:15671168,19748898
k1,411:15935649,19748898:264481
x1,411:16408965,19748898
k1,412:15935649,19748898:-18205
x1,412:17579513,19748898
k1,412:17843994,19748898:264481
x1,412:18535765,19748898
x1,412:18863446,19748898
x1,412:19136512,19748898
k1,412:19136512,19748898:0
)
(1,420:3735552,20536404:15400960,455111,127431
x1,420:4281687,20536404
x1,420:5157322,20536404
x1,420:5521412,20536404
x1,420:5867298,20536404
x1,420:7361886,20536404
k1,412:7698966,20536404:337080
x1,412:8245101,20536404
x1,412:8773031,20536404
x1,412:9209939,20536404
x1,412:10047345,20536404
k1,412:10384425,20536404:337080
x1,412:10639288,20536404
x1,412:11331059,20536404
x1,412:11899038,20536404
k1,412:12236119,20536404:337081
x1,412:12764050,20536404
k1,412:13101130,20536404:337080
x1,412:13647265,20536404
x1,412:14431879,20536404
x1,412:15305695,20536404
x1,412:16616419,20536404
k1,412:16953499,20536404:337080
x1,412:17867363,20536404
k1,413:16953499,20536404:-18205
x1,413:18213248,20536404
k1,413:18550328,20536404:337080
x1,413:19136512,20536404
k1,413:19136512,20536404:0
)
(1,420:3735552,21323910:15400960,491520,163840
x1,420:5049914,21323910
x1,420:5341185,21323910
x1,420:6819388,21323910
k1,413:7107377,21323910:287989
x1,413:7289422,21323910
(1,413:7289422,21323910:655362,422343,0
x1,413:7944784,21323910
)
x1,413:8126829,21323910
k1,413:8414817,21323910:287988
(1,413:8414817,21323910:655362,422343,0
x1,413:9070179,21323910
)
x1,413:9434269,21323910
k1,413:9722258,21323910:287989
x1,413:11981434,21323910
x1,413:14022157,21323910
k1,413:14310145,21323910:287988
x1,413:14492190,21323910
x1,413:14856280,21323910
x1,413:15640892,21323910
x1,413:16259844,21323910
x1,413:17647026,21323910
k1,413:17935015,21323910:287989
x1,413:18117060,21323910
(1,413:18117060,21323910:655362,422343,0
x1,413:18772422,21323910
)
x1,413:19136512,21323910
k1,413:19136512,21323910:0
)
(1,420:3735552,22111417:15400960,491520,163840
x1,420:7349141,22111417
k1,414:7540281,22111417:191140
x1,414:8126465,22111417
x1,414:8384968,22111417
x1,414:8712649,22111417
x1,414:9204170,22111417
x1,414:9531851,22111417
x1,414:10919033,22111417
k1,414:11110172,22111417:191139
x1,414:11292217,22111417
(1,414:11292217,22111417:655362,422343,0
x1,414:11947579,22111417
)
x1,414:12311669,22111417
k1,414:12502809,22111417:191140
x1,414:14761985,22111417
x1,414:16735349,22111417
k1,414:16926489,22111417:191140
x1,414:17512673,22111417
x1,414:17771176,22111417
x1,414:18098857,22111417
x1,414:18590378,22111417
x1,414:18918059,22111417
x1,414:19136512,22111417
k1,420:19136512,22111417:0
)
(1,420:3735552,22898923:15400960,491520,163840
x1,420:5122734,22898923
k1,414:5325026,22898923:202292
x1,414:5507071,22898923
(1,414:5507071,22898923:655362,422343,0
x1,414:6162433,22898923
)
x1,414:6344478,22898923
k1,414:6546771,22898923:202293
x1,414:7602632,22898923
k1,414:7804924,22898923:202292
x1,414:9079237,22898923
k1,415:9281529,22898923:202292
x1,415:9609210,22898923
x1,415:9973300,22898923
x1,415:10719684,22898923
x1,415:11720932,22898923
k1,415:11923225,22898923:202293
x1,415:12469360,22898923
x1,415:13253974,22898923
x1,415:14127790,22898923
x1,415:15256469,22898923
k1,415:15458761,22898923:202292
x1,415:15640806,22898923
(1,415:15640806,22898923:655362,422343,0
x1,415:16296168,22898923
)
x1,415:16478213,22898923
k1,415:16680506,22898923:202293
x1,415:17465120,22898923
k1,415:17667412,22898923:202292
x1,415:19136512,22898923
k1,415:19136512,22898923:0
)
(1,420:3735552,23686429:15400960,455111,127431
x1,420:4647596,23686429
x1,420:5485002,23686429
x1,420:6795726,23686429
k1,415:6944316,23686429:148590
x1,415:7545064,23686429
k1,416:7693653,23686429:148589
x1,416:8278017,23686429
x1,416:9190061,23686429
k1,416:9338651,23686429:148590
x1,416:9921195,23686429
k1,416:10069785,23686429:148590
x1,416:10251830,23686429
x1,416:10615920,23686429
x1,416:11143849,23686429
x1,416:12602028,23686429
k1,416:12750618,23686429:148590
x1,416:13296753,23686429
x1,416:13824683,23686429
x1,416:14261591,23686429
x1,416:15098997,23686429
k1,416:15247586,23686429:148589
x1,416:15502449,23686429
x1,416:16194220,23686429
x1,416:16762199,23686429
k1,416:16910789,23686429:148590
x1,416:17438720,23686429
k1,416:17587310,23686429:148590
x1,416:18133445,23686429
x1,416:18918059,23686429
x1,416:19136512,23686429
k1,420:19136512,23686429:0
)
(1,420:3735552,24473936:15400960,491520,163840
x1,420:4609368,24473936
x1,420:5920092,24473936
k1,416:6116471,24473936:196379
x1,416:7064925,24473936
x1,416:8302831,24473936
k1,417:8499211,24473936:196380
x1,417:8972527,24473936
x1,417:9809934,24473936
k1,417:10006313,24473936:196379
x1,417:11280627,24473936
k1,417:11477006,24473936:196379
x1,417:13377553,24473936
k1,417:13573933,24473936:196380
x1,417:14311214,24473936
x1,417:15649242,24473936
k1,417:15845599,24473936:196357
x1,417:16027644,24473936
(1,417:16027644,24473936:655362,422343,0
x1,417:16683006,24473936
)
x1,417:16865051,24473936
k1,417:17061431,24473936:196380
(1,417:17061431,24473936:655362,422343,0
x1,417:17716793,24473936
)
x1,417:17898838,24473936
k1,417:18095217,24473936:196379
x1,417:18568533,24473936
x1,417:19136512,24473936
k1,417:19136512,24473936:0
)
(1,420:3735552,25261442:15400960,455111,127431
x1,420:5013506,25261442
k1,417:5206469,25261442:192963
x1,417:5789013,25261442
k1,417:5981976,25261442:192963
x1,417:6965018,25261442
x1,417:8131925,25261442
k1,417:8324888,25261442:192963
x1,417:9271522,25261442
x1,417:9617408,25261442
x1,417:10454815,25261442
x1,417:10636860,25261442
x1,417:11437857,25261442
k1,417:11630819,25261442:192962
x1,417:12178773,25261442
x1,417:12688499,25261442
x1,417:14075681,25261442
k1,417:14268644,25261442:192963
x1,417:14632734,25261442
x1,417:14942210,25261442
x1,417:15197073,25261442
x1,417:15652184,25261442
x1,417:16580611,25261442
k1,417:16773574,25261442:192963
x1,417:17465345,25261442
x1,417:18397414,25261442
k1,417:18590377,25261442:192963
x1,417:19136512,25261442
k1,417:19136512,25261442:0
)
(1,420:3735552,26048948:15400960,455111,127431
x1,420:4645776,26048948
k1,417:4851180,26048948:205404
x1,417:5761404,26048948
x1,417:6637039,26048948
x1,417:7255991,26048948
x1,417:8861626,26048948
k1,417:9067030,26048948:205404
x1,417:9722391,26048948
x1,417:9977254,26048948
x1,417:10432365,26048948
x1,417:11526455,26048948
k1,417:11731859,26048948:205404
x1,417:12332607,26048948
k1,418:12538011,26048948:205404
x1,418:13229782,26048948
x1,418:13775917,26048948
x1,418:15086641,26048948
k1,418:15292045,26048948:205404
x1,418:16120349,26048948
k1,418:16325740,26048948:205391
x1,418:17751150,26048948
x1,418:19136512,26048948
k1,418:19136512,26048948:0
)
(1,420:3735552,26836455:15400960,491520,163840
x1,420:4463732,26836455
x1,420:5668868,26836455
k1,418:5877408,26836455:208540
x1,418:6405339,26836455
k1,418:6613879,26836455:208540
x1,418:8184926,26836455
k1,418:8393465,26836455:208539
x1,418:8575510,26836455
(1,418:8575510,26836455:655362,422343,0
x1,418:9230872,26836455
)
x1,418:9412917,26836455
k1,418:9621457,26836455:208540
x1,418:10677318,26836455
k1,419:10885858,26836455:208540
x1,419:11714162,26836455
k1,419:11922692,26836455:208530
x1,419:13348102,26836455
x1,419:14773512,26836455
k1,419:14982051,26836455:208539
x1,419:15509982,26836455
k1,419:15718522,26836455:208540
x1,419:16628746,26836455
k1,419:16837286,26836455:208540
x1,419:17785740,26836455
x1,419:19136512,26836455
k1,419:19136512,26836455:0
)
(1,420:3735552,27623961:15400960,491520,163840
x1,420:3917597,27623961
(1,419:3917597,27623961:655362,422343,0
x1,419:4572959,27623961
)
x1,419:4755004,27623961
g1,419:4973457,27623961
x1,419:5446773,27623961
x1,419:6267793,27623961
g1,419:6486246,27623961
x1,419:7582156,27623961
g1,419:7800609,27623961
x1,419:9078563,27623961
g1,419:9297016,27623961
x1,419:9883200,27623961
g1,419:10101653,27623961
x1,419:10647788,27623961
x1,419:11630831,27623961
g1,419:11849284,27623961
x1,419:13123599,27623961
g1,419:13342052,27623961
x1,419:14126666,27623961
g1,419:14345119,27623961
x1,419:15814219,27623961
g1,419:16032672,27623961
x1,419:16944716,27623961
x1,419:17782122,27623961
x1,419:19092846,27623961
k1,420:19136512,27623961:43666
g1,420:19136512,27623961
)
(1,485:3735552,28415765:15400960,455111,127431
h1,475:3735552,28415765:524288,0,0
x1,475:5009864,28415765
k1,475:5268818,28415765:258954
x1,475:5596499,28415765
k1,475:5855453,28415765:258954
x1,475:7111564,28415765
k1,475:7370518,28415765:258954
x1,475:7898449,28415765
k1,475:8157404,28415765:258955
x1,475:9031220,28415765
x1,475:9322491,28415765
x1,475:10505782,28415765
k1,475:10764736,28415765:258954
x1,475:12186506,28415765
x1,475:13060322,28415765
k1,475:13319276,28415765:258954
x1,475:15103316,28415765
x1,475:15667656,28415765
k1,475:15926610,28415765:258954
x1,475:16800426,28415765
x1,475:17839903,28415765
k1,475:18098857,28415765:258954
x1,475:18918059,28415765
x1,475:19136512,28415765
k1,485:19136512,28415765:0
)
(1,485:3735552,29203271:15400960,455111,127431
x1,485:4574779,29203271
x1,485:5375776,29203271
x1,485:6504455,29203271
k1,475:6717444,29203271:212989
x1,475:7667718,29203271
k1,475:7880707,29203271:212989
x1,475:8976617,29203271
k1,475:9189606,29203271:212989
x1,475:9553696,29203271
x1,475:10518533,29203271
k1,475:10731522,29203271:212989
x1,475:12009476,29203271
k1,475:12222464,29203271:212988
x1,475:12805008,29203271
k1,475:13017997,29203271:212989
x1,475:13930041,29203271
x1,475:15022310,29203271
k1,475:15235299,29203271:212989
x1,475:16704399,29203271
k1,475:16917388,29203271:212989
x1,475:17973249,29203271
k1,475:18186238,29203271:212989
x1,475:19136512,29203271
k1,475:19136512,29203271:0
)
(1,485:3735552,29990778:15400960,455111,127431
x1,485:4354504,29990778
x1,475:5519591,29990778
x1,475:6156747,29990778
k1,475:6309963,29990778:153216
x1,475:6674053,29990778
x1,475:7238392,29990778
x1,475:8041209,29990778
k1,475:8194425,29990778:153216
x1,475:8558515,29990778
x1,475:9124674,29990778
x1,475:9909288,29990778
x1,475:11729736,29990778
k1,475:11882951,29990778:153215
x1,475:13193675,29990778
k1,475:13346891,29990778:153216
x1,475:14841479,29990778
k1,475:14994695,29990778:153216
x1,475:15868511,29990778
x1,475:16159782,29990778
x1,475:17343073,29990778
k1,475:17496289,29990778:153216
x1,475:18918059,29990778
x1,475:19136512,29990778
k1,485:19136512,29990778:0
)
(1,485:3735552,30778284:15400960,491520,163840
x1,485:4609368,30778284
k1,475:4854521,30778284:245153
x1,475:6310880,30778284
x1,475:6638561,30778284
x1,475:7279359,30778284
k1,475:7524512,30778284:245153
x1,475:7706557,30778284
(1,475:7706557,30778284:327681,422343,0
x1,475:8034238,30778284
)
x1,475:8398328,30778284
k1,475:8643481,30778284:245153
x1,475:9244229,30778284
k1,476:9489382,30778284:245153
x1,476:10958482,30778284
k1,476:11203634,30778284:245152
x1,476:12115678,30778284
x1,476:12953084,30778284
x1,476:14263808,30778284
k1,476:14508961,30778284:245153
x1,476:14836642,30778284
k1,476:15081795,30778284:245153
x1,476:16292392,30778284
k1,476:16537518,30778284:245126
x1,476:17411334,30778284
x1,476:18450811,30778284
k1,476:18695964,30778284:245153
x1,476:19136512,30778284
k1,476:19136512,30778284:0
)
(1,485:3735552,31565790:15400960,455111,127431
x1,485:4722235,31565790
x1,485:5759892,31565790
k1,476:6064162,31565790:304270
x1,476:7342116,31565790
k1,476:7646387,31565790:304271
x1,476:8228931,31565790
k1,476:8533201,31565790:304270
x1,476:9445245,31565790
x1,476:9993199,31565790
x1,476:10907063,31565790
x1,476:11143721,31565790
k1,476:11447992,31565790:304271
x1,476:12358216,31565790
k1,476:12662486,31565790:304270
x1,476:13700143,31565790
x1,476:14519344,31565790
k1,476:14823615,31565790:304271
x1,476:16354612,31565790
x1,476:18067654,31565790
k1,476:18371924,31565790:304270
x1,476:18553969,31565790
x1,476:19136512,31565790
k1,485:19136512,31565790:0
)
(1,485:3735552,32353297:15400960,455111,127431
x1,485:4538369,32353297
x1,485:5157321,32353297
x1,485:6726548,32353297
k1,476:6937714,32353297:211166
x1,476:7866143,32353297
x1,476:8905620,32353297
k1,477:9116785,32353297:211165
x1,477:9935987,32353297
x1,477:10775214,32353297
x1,477:11576211,32353297
x1,477:12704890,32353297
k1,477:12916056,32353297:211166
x1,477:13571417,32353297
x1,477:14736504,32353297
x1,477:15100594,32353297
x1,477:16254757,32353297
k1,477:16465922,32353297:211165
x1,477:17376146,32353297
k1,477:17587312,32353297:211166
x1,477:17769357,32353297
x1,477:18133447,32353297
x1,477:18918059,32353297
x1,477:19136512,32353297
k1,485:19136512,32353297:0
)
(1,485:3735552,33140803:15400960,455111,127431
x1,485:4354504,33140803
x1,485:5483183,33140803
k1,477:5729850,33140803:246667
x1,477:6603666,33140803
x1,477:7643143,33140803
k1,477:7889810,33140803:246667
x1,477:8435945,33140803
x1,477:9000284,33140803
k1,477:9246950,33140803:246666
x1,477:9501813,33140803
x1,477:9956924,33140803
x1,477:10266400,33140803
k1,477:10513067,33140803:246667
x1,477:11022793,33140803
x1,477:11477904,33140803
k1,477:11724571,33140803:246667
x1,477:13018911,33140803
k1,477:13265578,33140803:246667
x1,477:14139394,33140803
x1,477:14832985,33140803
x1,477:15856075,33140803
k1,477:16102741,33140803:246666
x1,477:17413463,33140803
x1,477:17759348,33140803
k1,477:18006015,33140803:246667
x1,477:18918059,33140803
x1,477:19136512,33140803
k1,485:19136512,33140803:0
)
(1,485:3735552,33928310:15400960,455111,127431
x1,485:4283506,33928310
x1,485:5197370,33928310
x1,485:5434028,33928310
k1,477:5679102,33928310:245074
x1,477:6589326,33928310
k1,477:6834400,33928310:245074
x1,477:7653602,33928310
x1,477:8820509,33928310
k1,477:9065583,33928310:245074
x1,477:9939399,33928310
x1,477:10632990,33928310
x1,477:11474035,33928310
k1,477:11719110,33928310:245075
x1,477:12247041,33928310
k1,477:12492115,33928310:245074
x1,477:14063162,33928310
k1,477:14308236,33928310:245074
x1,477:15364097,33928310
k1,477:15609171,33928310:245074
x1,477:16448398,33928310
x1,477:17762761,33928310
k1,477:18007835,33928310:245074
x1,477:19136512,33928310
k1,477:19136512,33928310:0
)
(1,485:3735552,34715816:15400960,455111,127431
x1,485:4427323,34715816
x1,485:4864231,34715816
x1,485:6211363,34715816
x1,485:7340042,34715816
k1,477:7494471,34715816:154429
x1,477:7822152,34715816
x1,477:8186242,34715816
x1,477:9260305,34715816
k1,477:9414733,34715816:154428
x1,477:9942664,34715816
k1,477:10097093,34715816:154429
x1,477:10970909,34715816
x1,477:12010386,34715816
k1,477:12164815,34715816:154429
x1,477:12984017,34715816
x1,477:13823244,34715816
x1,477:14624241,34715816
x1,477:15752920,34715816
k1,477:15907348,34715816:154428
x1,477:17512983,34715816
k1,477:17667412,34715816:154429
x1,477:19136512,34715816
k1,477:19136512,34715816:0
)
(1,485:3735552,35503322:15400960,455111,127431
x1,485:4647596,35503322
x1,485:5485002,35503322
x1,485:6613681,35503322
k1,477:6967299,35503322:353618
x1,477:8423658,35503322
x1,477:8751339,35503322
x1,477:9392137,35503322
k1,477:9745754,35503322:353617
x1,477:10186302,35503322
k1,477:10539920,35503322:353618
x1,477:11741417,35503322
k1,477:12095035,35503322:353618
x1,477:13005259,35503322
k1,477:13358876,35503322:353617
x1,477:14307330,35503322
x1,477:14689625,35503322
x1,477:15599849,35503322
k1,477:15953467,35503322:353618
x1,477:16481398,35503322
k1,477:16835015,35503322:353617
x1,477:17745239,35503322
k1,477:18098857,35503322:353618
x1,477:18918059,35503322
x1,477:19136512,35503322
k1,485:19136512,35503322:0
)
(1,485:3735552,36290829:15400960,455111,127431
x1,485:4902459,36290829
k1,477:5182543,36290829:280084
x1,477:6056359,36290829
x1,477:6749950,36290829
x1,477:7590995,36290829
k1,477:7871079,36290829:280084
x1,477:8399010,36290829
k1,477:8679094,36290829:280084
x1,477:10250141,36290829
k1,477:10530226,36290829:280085
x1,477:11586087,36290829
k1,477:11866171,36290829:280084
x1,477:12705398,36290829
x1,477:13837716,36290829
k1,477:14117800,36290829:280084
x1,477:14809571,36290829
x1,477:15758025,36290829
x1,477:16085706,36290829
x1,477:16267751,36290829
x1,477:17946204,36290829
k1,477:18226288,36290829:280084
x1,477:19136512,36290829
k1,477:19136512,36290829:0
)
(1,485:3735552,37078335:15400960,455111,127431
x1,485:3917597,37078335
x1,485:4281687,37078335
x1,485:5066299,37078335
x1,485:5685251,37078335
x1,485:6813930,37078335
k1,477:7092909,37078335:278979
x1,477:7966725,37078335
x1,477:9006202,37078335
k1,477:9285182,37078335:278980
x1,477:9813113,37078335
k1,477:10092092,37078335:278979
x1,477:11663139,37078335
k1,477:11942119,37078335:278980
x1,477:12997980,37078335
k1,477:13276959,37078335:278979
x1,477:14116186,37078335
x1,477:15248504,37078335
k1,477:15527483,37078335:278979
x1,477:16113667,37078335
k1,477:16392647,37078335:278980
x1,477:18271349,37078335
k1,477:18550328,37078335:278979
x1,477:19136512,37078335
k1,477:19136512,37078335:0
)
(1,485:3735552,37865841:15400960,491520,163840
x1,485:4099642,37865841
x1,485:4704031,37865841
x1,485:5144579,37865841
x1,485:6164030,37865841
k1,477:6417198,37865841:253168
x1,477:6845004,37865841
k1,479:6417198,37865841:-54614
x1,479:7374754,37865841
k1,479:7627921,37865841:253167
x1,479:8265078,37865841
x1,479:9138894,37865841
x1,479:10158345,37865841
k1,479:10411513,37865841:253168
x1,479:10925789,37865841
x1,479:11253470,37865841
x1,479:12272921,37865841
k1,479:12526088,37865841:253167
x1,479:12708133,37865841
(1,479:12708133,37865841:655362,422343,0
x1,479:13363495,37865841
)
x1,479:13545540,37865841
k1,479:13798708,37865841:253168
x1,479:14747162,37865841
x1,479:15111252,37865841
x1,479:16371002,37865841
k1,479:16624169,37865841:253167
x1,479:16951850,37865841
k1,479:17205018,37865841:253168
x1,479:17550904,37865841
x1,479:18080653,37865841
x1,479:18918059,37865841
x1,479:19136512,37865841
k1,485:19136512,37865841:0
)
(1,485:3735552,38653348:15400960,455111,127431
x1,485:4864229,38653348
k1,479:5154888,38653348:290659
x1,479:5946784,38653348
x1,479:6274465,38653348
x1,479:7679850,38653348
k1,479:7970510,38653348:290660
x1,479:8844326,38653348
x1,479:9883803,38653348
k1,479:10174462,38653348:290659
x1,479:10993664,38653348
x1,479:11832891,38653348
x1,479:12633888,38653348
x1,479:13762567,38653348
k1,479:14053226,38653348:290659
x1,479:15327540,38653348
k1,479:15618200,38653348:290660
x1,479:15873063,38653348
x1,479:16874309,38653348
k1,479:17164968,38653348:290659
x1,479:17510854,38653348
x1,479:18040603,38653348
x1,479:19136512,38653348
k1,479:19136512,38653348:0
)
(1,485:3735552,39440854:15400960,491520,163840
x1,485:5519592,39440854
x1,479:5901887,39440854
k1,479:6185190,39440854:283303
x1,479:6767734,39440854
k1,480:7051037,39440854:283303
x1,480:7963081,39440854
x1,480:9055350,39440854
k1,480:9338652,39440854:283302
x1,480:10989797,39440854
k1,480:11273100,39440854:283303
x1,480:12574722,39440854
k1,482:11273100,39440854:0
x1,482:12902403,39440854
x1,482:13159086,39440854
k1,482:13442389,39440854:283303
x1,482:14498250,39440854
k1,482:14781553,39440854:283303
x1,482:15273074,39440854
x1,482:15637164,39440854
x1,482:16383548,39440854
k1,482:16666850,39440854:283302
x1,482:16848895,39440854
(1,482:16848895,39440854:655362,422343,0
x1,482:17504257,39440854
)
x1,482:17686302,39440854
k1,482:17969605,39440854:283303
x1,482:18918059,39440854
x1,482:19136512,39440854
k1,485:19136512,39440854:0
)
(1,485:3735552,40228360:15400960,455111,127431
x1,485:4099642,40228360
x1,485:5359392,40228360
k1,482:5626732,40228360:267340
x1,482:5954413,40228360
k1,482:6221754,40228360:267341
x1,482:6786094,40228360
x1,482:7918413,40228360
k1,482:8185753,40228360:267340
x1,482:9969793,40228360
x1,482:10534133,40228360
k1,482:10801473,40228360:267340
x1,482:12439876,40228360
k1,482:12707216,40228360:267340
x1,482:13034897,40228360
k1,482:13302238,40228360:267341
x1,482:13648124,40228360
x1,482:14378124,40228360
x1,482:14705805,40228360
x1,482:16344210,40228360
k1,482:16611550,40228360:267340
x1,482:17403446,40228360
x1,482:17731127,40228360
x1,482:19136512,40228360
k1,482:19136512,40228360:0
)
(1,485:3735552,41015867:15400960,455111,127431
x1,485:4281687,41015867
x1,485:4809617,41015867
x1,485:5246525,41015867
x1,485:6083931,41015867
k1,482:6380657,41015867:296726
x1,482:6726543,41015867
x1,482:7256292,41015867
x1,482:8093698,41015867
k1,482:8390423,41015867:296725
x1,482:8900149,41015867
x1,482:9668378,41015867
x1,482:10396557,41015867
k1,482:10693283,41015867:296726
x1,482:11567099,41015867
x1,482:12606576,41015867
k1,482:12903301,41015867:296725
x1,482:13722503,41015867
x1,482:14561730,41015867
x1,482:15362727,41015867
x1,482:16491406,41015867
k1,482:16788132,41015867:296726
x1,482:18572172,41015867
x1,482:19136512,41015867
k1,482:19136512,41015867:0
)
(1,485:3735552,41803373:15400960,455111,127431
x1,485:5046274,41803373
x1,482:5392159,41803373
k1,482:5708910,41803373:316751
x1,482:6986864,41803373
k1,482:7303615,41803373:316751
x1,482:8943840,41803373
k1,482:9260591,41803373:316751
x1,482:10871689,41803373
x1,482:12036776,41803373
k1,482:12353527,41803373:316751
x1,482:13229162,41803373
x1,482:13593252,41803373
x1,482:14359661,41803373
x1,482:15160658,41803373
x1,482:16471382,41803373
k1,482:16788133,41803373:316751
x1,482:17334268,41803373
x1,482:17862198,41803373
x1,482:18299106,41803373
x1,482:19136512,41803373
k1,482:19136512,41803373:0
)
(1,485:3735552,42590879:15400960,455111,127431
x1,485:4081438,42590879
x1,485:4611187,42590879
x1,485:5448593,42590879
k1,482:5736521,42590879:287928
x1,482:7158291,42590879
x1,482:8214152,42590879
k1,482:8502081,42590879:287929
x1,482:9557942,42590879
k1,482:9845870,42590879:287928
x1,482:10173551,42590879
k1,482:10461479,42590879:287928
x1,482:10807365,42590879
x1,482:11537365,42590879
x1,482:11865046,42590879
x1,482:13503451,42590879
k1,482:13791380,42590879:287929
x1,482:14583276,42590879
x1,482:14910957,42590879
x1,482:16316342,42590879
k1,482:16604270,42590879:287928
x1,482:17150405,42590879
x1,482:17898609,42590879
x1,482:19136512,42590879
k1,482:19136512,42590879:0
)
(1,485:3735552,43378386:15400960,455111,127431
x1,485:4356325,43378386
x1,485:4684006,43378386
x1,485:5801759,43378386
k1,482:6011714,43378386:209955
x1,482:6594258,43378386
k1,482:6804213,43378386:209955
x1,482:7350348,43378386
x1,482:8098552,43378386
k1,482:8308507,43378386:209955
x1,482:8490552,43378386
x1,482:8854642,43378386
x1,482:9639254,43378386
x1,482:10258206,43378386
x1,482:11827433,43378386
k1,482:12037388,43378386:209955
x1,482:12638136,43378386
k1,483:12848090,43378386:209954
x1,483:13432454,43378386
x1,483:14344498,43378386
k1,483:14554453,43378386:209955
x1,483:15136997,43378386
k1,483:15346952,43378386:209955
x1,483:16768722,43378386
k1,483:16978677,43378386:209955
x1,483:17888901,43378386
k1,483:18098856,43378386:209955
x1,483:18444742,43378386
x1,483:18918059,43378386
x1,483:19136512,43378386
k1,485:19136512,43378386:0
)
(1,485:3735552,44165892:15400960,455111,127431
x1,485:4649416,44165892
k1,483:4812166,44165892:162750
x1,483:5340097,44165892
k1,483:5502847,44165892:162750
x1,483:6748033,44165892
x1,483:7621849,44165892
k1,483:7784600,44165892:162751
x1,483:8075871,44165892
x1,483:8439961,44165892
x1,483:9665121,44165892
k1,483:9827871,44165892:162750
x1,483:10374006,44165892
k1,483:10536756,44165892:162750
x1,483:11747353,44165892
k1,483:11910048,44165892:162695
x1,483:12783864,44165892
x1,483:14005386,44165892
k1,483:14168136,44165892:162750
x1,483:14495817,44165892
k1,483:14658568,44165892:162751
x1,483:15004454,44165892
x1,483:15295726,44165892
x1,483:15734454,44165892
x1,483:16280588,44165892
x1,483:16608269,44165892
k1,483:16771019,44165892:162750
x1,483:17298950,44165892
k1,483:17461700,44165892:162750
x1,483:18918059,44165892
x1,483:19136512,44165892
k1,485:19136512,44165892:0
)
(1,485:3735552,44953399:15400960,455111,127431
x1,485:4063233,44953399
x1,485:4704031,44953399
k1,483:4911298,44953399:207267
x1,483:6185612,44953399
k1,483:6392878,44953399:207266
x1,483:7268513,44953399
x1,483:7632603,44953399
x1,483:8399012,44953399
x1,483:9200009,44953399
x1,483:10328688,44953399
k1,483:10535955,44953399:207267
x1,483:12143410,44953399
k1,483:12350676,44953399:207266
x1,483:12823992,44953399
x1,483:13645012,44953399
k1,483:13852279,44953399:207267
x1,483:14800733,44953399
x1,483:15164823,44953399
x1,483:16424573,44953399
k1,483:16631839,44953399:207266
x1,483:18237474,44953399
k1,483:18444741,44953399:207267
x1,483:19136512,44953399
k1,483:19136512,44953399:0
)
(1,485:3735552,45740905:15400960,491520,163840
x1,485:4609368,45740905
x1,485:5648845,45740905
k1,483:5947406,45740905:298561
x1,483:6766608,45740905
x1,483:7605835,45740905
x1,483:8406832,45740905
x1,483:9717556,45740905
k1,483:10016117,45740905:298561
x1,483:10929981,45740905
x1,483:11275866,45740905
k1,483:11574427,45740905:298561
x1,483:12160611,45740905
k1,483:12459172,45740905:298561
x1,483:14925880,45740905
k1,483:15224360,45740905:298480
x1,483:15406405,45740905
(1,483:15406405,45740905:655362,422343,0
x1,483:16061767,45740905
)
x1,483:16425857,45740905
k1,483:16724418,45740905:298561
x1,483:19136512,45740905
k1,483:19136512,45740905:0
)
(1,485:3735552,46528411:15400960,491520,187504
x1,485:3917597,46528411
(1,483:3917597,46528411:655362,422343,0
x1,483:4572959,46528411
)
x1,483:4937049,46528411
k1,483:5217810,46528411:280761
x1,483:7243058,46528411
k1,483:7523756,46528411:280698
x1,483:7705801,46528411
(1,483:7705801,46528411:655362,422343,0
x1,483:8361163,46528411
)
x1,483:8725253,46528411
k1,483:9006014,46528411:280761
$1,483:9006014,46528411
x1,483:9452024,46528411
(1,483:9452024,46626714:710886,295640,89201
x1,483:10130142,46626714
)
$1,483:10162910,46528411
x1,483:10381363,46528411
x1,483:12406611,46528411
k1,483:12687309,46528411:280698
x1,483:12869354,46528411
(1,483:12869354,46528411:655362,422343,0
x1,483:13524716,46528411
)
x1,483:13706761,46528411
k1,483:13987522,46528411:280761
x1,483:15043383,46528411
k1,483:15324144,46528411:280761
x1,483:15688234,46528411
x1,483:16170652,46528411
x1,483:17654317,46528411
k1,483:17935015,46528411:280698
x1,483:18117060,46528411
(1,483:18117060,46528411:655362,422343,0
x1,483:18772422,46528411
)
x1,483:19136512,46528411
k1,483:19136512,46528411:0
)
(1,485:3735552,47315918:15400960,491520,163840
x1,485:4509241,47315918
x1,485:5455873,47315918
x1,485:6220462,47315918
x1,485:6347893,47315918
k1,484:6595015,47315918:247122
x1,484:7969454,47315918
k1,484:8216576,47315918:247122
x1,484:8762710,47315918
k1,484:9009832,47315918:247122
x1,484:9701603,47315918
k1,484:9948725,47315918:247122
x1,484:10130770,47315918
(1,484:10130770,47315918:655362,422343,0
x1,484:10786132,47315918
)
x1,484:10968177,47315918
k1,484:11215298,47315918:247121
x1,484:12163752,47315918
x1,484:12527842,47315918
x1,484:13787592,47315918
k1,484:14034714,47315918:247122
x1,484:14362395,47315918
k1,484:14609517,47315918:247122
x1,484:15155652,47315918
x1,484:15683582,47315918
x1,484:16120490,47315918
x1,484:16957896,47315918
k1,484:17205018,47315918:247122
x1,484:17550904,47315918
x1,484:19136512,47315918
k1,485:19136512,47315918:0
)
(1,485:3735552,48103424:15400960,491520,163840
x1,485:5341187,48103424
k1,484:5644830,48103424:303643
x1,484:7175827,48103424
k1,484:7479471,48103424:303644
x1,484:8280468,48103424
x1,484:8790194,48103424
x1,484:9154284,48103424
x1,484:9500170,48103424
x1,484:10084534,48103424
x1,484:10867328,48103424
x1,484:11140394,48103424
k1,484:11444037,48103424:303643
x1,484:12317853,48103424
x1,484:13357330,48103424
k1,484:13660974,48103424:303644
x1,484:14480176,48103424
x1,484:15319403,48103424
x1,484:16120400,48103424
x1,484:17249079,48103424
k1,484:17552722,48103424:303643
x1,484:19136512,48103424
k1,485:19136512,48103424:0
)
]
g1,588:19136512,48103424
)
k1,588:19595264,48103424:458752
r1,588:19595264,48103424:0,42663936,0
k1,588:20054016,48103424:458752
(1,588:20054016,48103424:15400960,42663936,0
[1,588:20054016,48103424:15400960,42663936,0
(1,485:20054016,6356992:15400960,491520,163840
x1,485:22284065,6356992
k1,484:22501055,6356992:216990
x1,484:24285095,6356992
x1,484:24849435,6356992
k1,484:25066427,6356992:216992
x1,484:26395354,6356992
x1,484:28370540,6356992
k1,484:28587530,6356992:216990
x1,484:29865484,6356992
k1,484:30082476,6356992:216992
x1,484:31884720,6356992
x1,484:32230606,6356992
x1,484:33597761,6356992
k1,484:33814753,6356992:216992
x1,484:35236523,6356992
x1,484:35454976,6356992
k1,485:35454976,6356992:0
)
(1,485:20054016,7130074:15400960,491520,163840
x1,485:20927832,7130074
k1,484:21186597,7130074:258765
x1,484:23216398,7130074
k1,484:23475121,7130074:258723
x1,484:24057665,7130074
k1,484:24316430,7130074:258765
x1,484:24498475,7130074
x1,484:24862565,7130074
x1,484:25390494,7130074
x1,484:26848673,7130074
k1,484:27107437,7130074:258764
x1,484:27653572,7130074
x1,484:28583821,7130074
x1,484:29239182,7130074
x1,484:29475840,7130074
k1,484:29734605,7130074:258765
x1,484:30721288,7130074
x1,484:30903333,7130074
x1,484:31669742,7130074
x1,484:31851787,7130074
x1,484:32838469,7130074
k1,484:33097233,7130074:258764
x1,484:33625164,7130074
k1,484:33883929,7130074:258765
x1,484:35454976,7130074
k1,484:35454976,7130074:0
)
(1,485:20054016,7903156:15400960,455111,127431
x1,485:21109877,7903156
k1,484:21354852,7903156:244975
x1,484:22194079,7903156
x1,484:23508442,7903156
k1,484:23753417,7903156:244975
x1,484:24809278,7903156
k1,484:25054253,7903156:244975
x1,484:26332207,7903156
k1,484:26577183,7903156:244976
x1,484:28108180,7903156
k1,484:28353155,7903156:244975
x1,484:29154152,7903156
x1,484:29663878,7903156
x1,484:30027968,7903156
x1,484:30373854,7903156
x1,484:30958218,7903156
x1,484:31741012,7903156
x1,484:32014078,7903156
k1,484:32259053,7903156:244975
x1,484:33132869,7903156
x1,484:34172346,7903156
k1,484:34417321,7903156:244975
x1,484:35236523,7903156
x1,484:35454976,7903156
k1,485:35454976,7903156:0
)
(1,485:20054016,8676238:15400960,455111,127431
x1,485:20893243,8676238
x1,485:21694240,8676238
x1,485:22822919,8676238
k1,484:23062176,8676238:239257
x1,484:23644720,8676238
k1,484:23883976,8676238:239256
x1,484:24539337,8676238
x1,484:25704424,8676238
x1,484:26068514,8676238
x1,484:26964174,8676238
k1,484:27203431,8676238:239257
x1,484:28113655,8676238
k1,484:28352912,8676238:239257
x1,484:29447002,8676238
x1,484:29629047,8676238
x1,484:30502863,8676238
k1,484:30742120,8676238:239257
x1,484:31952717,8676238
k1,484:32191952,8676238:239235
x1,484:33065768,8676238
x1,484:34105245,8676238
k1,484:34344502,8676238:239257
x1,484:34890637,8676238
x1,484:35454976,8676238
k1,484:35454976,8676238:0
)
(1,485:20054016,9449320:15400960,455111,127431
x1,485:21512194,9449320
k1,484:21703564,9449320:191370
x1,484:22577380,9449320
x1,484:23270971,9449320
x1,484:24294061,9449320
k1,484:24485432,9449320:191371
x1,484:24813113,9449320
k1,484:25004483,9449320:191370
x1,484:25514209,9449320
x1,484:26424433,9449320
x1,484:26661091,9449320
k1,484:26852461,9449320:191370
x1,484:27671663,9449320
x1,484:28838570,9449320
k1,484:29029941,9449320:191371
x1,484:29903757,9449320
x1,484:30943234,9449320
k1,484:31134604,9449320:191370
x1,484:31662535,9449320
k1,484:31853906,9449320:191371
x1,484:33606998,9449320
k1,484:33798368,9449320:191370
x1,484:34308094,9449320
x1,484:35218318,9449320
x1,484:35454976,9449320
k1,484:35454976,9449320:0
)
(1,485:20054016,10222402:15400960,455111,127431
x1,485:20873218,10222402
x1,485:22040125,10222402
g1,484:22258578,10222402
x1,484:23132394,10222402
x1,484:24171871,10222402
g1,484:24390324,10222402
x1,484:24918255,10222402
g1,484:25136708,10222402
x1,484:25975935,10222402
x1,484:27108253,10222402
g1,484:27326706,10222402
x1,484:28382567,10222402
g1,484:28601020,10222402
x1,484:28928701,10222402
g1,484:29147154,10222402
x1,484:29911742,10222402
x1,484:30860196,10222402
x1,484:32808075,10222402
g1,484:33026528,10222402
x1,484:33900344,10222402
x1,484:35121866,10222402
k1,485:35454976,10222402:333110
g1,485:35454976,10222402
)
(1,525:20054016,10995484:15400960,455111,127431
h1,503:20054016,10995484:524288,0,0
x1,503:21051620,10995484
x1,503:21324687,10995484
k1,503:21644777,10995484:320090
x1,503:22758892,10995484
x1,503:23031958,10995484
k1,503:23352048,10995484:320090
x1,503:24225864,10995484
x1,503:25265341,10995484
k1,503:25585431,10995484:320090
x1,503:26404633,10995484
x1,503:27243860,10995484
x1,503:28044857,10995484
x1,503:29173536,10995484
k1,503:29493625,10995484:320089
x1,503:30806169,10995484
x1,503:32266168,10995484
k1,503:32586258,10995484:320090
x1,503:33496482,10995484
k1,503:33816572,10995484:320090
x1,503:34508343,10995484
x1,503:34854229,10995484
x1,503:35181910,10995484
x1,503:35454976,10995484
k1,503:35454976,10995484:0
)
(1,525:20054016,11768567:15400960,455111,127431
x1,525:21510375,11768567
x1,525:21838056,11768567
x1,525:22478854,11768567
k1,503:22652312,11768567:173458
x1,503:23930266,11768567
k1,503:24103725,11768567:173459
x1,503:24577041,11768567
x1,503:25743948,11768567
k1,503:25917406,11768567:173458
x1,503:26827630,11768567
k1,503:27001088,11768567:173458
x1,503:27510814,11768567
x1,503:28313631,11768567
x1,503:29260265,11768567
x1,503:30134081,11768567
k1,503:30307539,11768567:173458
x1,503:31621902,11768567
k1,503:31795361,11768567:173459
x1,503:33897977,11768567
k1,503:34071435,11768567:173458
x1,503:34581161,11768567
x1,503:35236523,11768567
x1,503:35454976,11768567
k1,525:35454976,11768567:0
)
(1,525:20054016,12541649:15400960,491520,163840
x1,525:21657832,12541649
k1,503:21859896,12541649:202064
x1,503:22041941,12541649
(1,503:22041941,12541649:655362,422343,0
x1,503:22697303,12541649
)
x1,503:22879348,12541649
k1,503:23081412,12541649:202064
x1,503:23665776,12541649
k1,503:23867840,12541649:202064
x1,503:24778064,12541649
k1,503:24980128,12541649:202064
x1,503:25526263,12541649
x1,503:26054193,12541649
x1,503:26491101,12541649
x1,503:27838233,12541649
x1,503:28621027,12541649
x1,503:28894093,12541649
k1,503:29096157,12541649:202064
x1,503:29460247,12541649
x1,503:29824337,12541649
x1,503:31080447,12541649
k1,503:31282511,12541649:202064
x1,503:31792237,12541649
x1,503:32447599,12541649
x1,503:34051415,12541649
k1,503:34253479,12541649:202064
x1,503:34435524,12541649
(1,503:34435524,12541649:655362,422343,0
x1,503:35090886,12541649
)
x1,503:35454976,12541649
k1,503:35454976,12541649:0
)
(1,525:20054016,13314731:15400960,455111,127431
x1,525:20873218,13314731
x1,525:21328329,13314731
x1,525:21947281,13314731
x1,525:22659075,13314731
k1,504:22868625,13314731:209550
x1,504:23305533,13314731
k1,504:23515083,13314731:209550
x1,504:23955631,13314731
k1,504:24165182,13314731:209551
x1,504:24711317,13314731
x1,504:25257452,13314731
x1,504:26349721,13314731
k1,504:26559271,13314731:209550
x1,504:27141815,13314731
k1,504:27351365,13314731:209550
x1,504:28627500,13314731
x1,504:28955181,13314731
x1,504:29319271,13314731
x1,504:30138471,13314731
k1,504:30348021,13314731:209550
x1,504:31549518,13314731
k1,504:31759069,13314731:209551
x1,504:32669293,13314731
k1,504:32878843,13314731:209550
x1,504:33570614,13314731
x1,504:33916500,13314731
x1,504:34244181,13314731
x1,504:34517247,13314731
k1,504:34726797,13314731:209550
x1,504:35236523,13314731
x1,504:35454976,13314731
k1,525:35454976,13314731:0
)
(1,525:20054016,14087813:15400960,491520,163840
x1,525:20709378,14087813
x1,525:22571697,14087813
k1,504:22758418,14087813:186721
x1,504:23377370,14087813
x1,504:23741460,14087813
x1,504:24069141,14087813
x1,504:25217842,14087813
k1,504:25404563,14087813:186721
x1,504:25987107,14087813
k1,504:26173828,14087813:186721
x1,504:26501509,14087813
k1,504:26688230,14087813:186721
x1,504:27529277,14087813
x1,504:28657956,14087813
x1,504:29588206,14087813
k1,504:29774927,14087813:186721
x1,504:30139017,14087813
x1,504:31031038,14087813
x1,504:31267696,14087813
k1,504:31454417,14087813:186721
x1,504:31636462,14087813
(1,504:31636462,14087813:655362,422343,0
x1,504:32291824,14087813
)
x1,504:32655914,14087813
k1,504:32842635,14087813:186721
x1,504:33616324,14087813
x1,504:34562956,14087813
x1,504:35327545,14087813
x1,504:35454976,14087813
k1,523:35454976,14087813:0
)
(1,525:20054016,14860895:15400960,491520,163840
x1,525:20500026,14860895
x1,523:20809502,14860895
x1,523:21118978,14860895
x1,523:21446659,14860895
k1,523:21705613,14860895:258954
x1,523:22761474,14860895
k1,523:23020428,14860895:258954
x1,523:24695241,14860895
x1,523:25041126,14860895
k1,523:25300080,14860895:258954
x1,523:25482125,14860895
(1,523:25482125,14860895:655362,422343,0
x1,523:26137487,14860895
)
x1,523:26319532,14860895
k1,523:26578487,14860895:258955
x1,523:27526941,14860895
x1,523:27891031,14860895
x1,523:29150781,14860895
k1,523:29409735,14860895:258954
x1,523:30101506,14860895
k1,523:30360460,14860895:258954
x1,523:30906595,14860895
x1,523:31454549,14860895
x1,523:32401183,14860895
k1,523:32660137,14860895:258954
x1,523:33006023,14860895
x1,523:33535772,14860895
x1,523:34668091,14860895
k1,524:34927045,14860895:258954
x1,524:35454976,14860895
k1,524:35454976,14860895:0
)
(1,525:20054016,15633977:15400960,455111,127431
x1,525:20964240,15633977
k1,524:21185235,15633977:220995
x1,524:22215609,15633977
x1,524:22543290,15633977
x1,524:22725335,15633977
x1,524:23781196,15633977
k1,524:24002191,15633977:220995
x1,524:24675757,15633977
x1,524:25478574,15633977
x1,524:26425208,15633977
x1,524:27299024,15633977
k1,524:27520020,15633977:220996
x1,524:28475756,15633977
x1,524:30480068,15633977
k1,524:30701063,15633977:220995
x1,524:31847946,15633977
x1,524:32029991,15633977
x1,524:33377123,15633977
x1,524:34505802,15633977
k1,524:34726797,15633977:220995
x1,524:35236523,15633977
x1,524:35454976,15633977
k1,525:35454976,15633977:0
)
(1,525:20054016,16407059:15400960,491520,163840
x1,525:20709378,16407059
x1,525:22313194,16407059
k1,524:22630631,16407059:317437
x1,524:23513549,16407059
x1,524:25397713,16407059
k1,524:25715149,16407059:317436
x1,524:27025871,16407059
x1,524:27371756,16407059
k1,524:27689193,16407059:317437
x1,524:28672235,16407059
k1,524:28989671,16407059:317436
x1,524:29353761,16407059
x1,524:29663237,16407059
k1,524:29980674,16407059:317437
x1,524:31258628,16407059
k1,524:31576064,16407059:317436
x1,524:32158608,16407059
k1,524:32476045,16407059:317437
x1,524:33590160,16407059
x1,524:33863226,16407059
k1,524:34180662,16407059:317436
x1,524:35454976,16407059
k1,525:35454976,16407059:0
)
(1,525:20054016,17180141:15400960,455111,127431
x1,525:22147533,17180141
x1,524:22420599,17180141
k1,524:22744043,17180141:323444
x1,524:23617859,17180141
x1,524:24657336,17180141
k1,524:24980781,17180141:323445
x1,524:25799983,17180141
x1,524:26639210,17180141
x1,524:27440207,17180141
x1,524:28750931,17180141
k1,524:29074375,17180141:323444
x1,524:30130236,17180141
k1,524:30453681,17180141:323445
x1,524:31081736,17180141
x1,524:32528992,17180141
k1,524:32852331,17180141:323339
x1,524:33802605,17180141
k1,524:34126049,17180141:323444
x1,524:34490139,17180141
x1,524:35454976,17180141
k1,524:35454976,17180141:0
)
(1,525:20054016,17953223:15400960,437688,127431
x1,525:21002470,17953223
x1,524:21330151,17953223
x1,524:21967307,17953223
g1,524:22185760,17953223
x1,524:22768304,17953223
g1,524:22986757,17953223
x1,524:23605709,17953223
x1,524:23969799,17953223
x1,524:24297480,17953223
x1,524:25446181,17953223
g1,524:25664634,17953223
x1,524:26247178,17953223
g1,524:26465631,17953223
x1,524:26793312,17953223
g1,524:27011765,17953223
x1,524:27852812,17953223
x1,524:28981491,17953223
x1,524:29911741,17953223
g1,524:30130194,17953223
x1,524:30494284,17953223
x1,524:31386305,17953223
x1,524:31805008,17953223
k1,525:35454976,17953223:3649968
g1,525:35454976,17953223
)
(1,546:20054016,18726305:15400960,455111,127431
h1,539:20054016,18726305:524288,0,0
x1,539:21179052,18726305
k1,539:21453481,18726305:274429
x1,539:22512982,18726305
k1,539:22787410,18726305:274428
x1,539:23479181,18726305
x1,539:23843271,18726305
x1,539:24591475,18726305
k1,539:24865904,18726305:274429
x1,539:25339220,18726305
x1,539:25612286,18726305
k1,539:25886715,18726305:274429
x1,539:26835169,18726305
x1,539:27199259,18726305
x1,539:28094919,18726305
k1,539:28369347,18726305:274428
x1,539:28697028,18726305
k1,539:28971457,18726305:274429
x1,539:29663228,18726305
x1,539:29990909,18726305
x1,539:30446020,18726305
k1,539:30720448,18726305:274428
x1,539:32504488,18726305
x1,539:32886783,18726305
k1,539:33161212,18726305:274429
x1,539:33789267,18726305
x1,539:35454976,18726305
k1,546:35454976,18726305:0
)
(1,546:20054016,19499387:15400960,455111,127431
x1,546:22174839,19499387
k1,539:22474614,19499387:299775
x1,539:23102669,19499387
k1,540:22474614,19499387:-54614
x1,540:24768378,19499387
x1,540:26707156,19499387
k1,540:27006850,19499387:299694
x1,540:27880666,19499387
x1,540:28262961,19499387
x1,540:28994780,19499387
k1,540:29294556,19499387:299776
x1,540:30763656,19499387
k1,540:31063431,19499387:299775
x1,540:31975475,19499387
x1,540:32812881,19499387
x1,540:33941560,19499387
k1,540:34241336,19499387:299776
x1,540:34827520,19499387
k1,540:35127295,19499387:299775
x1,540:35454976,19499387
k1,540:35454976,19499387:0
)
(1,546:20054016,20272469:15400960,455111,127431
x1,546:21366560,20272469
x1,546:22386011,20272469
k1,540:22810896,20272469:424885
x1,540:23338827,20272469
k1,540:23763712,20272469:424885
x1,540:25038026,20272469
x1,540:27131543,20272469
x1,540:27404609,20272469
k1,540:27829494,20272469:424885
x1,540:28703310,20272469
x1,540:29742787,20272469
k1,540:30167672,20272469:424885
x1,540:30986874,20272469
x1,540:31826101,20272469
x1,540:32627098,20272469
x1,540:33755777,20272469
k1,540:34180662,20272469:424885
x1,540:35454976,20272469
k1,540:35454976,20272469:0
)
(1,546:20054016,21045551:15400960,455111,187504
x1,546:21694241,21045551
k1,540:21843903,21045551:149662
x1,540:23081809,21045551
k1,540:23231470,21045551:149661
x1,540:24107105,21045551
x1,540:24471195,21045551
x1,540:25237604,21045551
x1,540:26038601,21045551
x1,540:27167280,21045551
k1,540:27316942,21045551:149662
x1,540:28924397,21045551
k1,540:29074058,21045551:149661
x1,540:30129919,21045551
k1,540:30279581,21045551:149662
$1,540:30279581,21045551
x1,540:30725591,21045551
(1,540:30725591,21143854:710886,295640,89201
x1,540:31403709,21143854
)
$1,540:31436477,21045551
k1,540:31586138,21045551:149661
x1,540:33080727,21045551
k1,540:33230389,21045551:149662
x1,540:34106024,21045551
x1,540:34470114,21045551
x1,540:35236523,21045551
x1,540:35454976,21045551
k1,546:35454976,21045551:0
)
(1,546:20054016,21818633:15400960,455111,127431
x1,546:20855013,21818633
x1,546:21983692,21818633
k1,540:22163131,21818633:179439
x1,540:23952631,21818633
k1,540:24132071,21818633:179440
x1,540:25260748,21818633
k1,541:25440187,21818633:179439
x1,541:27080412,21818633
k1,541:27259852,21818633:179440
x1,541:28497758,21818633
k1,541:28677197,21818633:179439
x1,541:29552832,21818633
x1,541:29916922,21818633
x1,541:30683331,21818633
x1,541:31484328,21818633
x1,541:32613007,21818633
k1,541:32792447,21818633:179440
x1,541:34399902,21818633
k1,541:34579341,21818633:179439
x1,541:35454976,21818633
k1,541:35454976,21818633:0
)
(1,546:20054016,22591716:15400960,455111,127431
x1,546:21331970,22591716
k1,541:21559977,22591716:228007
x1,541:22142521,22591716
k1,541:22370527,22591716:228006
x1,541:22552572,22591716
x1,541:22916662,22591716
x1,541:23444591,22591716
x1,541:24902770,22591716
k1,541:25130777,22591716:228007
x1,541:26041001,22591716
k1,541:26269008,22591716:228007
x1,541:26815143,22591716
x1,541:27599757,22591716
x1,541:28473573,22591716
x1,541:29602252,22591716
k1,541:29830258,22591716:228006
x1,541:31161007,22591716
k1,541:31389014,22591716:228007
x1,541:32299238,22591716
k1,541:32527244,22591716:228006
x1,541:33839788,22591716
k1,541:34067795,22591716:228007
x1,541:35054478,22591716
x1,541:35236523,22591716
x1,541:35454976,22591716
k1,546:35454976,22591716:0
)
(1,546:20054016,23364798:15400960,455111,187504
x1,546:20820425,23364798
x1,546:21257333,23364798
x1,546:21585014,23364798
k1,541:21743729,23364798:158715
x1,541:22617545,23364798
x1,541:23657022,23364798
k1,541:23815737,23364798:158715
x1,541:24871598,23364798
k1,541:25030313,23364798:158715
x1,541:25940537,23364798
k1,541:26099252,23364798:158715
x1,541:26938479,23364798
x1,541:27812294,23364798
k1,541:27971010,23364798:158716
x1,541:28957693,23364798
x1,541:29139738,23364798
x1,541:29906147,23364798
x1,541:30343055,23364798
x1,541:30670736,23364798
k1,541:30829451,23364798:158715
x1,541:31703267,23364798
x1,541:32924789,23364798
k1,541:33083504,23364798:158715
x1,541:34139365,23364798
k1,541:34298080,23364798:158715
$1,541:34298080,23364798
x1,541:34744090,23364798
(1,541:34744090,23463101:710886,295640,89201
x1,541:35422208,23463101
)
$1,541:35454976,23364798
k1,546:35454976,23364798:0
)
(1,546:20054016,24137880:15400960,455111,127431
x1,546:21548605,24137880
k1,541:21731784,24137880:183179
x1,541:22607419,24137880
x1,541:22971509,24137880
x1,541:23737918,24137880
x1,541:24538915,24137880
x1,541:25667594,24137880
k1,541:25850773,24137880:183179
x1,541:27458228,24137880
k1,541:27641407,24137880:183179
x1,541:28517042,24137880
k1,542:28700220,24137880:183178
x1,542:29978174,24137880
k1,542:30161353,24137880:183179
x1,542:30743897,24137880
k1,542:30927076,24137880:183179
x1,542:31582437,24137880
x1,542:32752984,24137880
k1,542:32936163,24137880:183179
x1,542:33846387,24137880
k1,542:34029566,24137880:183179
x1,542:35236523,24137880
x1,542:35454976,24137880
k1,546:35454976,24137880:0
)
(1,546:20054016,24910962:15400960,455111,127431
x1,546:20749427,24910962
x1,546:21077108,24910962
k1,542:21335606,24910962:258498
x1,542:21863537,24910962
k1,542:22122036,24910962:258499
x1,542:23032260,24910962
k1,542:23290758,24910962:258498
x1,542:24164574,24910962
x1,542:24858165,24910962
x1,542:25699210,24910962
k1,542:25957709,24910962:258499
x1,542:26649480,24910962
x1,542:28433520,24910962
k1,542:28692018,24910962:258498
x1,542:29056108,24910962
x1,542:29383789,24910962
k1,542:29642288,24910962:258499
x1,542:30916602,24910962
x1,542:33010119,24910962
x1,542:33283185,24910962
k1,542:33541683,24910962:258498
x1,542:34415499,24910962
x1,542:35454976,24910962
k1,542:35454976,24910962:0
)
(1,546:20054016,25684044:15400960,455111,127431
x1,546:20873218,25684044
x1,546:21712445,25684044
x1,546:22513442,25684044
x1,546:23824166,25684044
k1,542:24014397,25684044:190231
x1,542:24487713,25684044
k1,543:24014397,25684044:-54614
x1,543:24760780,25684044
k1,543:24951011,25684044:190231
x1,543:26065126,25684044
x1,543:26338192,25684044
k1,543:26528423,25684044:190231
x1,543:27438647,25684044
k1,543:27628878,25684044:190231
x1,543:28502694,25684044
x1,543:29540350,25684044
k1,543:29730581,25684044:190231
x1,543:31004895,25684044
x1,543:33098412,25684044
x1,543:33371478,25684044
k1,543:33561709,25684044:190231
x1,543:34617570,25684044
x1,543:35454976,25684044
k1,543:35454976,25684044:0
)
(1,546:20054016,26457126:15400960,491520,163840
x1,546:20858654,26457126
x1,546:21550425,26457126
x1,546:22316834,26457126
k1,543:22562897,26457126:246063
x1,543:22908783,26457126
x1,543:24037461,26457126
k1,543:24283523,26457126:246062
x1,543:24938884,26457126
x1,543:26103971,26457126
x1,543:26468061,26457126
x1,543:26813947,26457126
x1,543:27254495,26457126
x1,543:28383174,26457126
k1,543:28629237,26457126:246063
x1,543:31978862,26457126
k1,543:32224897,26457126:246035
x1,543:32406942,26457126
(1,543:32406942,26457126:655362,422343,0
x1,543:33062304,26457126
)
x1,543:33244349,26457126
k1,543:33490411,26457126:246062
x1,543:33930959,26457126
k1,543:34177022,26457126:246063
x1,543:35454976,26457126
k1,543:35454976,26457126:0
)
(1,546:20054016,27230208:15400960,455111,127431
x1,546:20636560,27230208
k1,543:20854400,27230208:217840
x1,543:21582580,27230208
x1,543:22529214,27230208
x1,543:23293801,27230208
k1,543:23511642,27230208:217841
x1,543:24421866,27230208
k1,543:24639706,27230208:217840
x1,543:25695567,27230208
x1,543:26678609,27230208
x1,543:27006290,27230208
x1,543:27789084,27230208
x1,543:28062150,27230208
k1,543:28279991,27230208:217841
x1,543:29153807,27230208
x1,543:30193284,27230208
k1,543:30411124,27230208:217840
x1,543:31230326,27230208
x1,543:32069553,27230208
x1,543:32870550,27230208
x1,543:34181274,27230208
k1,543:34399115,27230208:217841
x1,543:35454976,27230208
k1,543:35454976,27230208:0
)
(1,546:20054016,28003290:15400960,455111,127431
x1,546:20745787,28003290
k1,544:20930009,28003290:184222
x1,544:21476144,28003290
x1,544:22024098,28003290
x1,544:22970732,28003290
k1,544:23154954,28003290:184222
x1,544:24185328,28003290
x1,544:24513009,28003290
x1,544:24695054,28003290
x1,544:25750915,28003290
k1,544:25935138,28003290:184223
x1,544:26608704,28003290
x1,544:27411521,28003290
x1,544:28358155,28003290
x1,544:29231971,28003290
k1,544:29416193,28003290:184222
x1,544:30371929,28003290
x1,544:32376241,28003290
k1,544:32560463,28003290:184222
x1,544:33707346,28003290
x1,544:33889391,28003290
x1,544:35236523,28003290
x1,544:35454976,28003290
k1,546:35454976,28003290:0
)
(1,546:20054016,28776372:15400960,455111,127431
x1,546:21182695,28776372
k1,545:21358465,28776372:175770
x1,545:21795373,28776372
x1,545:22343327,28776372
x1,545:22925871,28776372
x1,545:23799687,28776372
k1,545:23975458,28776372:175771
x1,545:24596231,28776372
x1,545:24923912,28776372
x1,545:26041665,28776372
k1,545:26217435,28776372:175770
x1,545:26657983,28776372
k1,545:26833753,28776372:175770
x1,545:28111707,28776372
k1,545:28287478,28776372:175771
x1,545:28870022,28776372
k1,545:29045792,28776372:175770
x1,545:29737563,28776372
x1,545:30866242,28776372
k1,545:31042012,28776372:175770
x1,545:31952236,28776372
k1,545:32128007,28776372:175771
x1,545:32492097,28776372
x1,545:33365913,28776372
k1,545:33541683,28776372:175770
x1,545:34415499,28776372
x1,545:35454976,28776372
k1,545:35454976,28776372:0
)
(1,546:20054016,29549454:15400960,455111,0
x1,546:20873218,29549454
x1,546:21712445,29549454
x1,546:22513442,29549454
x1,546:23824166,29549454
k1,546:35454976,29549454:11630810
g1,546:35454976,29549454
)
(1,548:20054016,30322536:15400960,455111,0
h1,547:20054016,30322536:524288,0,0
x1,547:21706981,30322536
k1,547:21907488,30322536:200507
x1,547:23327439,30322536
k1,547:23527946,30322536:200507
x1,547:24146898,30322536
x1,547:24510988,30322536
x1,547:25186374,30322536
x1,547:25914554,30322536
x1,547:27301736,30322536
k1,547:27502244,30322536:200508
x1,547:28030175,30322536
k1,547:28230682,30322536:200507
x1,547:28858737,30322536
x1,547:30524446,30322536
x1,547:32463224,30322536
k1,547:32663714,30322536:200490
x1,547:33539349,30322536
k1,547:33739856,30322536:200507
x1,547:34326040,30322536
k1,547:34526547,30322536:200507
x1,547:35236523,30322536
x1,547:35454976,30322536
k1,548:35454976,30322536:0
)
(1,548:20054016,31095618:15400960,455111,0
x1,548:20563742,31095618
x1,548:21459401,31095618
k1,548:35454976,31095618:13995575
g1,548:35454976,31095618
)
(1,550:21364738,31868700:14090238,455111,127431
(1,549:21364738,31868700:0,422343,0
g1,549:21364738,31868700
g1,549:20381696,31868700
g1,549:20054016,31868700
(1,549:20054016,31868700:983042,422343,0
k1,549:21037058,31868700:983042
(1,549:21037058,31868700:0,422343,0
k1,549:20316161,31868700:-720897
x1,549:20643842,31868700
g1,549:21037058,31868700
)
)
g1,549:21364738,31868700
)
x1,549:23095985,31868700
x1,549:24297482,31868700
k1,549:24573726,31868700:276244
x1,549:25483950,31868700
k1,549:25760194,31868700:276244
x1,549:27034508,31868700
x1,549:29128025,31868700
x1,549:29401091,31868700
k1,549:29677334,31868700:276243
x1,549:31590627,31868700
k1,549:31866871,31868700:276244
x1,549:35454976,31868700
k1,549:35454976,31868700:0
)
(1,550:21364738,32641783:14090238,455111,127431
x1,550:22238554,32641783
x1,549:23094165,32641783
k1,549:23313826,32641783:219661
x1,549:23677916,32641783
x1,549:24005597,32641783
k1,549:24225258,32641783:219661
x1,549:26154935,32641783
k1,549:26374597,32641783:219662
x1,549:28014822,32641783
k1,549:28234483,32641783:219661
x1,549:29472389,32641783
k1,549:29692050,32641783:219661
x1,549:33627860,32641783
k1,549:33847521,32641783:219661
x1,549:35454976,32641783
k1,549:35454976,32641783:0
)
(1,550:21364738,33414865:14090238,455111,187504
x1,550:22420599,33414865
g1,549:22639052,33414865
$1,549:22639052,33414865
x1,549:23085062,33414865
(1,549:23085062,33513168:710886,295640,89201
x1,549:23763180,33513168
)
$1,549:23795948,33414865
g1,549:24014401,33414865
x1,549:25508990,33414865
g1,549:25727443,33414865
x1,549:29663253,33414865
g1,549:29881706,33414865
x1,549:31671206,33414865
k1,550:35454976,33414865:3783770
g1,550:35454976,33414865
)
(1,551:21364738,34187947:14090238,455111,187504
(1,550:21364738,34187947:0,422343,0
g1,550:21364738,34187947
g1,550:20381696,34187947
g1,550:20054016,34187947
(1,550:20054016,34187947:983042,422343,0
k1,550:21037058,34187947:983042
(1,550:21037058,34187947:0,422343,0
k1,550:20316161,34187947:-720897
x1,550:20643842,34187947
g1,550:21037058,34187947
)
)
g1,550:21364738,34187947
)
$1,550:21364738,34187947
x1,550:21810748,34187947
(1,550:21810748,34286250:710886,295640,89201
x1,550:22488866,34286250
)
$1,550:22521634,34187947
k1,550:22740234,34187947:218600
x1,550:24234823,34187947
k1,550:24453423,34187947:218600
x1,550:25329058,34187947
x1,550:25693148,34187947
x1,550:26459557,34187947
x1,550:27260554,34187947
x1,550:28389233,34187947
k1,550:28607833,34187947:218600
x1,550:30215288,34187947
k1,550:30433888,34187947:218600
x1,550:31089249,34187947
x1,550:32259796,34187947
k1,550:32478396,34187947:218600
x1,550:33685353,34187947
x1,550:34380764,34187947
x1,550:34708445,34187947
k1,550:34927045,34187947:218600
x1,550:35454976,34187947
k1,550:35454976,34187947:0
)
(1,551:21364738,34961029:14090238,455111,127431
x1,551:22274962,34961029
k1,550:22443651,34961029:168689
x1,550:23317467,34961029
x1,550:24011058,34961029
x1,550:24852103,34961029
k1,550:25020792,34961029:168689
x1,550:25712563,34961029
x1,550:27496603,34961029
k1,550:27665292,34961029:168689
x1,550:28029382,34961029
x1,550:28357063,34961029
k1,550:28525753,34961029:168690
x1,550:29800067,34961029
x1,550:31893584,34961029
x1,550:32166650,34961029
k1,550:32335339,34961029:168689
x1,550:33209155,34961029
x1,550:34248632,34961029
k1,550:34417321,34961029:168689
x1,550:35236523,34961029
x1,550:35454976,34961029
k1,551:35454976,34961029:0
)
(1,551:21364738,35734111:14090238,437688,0
x1,551:22203965,35734111
x1,551:23004962,35734111
x1,551:24315686,35734111
k1,551:35454976,35734111:11139290
g1,551:35454976,35734111
)
(1,553:21364738,36507193:14090238,455111,127431
(1,551:21364738,36507193:0,422343,0
g1,551:21364738,36507193
g1,551:20381696,36507193
g1,551:20054016,36507193
(1,551:20054016,36507193:983042,422343,0
k1,551:21037058,36507193:983042
(1,551:21037058,36507193:0,422343,0
k1,551:20316161,36507193:-720897
x1,551:20643842,36507193
g1,551:21037058,36507193
)
)
g1,551:21364738,36507193
)
x1,551:22493415,36507193
k1,551:22703124,36507193:209709
x1,551:23249259,36507193
x1,551:23797213,36507193
x1,551:24743847,36507193
k1,551:24953556,36507193:209709
x1,551:25902010,36507193
x1,551:26229691,36507193
x1,551:26411736,36507193
x1,551:27467597,36507193
k1,551:27677305,36507193:209708
x1,551:28187031,36507193
x1,551:28989848,36507193
x1,551:29936482,36507193
x1,551:30810298,36507193
k1,551:31020007,36507193:209709
x1,551:31748187,36507193
x1,551:33752499,36507193
k1,551:33962208,36507193:209709
x1,551:35054478,36507193
x1,551:35236523,36507193
x1,551:35454976,36507193
k1,553:35454976,36507193:0
)
(1,553:21364738,37280275:14090238,455111,127431
x1,553:22711870,37280275
x1,553:23840549,37280275
k1,551:24074775,37280275:234226
x1,551:24584501,37280275
x1,551:25239863,37280275
x1,551:26843679,37280275
k1,551:27077904,37280275:234225
x1,551:28352218,37280275
k1,551:28586444,37280275:234226
x1,551:29627741,37280275
k1,551:29861967,37280275:234226
x1,551:30480919,37280275
x1,551:30845009,37280275
x1,551:31172690,37280275
x1,551:31702439,37280275
x1,551:33268023,37280275
k1,551:33502248,37280275:234225
x1,551:33942796,37280275
k1,551:34177022,37280275:234226
x1,551:35454976,37280275
k1,551:35454976,37280275:0
)
(1,553:21364738,38053357:14090238,455111,0
x1,553:21947282,38053357
g1,551:22165735,38053357
x1,551:23279850,38053357
x1,551:23552916,38053357
g1,551:23771369,38053357
x1,551:24681593,38053357
g1,552:24900046,38053357
x1,552:25773862,38053357
x1,552:26813339,38053357
g1,552:27031792,38053357
x1,552:27850994,38053357
x1,552:28690221,38053357
x1,552:29491218,38053357
x1,552:30801942,38053357
k1,553:35454976,38053357:4653034
g1,553:35454976,38053357
)
(1,566:20054016,38826439:15400960,455111,127431
h1,561:20054016,38826439:524288,0,0
x1,561:23066858,38826439
x1,561:23339924,38826439
k1,561:23670147,38826439:330223
x1,561:24307304,38826439
x1,561:24671394,38826439
x1,561:25237553,38826439
x1,561:25419598,38826439
x1,561:26257004,38826439
x1,561:26621094,38826439
x1,561:27367478,38826439
k1,561:27697702,38826439:330224
x1,561:28245656,38826439
x1,561:29563660,38826439
k1,561:29893883,38826439:330223
x1,561:30844157,38826439
x1,561:31299268,38826439
k1,561:31629492,38826439:330224
x1,561:32830989,38826439
k1,561:33161212,38826439:330223
x1,561:33789267,38826439
x1,561:35454976,38826439
k1,566:35454976,38826439:0
)
(1,566:20054016,39599521:15400960,455111,127431
x1,566:21992794,39599521
k1,561:22340689,39599521:347895
x1,561:23290963,39599521
k1,561:23638988,39599521:348025
x1,561:24003078,39599521
x1,561:24567417,39599521
x1,561:25370234,39599521
k1,561:25718259,39599521:348025
x1,561:26082349,39599521
x1,561:26648508,39599521
x1,561:27433122,39599521
x1,561:29253570,39599521
k1,561:29601596,39599521:348026
x1,561:30912320,39599521
k1,561:31260345,39599521:348025
x1,561:32754933,39599521
k1,561:33102958,39599521:348025
x1,561:34708592,39599521
x1,561:35454976,39599521
k1,566:35454976,39599521:0
)
(1,566:20054016,40372603:15400960,455111,127431
x1,566:21182693,40372603
x1,566:22021920,40372603
k1,561:22346995,40372603:325075
x1,561:23803354,40372603
x1,561:24131035,40372603
x1,561:24953878,40372603
k1,561:25278954,40372603:325076
x1,561:25879702,40372603
k1,562:26204777,40372603:325075
x1,562:27373503,40372603
k1,562:27698578,40372603:325075
x1,562:28940124,40372603
x1,562:29671943,40372603
k1,562:29997018,40372603:325075
x1,562:30179063,40372603
x1,562:30543153,40372603
x1,562:30870834,40372603
x1,562:31708241,40372603
x1,562:32582057,40372603
k1,562:32907133,40372603:325076
x1,562:33817357,40372603
k1,562:34142432,40372603:325075
x1,562:35454976,40372603
k1,562:35454976,40372603:0
)
(1,566:20054016,41145685:15400960,455111,127431
x1,566:21765239,41145685
x1,562:22438805,41145685
x1,562:23221598,41145685
k1,562:23387704,41145685:166106
x1,562:24443565,41145685
k1,562:24609672,41145685:166107
x1,562:25519896,41145685
k1,562:25686002,41145685:166106
x1,562:26525229,41145685
x1,562:27399044,41145685
k1,562:27565151,41145685:166107
x1,562:31684827,41145685
x1,562:33396049,41145685
x1,562:34289889,41145685
x1,562:35454976,41145685
k1,562:35454976,41145685:0
)
(1,566:20054016,41918767:15400960,455111,127431
x1,566:20658405,41918767
x1,566:21022495,41918767
x1,566:22500698,41918767
k1,562:22666094,41918767:165396
x1,562:23175820,41918767
k1,562:23341216,41918767:165396
x1,562:23996578,41918767
k1,563:24161974,41918767:165396
x1,563:24689905,41918767
k1,563:24855302,41918767:165397
x1,563:25765526,41918767
k1,563:25930922,41918767:165396
x1,563:26586284,41918767
k1,563:26751680,41918767:165396
x1,563:29012676,41918767
x1,563:31020630,41918767
k1,563:31186026,41918767:165396
x1,563:33447022,41918767
x1,563:35454976,41918767
k1,563:35454976,41918767:0
)
(1,566:20054016,42691849:15400960,455111,127431
x1,566:20893243,42691849
x1,566:22025561,42691849
k1,563:22188259,42691849:162698
x1,563:23100303,42691849
x1,563:24847933,42691849
k1,563:25010631,42691849:162698
x1,563:25593175,42691849
k1,563:25755873,42691849:162698
x1,563:25937918,42691849
x1,563:26302008,42691849
x1,563:27086620,42691849
x1,563:27960435,42691849
k1,563:28123133,42691849:162698
x1,563:29397447,42691849
k1,563:29560146,42691849:162699
x1,563:31271369,42691849
x1,563:31944935,42691849
x1,563:32727728,42691849
k1,563:32890426,42691849:162698
x1,563:33946287,42691849
k1,563:34108985,42691849:162698
x1,563:34764347,42691849
k1,564:34927045,42691849:162698
x1,564:35454976,42691849
k1,564:35454976,42691849:0
)
(1,566:20054016,43464932:15400960,455111,127431
x1,566:20964240,43464932
k1,564:21146280,43464932:182040
x1,564:21801642,43464932
k1,564:21983683,43464932:182041
x1,564:24244679,43464932
x1,564:26252633,43464932
k1,564:26434673,43464932:182040
x1,564:28005720,43464932
k1,564:28187761,43464932:182041
x1,564:29099805,43464932
x1,564:30847435,43464932
k1,564:31029475,43464932:182040
x1,564:31612019,43464932
k1,564:31794060,43464932:182041
x1,564:31976105,43464932
x1,564:32340195,43464932
x1,564:33124807,43464932
x1,564:33998622,43464932
k1,564:34180662,43464932:182040
x1,564:35454976,43464932
k1,564:35454976,43464932:0
)
(1,566:20054016,44238014:15400960,455111,127431
x1,566:24173692,44238014
x1,566:25884914,44238014
x1,564:26778754,44238014
x1,564:27943841,44238014
k1,564:28122966,44238014:179125
x1,564:28727355,44238014
x1,564:29091445,44238014
x1,564:30569648,44238014
k1,564:30748773,44238014:179125
x1,564:31076454,44238014
k1,564:31255580,44238014:179126
x1,564:31947351,44238014
x1,564:32275032,44238014
x1,564:32548098,44238014
k1,564:32727223,44238014:179125
x1,564:33091313,44238014
x1,564:34056150,44238014
k1,564:34235275,44238014:179125
x1,564:34581161,44238014
x1,564:35054478,44238014
x1,564:35236523,44238014
x1,564:35454976,44238014
k1,566:35454976,44238014:0
)
(1,566:20054016,45011096:15400960,455111,127431
x1,566:21656011,45011096
k1,564:21833274,45011096:177263
x1,564:22197364,45011096
x1,564:22525045,45011096
k1,564:22702307,45011096:177262
x1,564:23175623,45011096
x1,564:23703552,45011096
k1,564:23880815,45011096:177263
x1,564:24517972,45011096
x1,564:24882062,45011096
x1,564:25448221,45011096
x1,564:25630266,45011096
x1,564:26831762,45011096
x1,564:27508968,45011096
k1,564:27686230,45011096:177262
x1,564:28814907,45011096
k1,565:28992170,45011096:177263
x1,565:30160896,45011096
k1,565:30338159,45011096:177263
x1,565:31579705,45011096
x1,565:32311524,45011096
k1,565:32488786,45011096:177262
x1,565:33439060,45011096
x1,565:33894171,45011096
k1,565:34071434,45011096:177263
x1,565:35454976,45011096
k1,565:35454976,45011096:0
)
(1,566:20054016,45784178:15400960,455111,127431
x1,566:20838630,45784178
k1,565:21063552,45784178:224922
x1,565:22634599,45784178
k1,565:22859522,45784178:224923
x1,565:24061019,45784178
k1,565:24285941,45784178:224922
x1,565:24977712,45784178
k1,565:25202634,45784178:224922
x1,565:26149268,45784178
k1,565:26374191,45784178:224923
x1,565:27065962,45784178
x1,565:27393643,45784178
x1,565:27666709,45784178
k1,565:27891631,45784178:224922
x1,565:28583402,45784178
x1,565:28911083,45784178
k1,565:29136005,45784178:224922
x1,565:30173662,45784178
x1,565:30992863,45784178
k1,565:31217786,45784178:224923
x1,565:32057013,45784178
x1,565:32930828,45784178
k1,565:33155750,45784178:224922
x1,565:34104204,45784178
x1,565:35454976,45784178
k1,565:35454976,45784178:0
)
(1,566:20054016,46557260:15400960,455111,127431
x1,566:21109877,46557260
k1,565:21346168,46557260:236291
x1,565:22130782,46557260
k1,565:22367072,46557260:236290
x1,565:23315526,46557260
x1,565:24666298,46557260
k1,565:24902589,46557260:236291
x1,565:26104086,46557260
k1,565:26340376,46557260:236290
x1,565:27216011,46557260
k1,565:27452302,46557260:236291
x1,565:28038486,46557260
k1,565:28274776,46557260:236290
x1,565:29059390,46557260
k1,565:29295681,46557260:236291
x1,565:30242315,46557260
k1,565:30478605,46557260:236290
x1,565:31170376,46557260
x1,565:32118830,46557260
x1,565:32446511,46557260
x1,565:33083667,46557260
k1,565:33319958,46557260:236291
x1,565:33906142,46557260
k1,565:34142432,46557260:236290
x1,565:35454976,46557260
k1,565:35454976,46557260:0
)
(1,566:20054016,47330342:15400960,455111,127431
x1,566:20893243,47330342
x1,566:22207606,47330342
k1,565:22467325,47330342:259719
x1,565:23095380,47330342
x1,565:24761089,47330342
x1,565:26699867,47330342
k1,565:26959544,47330342:259677
x1,565:28055454,47330342
k1,565:28315172,47330342:259718
x1,565:29265446,47330342
k1,565:29525165,47330342:259719
x1,565:30180527,47330342
x1,565:30526413,47330342
x1,565:30908708,47330342
k1,565:31168426,47330342:259718
x1,565:32080470,47330342
x1,565:32917876,47330342
x1,565:34046555,47330342
k1,565:34306274,47330342:259719
x1,565:34670364,47330342
x1,565:35236523,47330342
x1,565:35454976,47330342
k1,566:35454976,47330342:0
)
(1,566:20054016,48103424:15400960,455111,0
x1,566:20838630,48103424
x1,566:22841123,48103424
k1,566:35454976,48103424:12613853
g1,566:35454976,48103424
)
]
g1,588:35454976,48103424
)
)
]
(1,588:3735552,48234496:31719424,0,0
(1,588:3735552,48234496:31719424,0,0
k1,588:35454976,48234496:31719424
)
)
]
]
!77586
}2
!10
{3
[1,721:4736286,48234496:30718690,43498210,0
[1,721:3735552,48234496:31719424,46465024,0
[1,721:3735552,2555904:31719424,786432,0
(1,721:3735552,2555904:31719424,364089,101945
(1,721:3735552,2555904:31719424,364089,101945
g1,721:3735552,2555904
(1,721:3735552,2555904:0,364089,101945
[1,721:3735552,2555904:31719424,364089,101945
(1,721:3735552,2555904:31719424,364089,101945
h1,721:3735552,2555904:0,0,0
x1,721:5197389,2555904
g1,721:5383077,2555904
x1,721:6225954,2555904
g1,721:6411642,2555904
x1,721:7163496,2555904
g1,721:7349184,2555904
g1,721:7534872,2555904
k1,721:32479417,2555904:24944545
x1,721:32835319,2555904
x1,721:33613570,2555904
g1,721:33799258,2555904
x1,721:34077790,2555904
g1,721:34263478,2555904
x1,721:34712224,2555904
g1,721:34897912,2555904
x1,721:35454976,2555904
h1,721:35454976,2555904:0,0,0
g1,721:35454976,2555904
g1,721:35454976,2555904
)
]
k1,721:3735552,2555904:-31719424
)
k1,721:35454976,2555904:31719424
)
)
]
[1,721:3735552,48103424:31719424,42663936,0
(1,721:3735552,48103424:31719424,42663936,0
(1,721:3735552,48103424:15400960,42663936,0
[1,640:3735552,48103424:15400960,42663936,0
(1,573:3735552,6356992:15400960,546133,0
(1,573:3735552,6356992:0,0,0
g1,573:3735552,6356992
)
x1,573:7076376,6356992
k1,573:13106444,6356992:6030068
k1,573:19136512,6356992:6030068
)
(1,588:3735552,7139302:15400960,455111,127431
x1,588:4336300,7139302
k1,575:4505597,7139302:169297
x1,575:5089961,7139302
x1,575:6002005,7139302
k1,575:6171303,7139302:169298
x1,575:6753847,7139302
k1,575:6923144,7139302:169297
x1,575:7560301,7139302
x1,575:8033618,7139302
x1,575:8397708,7139302
x1,575:9271523,7139302
k1,575:9440820,7139302:169297
x1,575:10352864,7139302
x1,575:11190270,7139302
x1,575:12318949,7139302
k1,575:12488247,7139302:169298
x1,575:12852337,7139302
x1,575:13418496,7139302
x1,575:14203110,7139302
x1,575:16023558,7139302
k1,575:16192855,7139302:169297
x1,575:16720786,7139302
k1,575:16890084,7139302:169298
x1,575:17800308,7139302
k1,575:17969605,7139302:169297
x1,575:18918059,7139302
x1,575:19136512,7139302
k1,588:19136512,7139302:0
)
(1,588:3735552,7921547:15400960,455111,127431
x1,588:4099642,7921547
x1,588:5359392,7921547
k1,575:5639737,7921547:280345
x1,575:6267792,7921547
x1,575:7933501,7921547
x1,575:10054324,7921547
k1,575:10334669,7921547:280345
x1,575:10807985,7921547
x1,575:11081051,7921547
k1,575:11361396,7921547:280345
x1,575:12639350,7921547
k1,575:12919694,7921547:280344
x1,575:13829918,7921547
k1,575:14110263,7921547:280345
x1,575:15533853,7921547
k1,575:15814198,7921547:280345
x1,575:16962902,7921547
k1,576:17243247,7921547:280345
x1,576:17607337,7921547
x1,576:18572174,7921547
x1,576:18918059,7921547
x1,576:19136512,7921547
k1,588:19136512,7921547:0
)
(1,588:3735552,8703791:15400960,455111,127431
x1,588:5211937,8703791
k1,576:5556225,8703791:344288
x1,576:7893680,8703791
k1,576:8237968,8703791:344288
x1,576:8824152,8703791
k1,576:9168441,8703791:344289
x1,576:10446395,8703791
k1,576:10790683,8703791:344288
x1,576:11154773,8703791
x1,576:11482454,8703791
k1,576:11826742,8703791:344288
x1,576:13213924,8703791
k1,576:13558212,8703791:344288
x1,576:14544895,8703791
x1,576:14726940,8703791
x1,576:15493349,8703791
k1,576:15837638,8703791:344289
x1,576:16310954,8703791
x1,576:17663547,8703791
k1,576:18007835,8703791:344288
x1,576:19136512,8703791
k1,577:19136512,8703791:0
)
(1,588:3735552,9486036:15400960,455111,0
x1,588:4281687,9486036
x1,588:5066301,9486036
x1,588:5940117,9486036
x1,588:7068796,9486036
k1,577:7442211,9486036:373415
x1,577:7970142,9486036
k1,577:8343557,9486036:373415
x1,577:9253781,9486036
k1,577:9627196,9486036:373415
x1,577:10775900,9486036
k1,577:11149316,9486036:373416
x1,577:13486771,9486036
k1,577:13860186,9486036:373415
x1,577:14735821,9486036
k1,577:15109236,9486036:373415
x1,577:16059510,9486036
x1,577:16878711,9486036
k1,577:17252126,9486036:373415
x1,577:17798261,9486036
k1,577:18171676,9486036:373415
x1,577:18644992,9486036
x1,577:18918059,9486036
x1,577:19136512,9486036
k1,588:19136512,9486036:0
)
(1,588:3735552,10268280:15400960,455111,127431
x1,588:4572958,10268280
k1,577:4858992,10268280:286034
x1,577:5186673,10268280
h1,577:5186673,10268280:0,0,0
x1,577:5368718,10268280
k1,577:5654752,10268280:286034
x1,577:6719714,10268280
k1,578:5654752,10268280:-18205
x1,578:7065599,10268280
k1,578:7351632,10268280:286033
x1,578:9430584,10268280
k1,578:9716618,10268280:286034
x1,578:10335570,10268280
x1,578:10699660,10268280
x1,578:12068637,10268280
k1,578:12354671,10268280:286034
x1,578:13812849,10268280
k1,578:14098882,10268280:286033
x1,578:14353745,10268280
x1,578:15045516,10268280
x1,578:15613495,10268280
k1,578:15899529,10268280:286034
x1,578:16427460,10268280
k1,578:16713494,10268280:286034
x1,578:17259629,10268280
x1,578:18044243,10268280
x1,578:18918059,10268280
x1,578:19136512,10268280
k1,588:19136512,10268280:0
)
(1,588:3735552,11050525:15400960,455111,127431
x1,588:5046276,11050525
k1,578:5386329,11050525:340053
x1,578:6423986,11050525
k1,579:5386329,11050525:-18205
x1,579:7243187,11050525
k1,579:7583240,11050525:340053
x1,579:9114237,11050525
x1,579:10827279,11050525
k1,579:11167332,11050525:340053
x1,579:11349377,11050525
x1,579:11713467,11050525
x1,579:12498079,11050525
x1,579:13117031,11050525
x1,579:14686258,11050525
k1,579:15026311,11050525:340053
x1,579:16338855,11050525
k1,579:16678908,11050525:340053
x1,579:16970179,11050525
x1,579:18153470,11050525
x1,579:18335515,11050525
x1,579:19136512,11050525
k1,579:19136512,11050525:0
)
(1,588:3735552,11832769:15400960,455111,127431
x1,588:5160962,11832769
x1,588:6586372,11832769
k1,579:6809069,11832769:222697
x1,579:7864930,11832769
k1,579:8087627,11832769:222697
x1,579:8926854,11832769
x1,579:9800669,11832769
k1,579:10023366,11832769:222697
x1,579:10971820,11832769
x1,579:12064089,11832769
k1,579:12286786,11832769:222697
x1,579:12836560,11832769
x1,579:15224986,11832769
k1,579:15447683,11832769:222697
x1,579:16576360,11832769
k1,580:16799057,11832769:222697
x1,580:19136512,11832769
k1,580:19136512,11832769:0
)
(1,588:3735552,12615013:15400960,455111,127431
x1,588:4611187,12615013
x1,588:5159141,12615013
x1,588:5781734,12615013
x1,588:6855800,12615013
k1,580:7065449,12615013:209649
x1,580:7647993,12615013
k1,580:7857642,12615013:209649
x1,580:8403777,12615013
x1,580:9334026,12615013
x1,580:9989387,12615013
x1,580:10226045,12615013
k1,580:10435694,12615013:209649
x1,580:11274921,12615013
x1,580:12148736,12615013
k1,580:12358386,12615013:209650
x1,580:13306840,12615013
x1,580:14399109,12615013
k1,580:14608758,12615013:209649
x1,580:14863621,12615013
x1,580:15555392,12615013
x1,580:16305416,12615013
k1,580:16515065,12615013:209649
x1,580:17061200,12615013
x1,580:18262696,12615013
x1,580:19136512,12615013
k1,581:19136512,12615013:0
)
(1,588:3735552,13397258:15400960,491520,163840
x1,588:4099642,13397258
x1,588:4445527,13397258
x1,588:5794478,13397258
k1,581:6101236,13397258:306758
x1,581:6649190,13397258
x1,581:7595822,13397258
x1,581:8693552,13397258
k1,581:9000310,13397258:306758
x1,581:10666020,13397258
k1,581:10972779,13397258:306759
x1,581:11487055,13397258
k1,581:11793724,13397258:306669
x1,581:14052900,13397258
x1,581:16237438,13397258
k1,581:16544196,13397258:306758
x1,581:17092150,13397258
x1,581:18038782,13397258
x1,581:19136512,13397258
k1,581:19136512,13397258:0
)
(1,588:3735552,14179502:15400960,491520,163840
x1,588:6343343,14179502
k1,581:6550741,14179502:207398
x1,581:7424557,14179502
k1,581:7631956,14179502:207399
x1,581:7923227,14179502
x1,581:8960883,14179502
x1,581:10056792,14179502
k1,581:10264190,14179502:207398
x1,581:11483890,14179502
k1,581:11691278,14179502:207388
x1,581:12747139,14179502
k1,581:12954537,14179502:207398
x1,581:13609898,14179502
x1,581:15342964,14179502
k1,581:15550363,14179502:207399
x1,581:16688144,14179502
k1,581:16895542,14179502:207398
x1,581:17678334,14179502
x1,581:18918059,14179502
x1,581:19136512,14179502
k1,588:19136512,14179502:0
)
(1,588:3735552,14961747:15400960,455111,127431
x1,588:5137299,14961747
x1,588:5264730,14961747
k1,582:5480450,14961747:215720
x1,582:6390674,14961747
k1,582:6606394,14961747:215720
x1,582:7755098,14961747
k1,582:7970818,14961747:215720
x1,582:10308273,14961747
k1,582:10523993,14961747:215720
x1,582:11399628,14961747
k1,582:11615348,14961747:215720
x1,582:13253751,14961747
k1,582:13469471,14961747:215720
x1,582:14625455,14961747
k1,582:14841175,14961747:215720
x1,582:16939240,14961747
k1,582:17154960,14961747:215720
x1,582:17864934,14961747
k1,582:18080651,14961747:215717
x1,582:19136512,14961747
k1,582:19136512,14961747:0
)
(1,588:3735552,15743991:15400960,491520,163840
x1,588:4363607,15743991
k1,582:4521436,15743991:157829
x1,582:5650113,15743991
k1,583:5807943,15743991:157830
x1,583:6956647,15743991
k1,583:7114476,15743991:157829
x1,583:9451931,15743991
k1,583:9609761,15743991:157830
x1,583:10083077,15743991
x1,583:10904097,15743991
k1,583:11061926,15743991:157829
x1,583:12409059,15743991
k1,583:12566889,15743991:157830
x1,583:12930979,15743991
x1,583:13258660,15743991
k1,583:13416489,15743991:157829
x1,583:13908010,15743991
x1,583:14181077,15743991
x1,583:15418983,15743991
x1,583:16405666,15743991
k1,583:16563496,15743991:157830
x1,583:17109630,15743991
k1,583:17267459,15743991:157829
x1,583:17959230,15743991
k1,583:18117060,15743991:157830
x1,583:18299105,15743991
(1,583:18299105,15743991:655362,422343,0
x1,583:18954467,15743991
)
x1,583:19136512,15743991
k1,583:19136512,15743991:0
)
(1,588:3735552,16526235:15400960,491520,163840
x1,588:5066301,16526235
k1,583:5299925,16526235:233624
x1,583:6392195,16526235
x1,583:7047556,16526235
k1,583:7281180,16526235:233624
x1,583:10055543,16526235
k1,583:10289166,16526235:233623
x1,583:12673953,16526235
x1,583:13147269,16526235
k1,583:13380878,16526235:233609
x1,583:13562923,16526235
(1,583:13562923,16526235:655362,422343,0
x1,583:14218285,16526235
)
x1,583:14582375,16526235
k1,583:14815999,16526235:233624
x1,583:16800287,16526235
k1,584:17033895,16526235:233608
x1,584:19136512,16526235
k1,584:19136512,16526235:0
)
(1,588:3735552,17308480:15400960,491520,163840
x1,588:3917597,17308480
(1,584:3917597,17308480:655362,422343,0
x1,584:4572959,17308480
)
x1,584:4937049,17308480
k1,584:5086321,17308480:149272
x1,584:5814501,17308480
x1,584:6178591,17308480
x1,584:6744750,17308480
x1,584:7218066,17308480
x1,584:7747816,17308480
x1,584:8621631,17308480
k1,584:8770903,17308480:149272
x1,584:8952948,17308480
(1,584:8952948,17308480:655362,422343,0
x1,584:9608310,17308480
)
x1,584:9790355,17308480
k1,584:9939627,17308480:149272
x1,584:10995488,17308480
k1,584:11144759,17308480:149271
x1,584:12593836,17308480
x1,584:14095708,17308480
k1,584:14244980,17308480:149272
x1,584:14427025,17308480
(1,584:14427025,17308480:655362,422343,0
x1,584:15082387,17308480
)
x1,584:15446477,17308480
k1,584:15595749,17308480:149272
x1,584:16651610,17308480
k1,585:16800882,17308480:149272
x1,585:17676517,17308480
k1,585:17825789,17308480:149272
x1,585:18918059,17308480
x1,585:19136512,17308480
k1,588:19136512,17308480:0
)
(1,588:3735552,18090724:15400960,455111,145636
x1,588:4918844,18090724
k1,585:5072395,18090724:153551
x1,585:5400076,18090724
x1,585:5727757,18090724
x1,585:6383119,18090724
x1,585:7548206,18090724
k1,585:7701758,18090724:153552
x1,585:8284302,18090724
k1,585:8437853,18090724:153551
$1,585:8437853,18090724
x1,585:9814097,18090724
k1,585:9814097,18090724:0
x1,585:10158158,18090724
k1,585:10158158,18090724:0
x1,585:10502219,18090724
k1,585:10502219,18090724:0
x1,585:10846280,18090724
k1,585:10846280,18090724:0
x1,585:11878463,18090724
k1,585:11878463,18090724:0
x1,585:12222524,18090724
k1,585:12222524,18090724:0
x1,585:13942829,18090724
k1,585:13942829,18090724:0
x1,585:14286890,18090724
k1,585:14286890,18090724:0
x1,585:16351256,18090724
(1,585:16351256,18189027:32768,0,0
)
x1,585:16728085,18090724
k1,585:16728085,18090724:0
x1,585:17072146,18090724
k1,585:17072146,18090724:0
x1,585:17760268,18090724
k1,585:17760268,18090724:0
x1,585:18104329,18090724
k1,585:18104329,18090724:0
x1,585:18792451,18090724
k1,585:18792451,18090724:0
x1,585:19136512,18090724
k1,588:19136512,18090724:0
)
(1,588:3735552,18872969:15400960,455111,145636
x1,588:5111796,18872969
k1,585:5111796,18872969:0
x1,585:5455857,18872969
k1,585:5455857,18872969:0
x1,585:7176162,18872969
k1,585:7176162,18872969:0
x1,585:7520223,18872969
k1,585:7520223,18872969:0
x1,585:10960833,18872969
k1,585:10960833,18872969:0
x1,585:11304894,18872969
k1,585:11304894,18872969:0
x1,585:11648955,18872969
$1,585:11648955,18872969
k1,585:12037335,18872969:388380
x1,585:13166012,18872969
k1,586:13554393,18872969:388381
x1,586:14592050,18872969
x1,586:15411251,18872969
k1,586:15799631,18872969:388380
x1,586:15981676,18872969
x1,586:16345766,18872969
x1,586:17130378,18872969
x1,586:17749330,18872969
x1,586:19136512,18872969
k1,586:19136512,18872969:0
)
(1,588:3735552,19655213:15400960,455111,127431
x1,588:4099642,19655213
x1,588:4409118,19655213
x1,588:4663981,19655213
x1,588:5119092,19655213
x1,588:6047519,19655213
k1,586:6364846,19655213:317327
$1,586:6364846,19655213
x1,586:6758216,19655213
$1,586:6758216,19655213
k1,586:7075544,19655213:317328
x1,586:8646591,19655213
k1,586:8963918,19655213:317327
x1,586:10019779,19655213
k1,586:10337107,19655213:317328
$1,586:10337107,19655213
x1,586:10912522,19655213
$1,586:10912522,19655213
k1,586:11229849,19655213:317327
x1,586:12178303,19655213
x1,586:13529075,19655213
k1,586:13846403,19655213:317328
x1,586:14722038,19655213
k1,586:15039365,19655213:317327
x1,586:17482405,19655213
k1,586:17799733,19655213:317328
x1,586:18163823,19655213
x1,586:18491504,19655213
k1,586:18808831,19655213:317327
x1,586:19136512,19655213
k1,586:19136512,19655213:0
)
(1,588:3735552,20437458:15400960,455111,127431
x1,588:4128922,20437458
k1,586:4304786,20437458:175864
x1,586:4814512,20437458
k1,586:4990376,20437458:175864
x1,586:5565791,20437458
$1,586:5565791,20437458
k1,586:5829593,20437458:263802
x1,586:7040190,20437458
k1,586:7303946,20437458:263756
x1,586:8177762,20437458
x1,586:9217239,20437458
k1,586:9481041,20437458:263802
$1,586:9481041,20437458
x1,586:9928416,20437458
$1,586:9975292,20437458
x1,586:10157337,20437458
k1,586:10421138,20437458:263801
x1,586:10858046,20437458
k1,587:11121848,20437458:263802
x1,587:12032072,20437458
k1,587:12295874,20437458:263802
$1,587:12295874,20437458
x1,587:12521654,20437458
$1,587:12521654,20437458
x1,587:13140607,20437458
k1,587:13404409,20437458:263802
x1,587:14716953,20437458
k1,587:14980754,20437458:263801
x1,587:15421302,20437458
k1,587:15685104,20437458:263802
x1,587:16376875,20437458
x1,587:17325329,20437458
x1,587:17653010,20437458
x1,587:18290166,20437458
k1,587:18553968,20437458:263802
x1,587:19136512,20437458
k1,587:19136512,20437458:0
)
(1,588:3735552,21219702:15400960,455111,187504
x1,588:4574779,21219702
x1,588:5448594,21219702
g1,587:5667047,21219702
x1,587:6577271,21219702
g1,587:6795724,21219702
$1,587:6795724,21219702
x1,587:7065605,21219702
$1,587:7103120,21219702
x1,587:7722073,21219702
g1,587:7940526,21219702
x1,587:8888980,21219702
x1,587:10163294,21219702
g1,587:10381747,21219702
$1,587:10381747,21219702
x1,587:10829122,21219702
(1,587:10829122,21318005:617208,303558,89201
x1,587:11387053,21318005
)
g1,587:11628370,21219702
x1,587:12138096,21219702
g1,587:12320136,21219702
x1,587:12647817,21219702
$1,587:12647817,21219702
x1,587:12829862,21219702
g1,587:13048315,21219702
x1,587:13994949,21219702
x1,587:14542903,21219702
x1,587:15748038,21219702
g1,587:15966491,21219702
$1,587:15966491,21219702
x1,587:16413866,21219702
(1,587:16413866,21318005:617208,303558,89201
x1,587:16971797,21318005
)
g1,587:17213114,21219702
x1,587:17722840,21219702
g1,587:17904880,21219702
x1,587:18232561,21219702
$1,587:18232561,21219702
x1,587:18414606,21219702
k1,588:19136512,21219702:721906
g1,588:19136512,21219702
)
(1,593:3735552,22001946:15400960,455111,127431
h1,591:3735552,22001946:524288,0,0
x1,591:5388517,22001946
k1,591:5621834,22001946:233317
x1,591:7047244,22001946
x1,591:8432606,22001946
k1,591:8665922,22001946:233316
x1,591:9652605,22001946
x1,591:9834650,22001946
x1,591:10601059,22001946
x1,591:10783104,22001946
x1,591:11769786,22001946
k1,591:12003103,22001946:233317
x1,591:12367193,22001946
x1,591:12676669,22001946
x1,591:12931532,22001946
x1,591:13386643,22001946
x1,591:14315070,22001946
k1,591:14548386,22001946:233316
x1,591:16119433,22001946
k1,591:16352750,22001946:233317
x1,591:17228385,22001946
k1,591:17461701,22001946:233316
x1,591:18262698,22001946
x1,591:18918059,22001946
x1,591:19136512,22001946
k1,593:19136512,22001946:0
)
(1,593:3735552,22784191:15400960,491520,163840
x1,593:5155502,22784191
k1,591:5327435,22784191:171933
x1,591:5950028,22784191
x1,591:6823844,22784191
k1,591:6995776,22784191:171932
x1,591:8197272,22784191
x1,591:10227072,22784191
k1,591:10398959,22784191:171887
x1,591:10581004,22784191
(1,591:10581004,22784191:655362,422343,0
x1,591:11236366,22784191
)
x1,591:11418411,22784191
k1,591:11590343,22784191:171932
x1,591:12209295,22784191
x1,591:13449020,22784191
x1,591:14322836,22784191
k1,591:14494769,22784191:171933
x1,591:15077313,22784191
k1,591:15249245,22784191:171932
x1,591:16159469,22784191
k1,591:16331402,22784191:171933
x1,591:17354492,22784191
k1,591:17526424,22784191:171932
x1,591:18054355,22784191
k1,591:18226288,22784191:171933
x1,591:19136512,22784191
k1,591:19136512,22784191:0
)
(1,593:3735552,23566435:15400960,455111,127431
x1,593:4900639,23566435
x1,593:6138545,23566435
k1,591:6398561,23566435:260016
x1,591:7385244,23566435
x1,591:8810654,23566435
x1,591:10236064,23566435
k1,591:10496080,23566435:260016
x1,591:10860170,23566435
x1,591:11169646,23566435
x1,591:11424509,23566435
x1,591:11879620,23566435
x1,591:12808047,23566435
k1,591:13068064,23566435:260017
x1,591:13322927,23566435
x1,591:13778038,23566435
x1,591:14087514,23566435
k1,591:14347530,23566435:260016
x1,591:16100622,23566435
k1,591:16360638,23566435:260016
x1,591:17489315,23566435
k1,592:17749331,23566435:260016
x1,592:18736014,23566435
x1,592:18918059,23566435
x1,592:19136512,23566435
k1,593:19136512,23566435:0
)
(1,593:3735552,24348680:15400960,455111,127431
x1,593:4501961,24348680
x1,593:4938869,24348680
x1,593:5266550,24348680
k1,592:5580618,24348680:314068
x1,592:6126753,24348680
x1,592:6911367,24348680
x1,592:7785183,24348680
x1,592:8913862,24348680
k1,592:9227930,24348680:314068
x1,592:9755861,24348680
k1,592:10069929,24348680:314068
$1,592:10069929,24348680
x1,592:10463299,24348680
$1,592:10463299,24348680
k1,592:10777368,24348680:314069
x1,592:12348415,24348680
k1,592:12662483,24348680:314068
x1,592:13538118,24348680
k1,592:13852186,24348680:314068
x1,592:15605277,24348680
k1,592:15919345,24348680:314068
x1,592:16465480,24348680
k1,592:16779548,24348680:314068
x1,592:17107229,24348680
k1,592:17421297,24348680:314068
$1,592:17421297,24348680
x1,592:17814667,24348680
k1,592:18024042,24348680:209375
x1,592:18533768,24348680
k1,592:18743142,24348680:209374
x1,592:19136512,24348680
$1,592:19136512,24348680
k1,593:19136512,24348680:0
)
(1,593:3735552,25130924:15400960,556402,0
x1,593:4609368,25130924
x1,593:5648845,25130924
g1,592:5867298,25130924
$1,592:5867298,25130924
x1,592:6269161,25130924
(1,592:6306934,24893099:305586,318577,0
x1,592:6579752,24893099
)
$1,592:6612520,25130924
x1,592:6794565,25130924
k1,593:19136512,25130924:12341947
g1,593:19136512,25130924
)
(1,601:3735552,25913169:15400960,455111,0
h1,594:3735552,25913169:524288,0,0
x1,594:5388517,25913169
k1,594:5838889,25913169:450372
x1,594:6787343,25913169
x1,594:7843204,25913169
x1,594:8971881,25913169
k1,594:9422254,25913169:450373
x1,594:9768140,25913169
x1,594:10297889,25913169
x1,594:11430208,25913169
k1,594:11880580,25913169:450372
x1,594:12408511,25913169
k1,594:12858884,25913169:450373
x1,594:13769108,25913169
k1,594:14219480,25913169:450372
x1,594:16149156,25913169
x1,594:16822722,25913169
x1,594:19136512,25913169
k1,594:19136512,25913169:0
)
(1,601:3735552,26695413:15400960,455111,127431
x1,601:5160961,26695413
k1,594:5597345,26695413:436384
x1,594:6037893,26695413
k1,594:6474276,26695413:436383
x1,594:7752230,26695413
k1,594:8188614,26695413:436384
x1,594:8771158,26695413
k1,594:9207541,26695413:436383
x1,594:10008538,26695413
x1,594:10663899,26695413
x1,594:11719759,26695413
k1,594:12156143,26695413:436384
x1,594:13066367,26695413
k1,595:13502750,26695413:436383
x1,595:14052524,26695413
x1,595:16000402,26695413
k1,595:16436786,26695413:436384
x1,595:17423469,26695413
x1,595:17605514,26695413
x1,595:18371923,26695413
x1,595:18808831,26695413
x1,595:19136512,26695413
k1,595:19136512,26695413:0
)
(1,601:3735552,27477657:15400960,491520,163840
x1,601:4263483,27477657
k1,595:4686986,27477657:423503
x1,595:5597210,27477657
k1,595:6020714,27477657:423504
x1,595:6859941,27477657
x1,595:7733756,27477657
k1,595:8157259,27477657:423503
x1,595:9105713,27477657
x1,595:10456485,27477657
k1,595:10879989,27477657:423504
x1,595:11062034,27477657
(1,595:11062034,27477657:655362,422343,0
x1,595:11717396,27477657
)
x1,595:12081486,27477657
k1,595:12504989,27477657:423503
x1,595:13460724,27477657
k1,596:13884228,27477657:423504
$1,596:13884228,27477657
x1,596:14213956,27477657
(1,596:14213956,27575960:294003,295640,0
x1,596:14475191,27575960
)
$1,596:14507959,27477657
k1,596:14931462,27477657:423503
x1,596:15987323,27477657
k1,596:16410827,27477657:423504
$1,596:16410827,27477657
x1,596:16740555,27477657
(1,596:16740555,27575960:294003,295640,0
x1,596:17001790,27575960
)
$1,596:17034558,27477657
k1,596:17458061,27477657:423503
x1,596:18370105,27477657
x1,596:18918059,27477657
x1,596:19136512,27477657
k1,601:19136512,27477657:0
)
(1,601:3735552,28259902:15400960,455111,127431
x1,601:4649416,28259902
x1,601:4886074,28259902
k1,596:5344519,28259902:458445
x1,596:5599382,28259902
x1,596:6054493,28259902
x1,596:6363969,28259902
k1,596:6822413,28259902:458444
x1,596:7770867,28259902
x1,596:9303684,28259902
k1,596:9762129,28259902:458445
x1,596:10890806,28259902
k1,597:11349251,28259902:458445
x1,597:13278927,28259902
x1,597:13952493,28259902
x1,597:16266283,28259902
k1,597:16724727,28259902:458444
x1,597:18150136,28259902
k1,597:18608581,28259902:458445
x1,597:19136512,28259902
k1,597:19136512,28259902:0
)
(1,601:3735552,29042146:15400960,491520,163840
x1,601:4645776,29042146
k1,597:4943840,29042146:298064
x1,597:6148977,29042146
x1,597:7461521,29042146
x1,597:8590198,29042146
k1,597:8888263,29042146:298065
x1,597:9234149,29042146
x1,597:9763898,29042146
x1,597:10896217,29042146
k1,597:11194281,29042146:298064
x1,597:11722212,29042146
k1,597:12020277,29042146:298065
$1,597:12020277,29042146
x1,597:12350005,29042146
(1,597:12350005,29140449:294003,295640,0
x1,597:12611240,29140449
)
$1,597:12644008,29042146
k1,597:12942072,29042146:298064
x1,597:13997933,29042146
k1,597:14295998,29042146:298065
$1,597:14295998,29042146
x1,597:14625726,29042146
(1,597:14625726,29140449:294003,295640,0
x1,597:14886961,29140449
)
$1,597:14919729,29042146
k1,597:15217793,29042146:298064
x1,597:15658341,29042146
k1,597:15956406,29042146:298065
$1,598:15956406,29042146
x1,598:16518469,29042146
(1,598:16518469,29042146:623731,282168,127431
x1,598:16848197,29042146
(1,598:16848197,29140449:294003,295640,0
x1,598:17109432,29140449
)
)
x1,598:17324245,29042146
k1,598:17433469,29042146:109224
(1,598:17433469,29042146:623731,282168,127431
x1,598:17763197,29042146
(1,598:17763197,29140449:294003,295640,0
x1,598:18024432,29140449
)
)
x1,598:18312063,29042146
k1,598:18626786,29042146:314723
x1,598:19136512,29042146
k1,601:19136512,29042146:0
)
(1,601:3735552,29933434:15400960,661912,557052
(1,598:3735552,29933434:6304440,661912,557052
(1,598:3735552,29933434:6304440,661912,557052
h1,598:3735552,29933434:78643,0,0
[1,598:3814195,29933434:6147154,661912,557052
(1,598:3814195,29615586:6147154,344064,114688
k1,598:5624051,29615586:1809856
x1,598:5945862,29615586
x1,598:6463825,29615586
x1,598:6739168,29615586
(1,598:6739168,29615586:525938,197518,89201
x1,598:7009330,29615586
(1,598:7009330,29681122:255776,211171,0
x1,598:7232338,29681122
)
)
x1,598:7420754,29615586
(1,598:7420754,29615586:525938,197518,89201
x1,598:7690916,29615586
(1,598:7690916,29681122:255776,211171,0
x1,598:7913924,29681122
)
)
x1,598:8151493,29615586
k1,598:9961349,29615586:1809856
)
(1,598:3814195,30304526:6147154,495613,185959
(1,598:3814195,30304526:3073577,495613,185959
(1,598:3814195,29861339:546135,26213,629146
x1,598:4360330,29861339
)
[1,598:4360330,30304526:2527442,495613,114688
(1,598:4360330,30304526:2527442,344064,114688
x1,598:4682141,30304526
x1,598:5200104,30304526
x1,598:5475447,30304526
(1,598:5475447,30304526:525938,197518,89201
x1,598:5745609,30304526
(1,598:5745609,30370062:255776,211171,0
x1,598:5968617,30370062
)
)
x1,598:6157033,30304526
(1,598:6157033,30304526:525938,197518,89201
x1,598:6427195,30304526
(1,598:6427195,30370062:255776,211171,0
x1,598:6650203,30370062
)
)
x1,598:6887772,30304526
)
]
)
(1,598:6887772,30304526:3073577,495613,185959
(1,598:6887772,29861339:546135,26213,629146
x1,598:7433907,29861339
)
[1,598:7433907,30304526:2527442,495613,114688
(1,598:7433907,30304526:2527442,344064,114688
x1,598:7755718,30304526
x1,598:8273681,30304526
x1,598:8549024,30304526
(1,598:8549024,30304526:525938,197518,89201
x1,598:8819186,30304526
(1,598:8819186,30370062:255776,211171,0
x1,598:9042194,30370062
)
)
x1,598:9230610,30304526
(1,598:9230610,30304526:525938,197518,89201
x1,598:9500772,30304526
(1,598:9500772,30370062:255776,211171,0
x1,598:9723780,30370062
)
)
x1,598:9961349,30304526
)
]
)
)
]
h1,598:9961349,29933434:78643,0,0
)
)
$1,598:10039992,29933434
x1,598:10222037,29933434
k1,598:10459919,29933434:237882
x1,598:12136550,29933434
k1,599:12374431,29933434:237881
$1,599:12374431,29933434
x1,599:12776294,29933434
x1,599:13433018,29933434
x1,599:14142994,29933434
k1,599:14252218,29933434:109224
x1,599:14689126,29933434
$1,599:14689126,29933434
k1,599:14927008,29933434:237882
x1,599:15291098,29933434
x1,599:15600574,29933434
k1,599:15838455,29933434:237881
x1,599:16748679,29933434
k1,599:16986561,29933434:237882
x1,599:18080651,29933434
x1,599:18262696,29933434
x1,599:19136512,29933434
k1,599:19136512,29933434:0
)
(1,601:3735552,31011133:15400960,455111,127431
x1,601:5665228,31011133
x1,601:6338794,31011133
x1,599:8652584,31011133
k1,599:8944941,31011133:292357
x1,599:10328483,31011133
x1,599:11529979,31011133
x1,599:11766637,31011133
k1,599:12058995,31011133:292358
x1,599:13666449,31011133
k1,599:13958806,31011133:292357
x1,599:15087483,31011133
k1,600:15379841,31011133:292358
x1,600:16366524,31011133
x1,600:16548569,31011133
x1,600:17314978,31011133
x1,600:17751886,31011133
x1,600:18079567,31011133
k1,600:18371924,31011133:292357
x1,600:18918059,31011133
x1,600:19136512,31011133
k1,601:19136512,31011133:0
)
(1,601:3735552,31793378:15400960,455111,127431
x1,601:4520166,31793378
x1,601:5393982,31793378
x1,601:6522661,31793378
k1,600:6697106,31793378:174445
x1,600:7225037,31793378
k1,600:7399481,31793378:174444
$1,600:7399481,31793378
x1,600:7974896,31793378
$1,600:7974896,31793378
k1,600:8149341,31793378:174445
x1,600:8988568,31793378
x1,600:9862383,31793378
k1,600:10036828,31793378:174445
x1,600:10985282,31793378
x1,600:12336054,31793378
k1,600:12510499,31793378:174445
x1,600:13386134,31793378
k1,600:13560578,31793378:174444
x1,600:14215939,31793378
x1,600:15817934,31793378
k1,600:15992379,31793378:174445
x1,600:16356469,31793378
x1,600:16684150,31793378
k1,600:16858595,31793378:174445
x1,600:17186276,31793378
k1,600:17360720,31793378:174444
$1,600:17360720,31793378
x1,600:17936135,31793378
k1,600:17993753,31793378:57618
x1,600:18503479,31793378
k1,600:18561097,31793378:57618
x1,600:19136512,31793378
$1,600:19136512,31793378
k1,601:19136512,31793378:0
)
(1,601:3735552,32575622:15400960,519994,0
x1,601:4609368,32575622
x1,601:5648845,32575622
g1,600:5867298,32575622
$1,600:5867298,32575622
x1,600:6269161,32575622
(1,600:6306934,32337797:230742,282169,0
x1,600:6504908,32337797
)
$1,600:6537676,32575622
x1,600:6719721,32575622
k1,601:19136512,32575622:12416791
g1,601:19136512,32575622
)
[1,623:3735552,37060647:15400960,3719531,0
[1,623:3735552,37060647:15400960,3719531,0
(1,613:3735552,33705205:15400960,364089,0
h1,613:3735552,33705205:0,0,0
[1,613:3735552,33705205:15400960,364089,0
(1,613:3735552,33705205:15400960,364089,0
h1,613:3735552,33705205:0,0,0
x1,613:4120032,33705205
x1,613:5043366,33705205
g1,613:5235606,33705205
x1,613:5523966,33705205
g1,613:5812326,33705205
x1,613:6758962,33705205
g1,613:6951202,33705205
x1,613:7843952,33705205
x1,613:9681154,33705205
g1,613:9873394,33705205
x1,613:10337974,33705205
g1,613:10530214,33705205
x1,613:11304271,33705205
g1,613:11496511,33705205
x1,613:11790696,33705205
x1,613:13649015,33705205
x1,613:14106313,33705205
g1,613:14298553,33705205
x1,613:16277169,33705205
k1,613:17706841,33705205:1429672
k1,613:19136512,33705205:1429671
)
]
g1,613:19136512,33705205
g1,613:19136512,33705205
)
(1,623:3735552,35677838:15400960,1644953,1382809
k1,623:5481937,35677838:1746385
h1,615:5481937,35677838:0,0,0
(1,622:5481937,35677838:11908191,1644953,1382809
$1,622:5481937,35677838
[1,622:5481937,35677838:11908191,1644953,1382809
(1,617:5481937,34471974:11908191,412875,176949
g1,617:5481937,34471974
(1,617:5481937,34471974:3512222,412875,176949
r1,721:5481937,34471974:0,589824,176949
g1,617:5875153,34471974
g1,617:5875154,34471974
x1,617:7889686,34471974
k1,617:8600943,34471974:711257
g1,617:8994159,34471974
)
g1,617:8994159,34471974
(1,617:8994159,34471974:2055301,412875,176949
g1,617:9387375,34471974
g1,617:9387376,34471974
x1,617:10141050,34471974
k1,617:10656244,34471974:515194
g1,617:11049460,34471974
)
g1,617:11049460,34471974
(1,617:11049460,34471974:2230066,412875,176949
g1,617:11442676,34471974
g1,617:11442677,34471974
x1,617:12886310,34471974
g1,617:12886310,34471974
g1,617:13279526,34471974
)
g1,617:13279526,34471974
(1,617:13279526,34471974:2055301,412875,176949
g1,617:13672742,34471974
g1,617:13672743,34471974
x1,617:14183385,34471974
k1,617:14941611,34471974:758226
g1,617:15334827,34471974
)
g1,617:15334827,34471974
(1,617:15334827,34471974:2055301,412875,176949
g1,617:15728043,34471974
g1,617:15728044,34471974
x1,617:16062101,34471974
k1,617:16996912,34471974:934811
g1,617:17390128,34471974
)
g1,617:17390128,34471974
)
(1,619:5481937,35088012:11908191,412875,176949
g1,618:5481937,35088012
(1,618:5481937,35088012:3512222,412875,176949
r1,721:5481937,35088012:0,589824,176949
g1,618:5875153,35088012
g1,618:5875154,35088012
x1,618:8585469,35088012
k1,618:8600943,35088012:15474
g1,618:8994159,35088012
)
g1,618:8994159,35088012
(1,618:8994159,35088012:2055301,412875,176949
g1,618:9387375,35088012
g1,618:9387376,35088012
x1,618:9944440,35088012
k1,618:10656244,35088012:711804
g1,618:11049460,35088012
)
g1,618:11049460,35088012
(1,618:11049460,35088012:2230066,412875,176949
g1,618:11442676,35088012
g1,618:11442677,35088012
x1,618:12278273,35088012
k1,618:12886310,35088012:608037
g1,618:13279526,35088012
)
g1,618:13279526,35088012
(1,618:13279526,35088012:2055301,412875,176949
g1,618:13672742,35088012
g1,618:13672743,35088012
x1,618:14786871,35088012
k1,618:14941611,35088012:154740
g1,618:15334827,35088012
)
g1,618:15334827,35088012
(1,619:15334827,35088012:2055301,412875,176949
g1,618:15728043,35088012
g1,618:15728044,35088012
x1,618:16842172,35088012
k1,619:16996912,35088012:154740
g1,619:17390128,35088012
)
g1,619:17390128,35088012
)
(1,620:5481937,35677836:11908191,412875,176949
g1,619:5481937,35677836
(1,619:5481937,35677836:3512222,412875,176949
r1,721:5481937,35677836:0,589824,176949
g1,619:5875153,35677836
g1,619:5875154,35677836
x1,619:7247424,35677836
k1,619:8600943,35677836:1353519
g1,619:8994159,35677836
)
g1,619:8994159,35677836
(1,619:8994159,35677836:2055301,412875,176949
g1,619:9387375,35677836
g1,619:9387376,35677836
x1,619:9944440,35677836
k1,619:10656244,35677836:711804
g1,619:11049460,35677836
)
g1,619:11049460,35677836
(1,619:11049460,35677836:2230066,412875,176949
g1,619:11442676,35677836
g1,619:11442677,35677836
x1,619:12278273,35677836
k1,619:12886310,35677836:608037
g1,619:13279526,35677836
)
g1,619:13279526,35677836
(1,619:13279526,35677836:2055301,412875,176949
g1,619:13672742,35677836
g1,619:13672743,35677836
x1,619:14508339,35677836
k1,619:14941611,35677836:433272
g1,619:15334827,35677836
)
g1,619:15334827,35677836
(1,620:15334827,35677836:2055301,412875,176949
g1,619:15728043,35677836
g1,619:15728044,35677836
x1,619:16563640,35677836
k1,620:16996912,35677836:433272
g1,620:17390128,35677836
)
g1,620:17390128,35677836
)
(1,621:5481937,36267660:11908191,412875,176949
g1,620:5481937,36267660
(1,620:5481937,36267660:3512222,412875,176949
r1,721:5481937,36267660:0,589824,176949
g1,620:5875153,36267660
g1,620:5875154,36267660
x1,620:6255633,36267660
x1,620:6476820,36267660
x1,620:7592404,36267660
k1,620:8600943,36267660:1008539
g1,620:8994159,36267660
)
g1,620:8994159,36267660
(1,620:8994159,36267660:2055301,412875,176949
g1,620:9387375,36267660
g1,620:9387376,36267660
x1,620:9944440,36267660
k1,620:10656244,36267660:711804
g1,620:11049460,36267660
)
g1,620:11049460,36267660
(1,620:11049460,36267660:2230066,412875,176949
g1,620:11442676,36267660
g1,620:11442677,36267660
x1,620:11999741,36267660
k1,620:12886310,36267660:886569
g1,620:13279526,36267660
)
g1,620:13279526,36267660
(1,620:13279526,36267660:2055301,412875,176949
g1,620:13672742,36267660
g1,620:13672743,36267660
x1,620:14508339,36267660
k1,620:14941611,36267660:433272
g1,620:15334827,36267660
)
g1,620:15334827,36267660
(1,621:15334827,36267660:2055301,412875,176949
g1,620:15728043,36267660
g1,620:15728044,36267660
x1,620:16563640,36267660
k1,621:16996912,36267660:433272
g1,621:17390128,36267660
)
g1,621:17390128,36267660
)
(1,621:5481937,36857484:11908191,412875,176949
g1,621:5481937,36857484
(1,621:5481937,36857484:3512222,412875,176949
r1,721:5481937,36857484:0,589824,176949
g1,621:5875153,36857484
g1,621:5875154,36857484
x1,621:6739877,36857484
x1,621:7462239,36857484
x1,621:8600943,36857484
g1,621:8600943,36857484
g1,621:8994159,36857484
)
g1,621:8994159,36857484
(1,621:8994159,36857484:2055301,412875,176949
g1,621:9387375,36857484
g1,621:9387376,36857484
x1,621:10656244,36857484
g1,621:10656244,36857484
g1,621:11049460,36857484
)
g1,621:11049460,36857484
(1,621:11049460,36857484:2230066,412875,176949
g1,621:11442676,36857484
g1,621:11442677,36857484
x1,621:12711545,36857484
k1,621:12886310,36857484:174765
g1,621:13279526,36857484
)
g1,621:13279526,36857484
(1,621:13279526,36857484:2055301,412875,176949
g1,621:13672742,36857484
g1,621:13672743,36857484
x1,621:14941611,36857484
g1,621:14941611,36857484
g1,621:15334827,36857484
)
g1,621:15334827,36857484
(1,621:15334827,36857484:2055301,412875,176949
g1,621:15728043,36857484
g1,621:15728044,36857484
x1,621:16996912,36857484
g1,621:16996912,36857484
g1,621:17390128,36857484
)
g1,621:17390128,36857484
)
]
$1,622:17390128,35677838
)
g1,623:17390128,35677838
k1,623:19136512,35677838:1746384
)
]
]
(1,626:3735552,39498669:15400960,546133,0
(1,626:3735552,39498669:0,0,0
g1,626:3735552,39498669
)
x1,626:6098137,39498669
x1,626:6895059,39498669
k1,626:13015786,39498669:6120727
k1,626:19136512,39498669:6120726
)
(1,634:3735552,40280980:15400960,455111,127431
x1,634:4363607,40280980
x1,627:6029316,40280980
x1,627:7968094,40280980
k1,627:8232622,40280980:264528
x1,627:9106438,40280980
x1,627:9488733,40280980
x1,627:10220552,40280980
k1,627:10485126,40280980:264574
x1,627:11954226,40280980
k1,627:12218800,40280980:264574
x1,627:13130844,40280980
x1,627:13968250,40280980
x1,627:15096929,40280980
k1,627:15361504,40280980:264575
x1,627:16674048,40280980
x1,627:17693499,40280980
k1,627:17958073,40280980:264574
x1,627:18544257,40280980
k1,627:18808831,40280980:264574
x1,627:19136512,40280980
k1,627:19136512,40280980:0
)
(1,634:3735552,41063224:15400960,455111,127431
x1,634:5009866,41063224
x1,634:7103383,41063224
x1,627:7376449,41063224
k1,627:7713953,41063224:337504
x1,627:8533155,41063224
x1,627:9372382,41063224
x1,627:10173379,41063224
x1,627:11302058,41063224
k1,627:11639561,41063224:337503
x1,627:12952105,41063224
x1,627:13971556,41063224
k1,627:14309060,41063224:337504
x1,627:15583374,41063224
k1,627:15920877,41063224:337503
x1,627:17561102,41063224
k1,627:17898606,41063224:337504
x1,627:19136512,41063224
k1,627:19136512,41063224:0
)
(1,634:3735552,41845469:15400960,455111,187504
x1,634:4611187,41845469
x1,634:4975277,41845469
x1,634:5741686,41845469
x1,634:6542683,41845469
x1,634:7671362,41845469
k1,627:8114270,41845469:442908
x1,627:9721725,41845469
k1,627:10164633,41845469:442908
x1,627:11220494,41845469
k1,627:11663401,41845469:442907
$1,628:11663401,41845469
x1,628:12109411,41845469
(1,628:12109411,41943772:710886,295640,89201
x1,628:12787529,41943772
)
$1,628:12820297,41845469
k1,628:13263205,41845469:442908
x1,628:14757794,41845469
k1,628:15200702,41845469:442908
x1,628:16076337,41845469
x1,628:16440427,41845469
x1,628:17206836,41845469
x1,628:18007833,41845469
x1,628:19136512,41845469
k1,628:19136512,41845469:0
)
(1,634:3735552,42627713:15400960,455111,127431
x1,634:5525052,42627713
k1,628:5795919,42627713:270867
x1,628:6423974,42627713
k1,629:5795919,42627713:-54614
x1,629:8089683,42627713
x1,629:10028461,42627713
k1,629:10299276,42627713:270815
x1,629:11227706,42627713
x1,629:11759275,42627713
k1,629:12030142,42627713:270867
x1,629:12940366,42627713
k1,629:13211233,42627713:270867
x1,629:14421830,42627713
k1,629:14692645,42627713:270815
x1,629:15566461,42627713
x1,629:16605938,42627713
k1,629:16876805,42627713:270867
$1,629:16876805,42627713
x1,629:17324180,42627713
$1,629:17371056,42627713
x1,629:17553101,42627713
k1,629:17823968,42627713:270867
x1,629:19136512,42627713
k1,629:19136512,42627713:0
)
(1,634:3735552,43409957:15400960,556402,127431
x1,634:4722235,43409957
x1,634:4904280,43409957
x1,634:5670689,43409957
x1,634:6107597,43409957
x1,634:6435278,43409957
k1,629:6719624,43409957:284346
x1,629:7593440,43409957
x1,629:8632917,43409957
k1,629:8917262,43409957:284345
$1,629:8917262,43409957
x1,629:9319125,43409957
(1,629:9356898,43172132:305586,318577,0
x1,629:9629716,43172132
)
$1,629:9662484,43409957
k1,629:9946830,43409957:284346
x1,629:11002691,43409957
k1,629:11287036,43409957:284345
x1,629:12126263,43409957
x1,629:13000078,43409957
k1,629:13284424,43409957:284346
x1,629:14271107,43409957
x1,629:14453152,43409957
x1,629:15219561,43409957
x1,629:15656469,43409957
x1,629:15984150,43409957
k1,629:16268495,43409957:284345
x1,629:17142311,43409957
x1,629:18181788,43409957
k1,630:18466134,43409957:284346
$1,630:18466134,43409957
x1,630:18867997,43409957
(1,630:18905770,43172132:230742,282169,0
x1,630:19103744,43172132
)
$1,630:19136512,43409957
k1,634:19136512,43409957:0
)
(1,634:3735552,44192202:15400960,556402,127431
x1,634:4321736,44192202
k1,630:4663651,44192202:341915
x1,630:5209786,44192202
x1,630:6633377,44192202
k1,630:6975291,44192202:341914
x1,630:8147658,44192202
k1,630:8489573,44192202:341915
$1,630:8489573,44192202
x1,630:8891436,44192202
(1,630:8929209,43954377:305586,318577,0
x1,630:9202027,43954377
)
$1,630:9234795,44192202
k1,630:9576710,44192202:341915
x1,630:10632571,44192202
k1,630:10974485,44192202:341914
$1,630:10974485,44192202
x1,630:11376348,44192202
(1,630:11414121,43954377:230742,282169,0
x1,630:11612095,43954377
)
$1,630:11644863,44192202
k1,630:11986778,44192202:341915
x1,630:12569322,44192202
k1,630:12911237,44192202:341915
x1,630:13894279,44192202
x1,630:15574552,44192202
k1,630:15916466,44192202:341914
x1,630:17556691,44192202
k1,630:17898606,44192202:341915
x1,630:19136512,44192202
k1,630:19136512,44192202:0
)
(1,634:3735552,44974446:15400960,455111,127431
x1,634:4611187,44974446
x1,634:4975277,44974446
x1,634:5741686,44974446
x1,634:6542683,44974446
x1,634:7671362,44974446
k1,630:8007046,44974446:335684
x1,630:9796546,44974446
k1,630:10132229,44974446:335683
x1,630:11188090,44974446
k1,631:11523774,44974446:335684
x1,631:12637889,44974446
x1,631:12910955,44974446
k1,631:13246638,44974446:335683
x1,631:14520952,44974446
x1,631:16614469,44974446
x1,631:16887535,44974446
k1,631:17223219,44974446:335684
x1,631:18097035,44974446
x1,631:19136512,44974446
k1,631:19136512,44974446:0
)
(1,634:3735552,45756691:15400960,455111,127431
x1,634:4554754,45756691
x1,634:5393981,45756691
x1,634:6194978,45756691
x1,634:7323657,45756691
k1,631:7621035,45756691:297378
x1,631:8933579,45756691
x1,631:9953030,45756691
k1,631:10250408,45756691:297378
x1,631:10778339,45756691
k1,631:11075717,45756691:297378
$1,631:11075717,45756691
x1,631:11523092,45756691
$1,631:11569968,45756691
k1,631:11867346,45756691:297378
x1,631:13141660,45756691
k1,631:13439038,45756691:297378
x1,631:15079263,45756691
k1,631:15376641,45756691:297378
x1,631:16614547,45756691
k1,631:16911925,45756691:297378
x1,631:17787560,45756691
x1,631:18151650,45756691
x1,631:18918059,45756691
x1,631:19136512,45756691
k1,634:19136512,45756691:0
)
(1,634:3735552,46538935:15400960,455111,187504
x1,634:4536549,46538935
x1,634:5665228,46538935
k1,631:5955324,46538935:290096
x1,631:7562779,46538935
k1,631:7852876,46538935:290097
x1,631:8908737,46538935
k1,631:9198833,46538935:290096
$1,632:9198833,46538935
x1,632:9644843,46538935
(1,632:9644843,46637238:710886,295640,89201
x1,632:10322961,46637238
)
$1,632:10355729,46538935
k1,632:10645825,46538935:290096
x1,632:12140414,46538935
k1,632:12430510,46538935:290096
x1,632:13306145,46538935
x1,632:13670235,46538935
x1,632:14436644,46538935
x1,632:15237641,46538935
x1,632:16366320,46538935
k1,632:16656417,46538935:290097
x1,632:18263872,46538935
k1,632:18553968,46538935:290096
x1,632:19136512,46538935
k1,632:19136512,46538935:0
)
(1,634:3735552,47321180:15400960,455111,127431
x1,634:4427323,47321180
x1,634:5556002,47321180
k1,632:5823376,47321180:267374
x1,632:6733600,47321180
k1,632:7000974,47321180:267374
x1,632:7820176,47321180
x1,632:8987083,47321180
k1,632:9254457,47321180:267374
x1,632:10128273,47321180
x1,632:10821864,47321180
x1,632:11662909,47321180
k1,632:11930283,47321180:267374
x1,632:12458214,47321180
k1,632:12725588,47321180:267374
x1,632:14296635,47321180
k1,632:14564009,47321180:267374
x1,632:15619870,47321180
k1,632:15887244,47321180:267374
x1,632:16726471,47321180
x1,632:18040834,47321180
k1,632:18308208,47321180:267374
x1,632:18918059,47321180
x1,632:19136512,47321180
k1,634:19136512,47321180:0
)
(1,634:3735552,48103424:15400960,455111,127431
x1,634:5137299,48103424
k1,632:5320933,48103424:183634
x1,632:6231157,48103424
k1,632:6414791,48103424:183634
x1,632:7233993,48103424
x1,632:8400900,48103424
k1,632:8584534,48103424:183634
x1,632:9458350,48103424
x1,632:10151941,48103424
x1,632:10992986,48103424
k1,632:11176619,48103424:183633
x1,632:12052254,48103424
k1,632:12235888,48103424:183634
x1,632:13036886,48103424
x1,632:14347608,48103424
k1,632:14531242,48103424:183634
x1,632:15113786,48103424
k1,632:15297420,48103424:183634
x1,632:16209464,48103424
x1,632:17301733,48103424
k1,632:17485367,48103424:183634
x1,632:19136512,48103424
k1,632:19136512,48103424:0
)
]
g1,721:19136512,48103424
)
k1,721:19595264,48103424:458752
r1,721:19595264,48103424:0,42663936,0
k1,721:20054016,48103424:458752
(1,721:20054016,48103424:15400960,42663936,0
[1,721:20054016,48103424:15400960,42663936,0
(1,634:20054016,6356992:15400960,455111,127431
x1,634:20545537,6356992
k1,633:20726133,6356992:180596
x1,633:22020472,6356992
k1,633:22201106,6356992:180634
x1,633:22892877,6356992
x1,633:23347988,6356992
k1,633:23528622,6356992:180634
x1,633:23819893,6356992
x1,633:25005005,6356992
k1,633:25185638,6356992:180633
x1,633:25713569,6356992
k1,633:25894203,6356992:180634
x1,633:26522258,6356992
x1,633:28187967,6356992
x1,633:30126745,6356992
k1,633:30307341,6356992:180596
x1,633:30747889,6356992
k1,633:30928523,6356992:180634
x1,633:31878797,6356992
x1,633:32697998,6356992
k1,633:32878631,6356992:180633
x1,633:33424766,6356992
k1,633:33605400,6356992:180634
x1,633:34542932,6356992
x1,633:35454976,6356992
k1,633:35454976,6356992:0
)
(1,634:20054016,7147030:15400960,422343,0
x1,634:20381697,7147030
h1,633:20381697,7147030:0,0,0
x1,633:20563742,7147030
k1,634:35454976,7147030:14891234
g1,634:35454976,7147030
)
(1,645:20054016,8781197:15400960,455111,127431
(1,645:20054016,8781197:0,0,0
g1,645:20054016,8781197
)
x1,645:21402969,8781197
x1,645:23662144,8781197
g1,645:23880597,8781197
x1,645:25635510,8781197
g1,645:25853963,8781197
x1,645:27224761,8781197
x1,645:29246368,8781197
k1,645:32350672,8781197:3104304
k1,645:35454976,8781197:3104304
)
(1,669:20054016,9585725:15400960,455111,127431
x1,669:20654764,9585725
k1,666:20894451,9585725:239687
x1,666:22363551,9585725
k1,666:22603237,9585725:239686
x1,666:23515281,9585725
x1,666:24352687,9585725
x1,666:25663411,9585725
k1,666:25903098,9585725:239687
x1,666:26813322,9585725
k1,666:27053008,9585725:239686
x1,666:28327322,9585725
x1,666:30857747,9585725
x1,666:31185428,9585725
k1,666:31425115,9585725:239687
x1,666:32298931,9585725
x1,666:33338408,9585725
k1,666:33578094,9585725:239686
x1,666:34397296,9585725
x1,666:35236523,9585725
x1,666:35454976,9585725
k1,669:35454976,9585725:0
)
(1,669:20054016,10375763:15400960,491520,163840
x1,669:20855013,10375763
x1,669:21983692,10375763
k1,666:22166651,10375763:182959
x1,666:24196452,10375763
k1,666:24379375,10375763:182923
x1,666:24907306,10375763
k1,666:25090264,10375763:182958
x1,666:26000488,10375763
k1,666:26183447,10375763:182959
x1,666:27394044,10375763
k1,666:27576967,10375763:182923
x1,666:28450783,10375763
x1,666:29490260,10375763
k1,666:29673219,10375763:182959
x1,666:30113767,10375763
k1,666:30296725,10375763:182958
x1,666:32135378,10375763
k1,666:32318337,10375763:182959
x1,666:33596291,10375763
k1,666:33779249,10375763:182958
x1,666:34361793,10375763
k1,666:34544752,10375763:182959
x1,666:35236523,10375763
x1,666:35454976,10375763
k1,669:35454976,10375763:0
)
(1,669:20054016,11165801:15400960,455111,127431
x1,669:21182695,11165801
k1,667:21440464,11165801:257769
x1,667:21950190,11165801
x1,667:22623754,11165801
x1,667:26013430,11165801
k1,667:26271199,11165801:257769
x1,667:27090401,11165801
x1,667:28257308,11165801
k1,667:28515077,11165801:257769
x1,667:29427121,11165801
x1,667:29975075,11165801
x1,667:30524849,11165801
x1,667:30888939,11165801
x1,667:31453278,11165801
x1,667:32840460,11165801
k1,667:33098229,11165801:257769
x1,667:33626160,11165801
k1,667:33883929,11165801:257769
x1,667:35454976,11165801
k1,667:35454976,11165801:0
)
(1,669:20054016,11955839:15400960,455111,127431
x1,669:21109877,11955839
k1,667:21315222,11955839:205345
x1,667:22154449,11955839
x1,667:23286767,11955839
k1,667:23492111,11955839:205344
x1,667:24038246,11955839
k1,667:24243591,11955839:205345
x1,667:25153815,11955839
k1,667:25359160,11955839:205345
x1,667:26569757,11955839
k1,667:26775089,11955839:205332
x1,667:28489950,11955839
k1,667:28695294,11955839:205344
x1,667:29823971,11955839
k1,668:30029316,11955839:205345
x1,668:31012358,11955839
x1,668:32070038,11955839
k1,668:32275383,11955839:205345
x1,668:33606132,11955839
k1,668:33811476,11955839:205344
x1,668:34339407,11955839
k1,668:34544752,11955839:205345
x1,668:35454976,11955839
k1,668:35454976,11955839:0
)
(1,669:20054016,12745877:15400960,455111,0
x1,669:21574091,12745877
g1,668:21792544,12745877
x1,668:22233092,12745877
g1,668:22451545,12745877
x1,668:23037729,12745877
g1,668:23256182,12745877
x1,668:23966158,12745877
x1,668:24475884,12745877
x1,668:25371543,12745877
k1,669:35454976,12745877:10083433
g1,669:35454976,12745877
)
(1,675:20054016,14804743:15400960,1178050,850369
(1,675:20054016,14804743:15400960,1178050,850369
g1,675:21364738,14804743
$1,675:21364738,14804743
h1,673:21364738,14804743:0,0,0
[1,673:21364738,14804743:5303156,1178050,850369
(1,673:21364738,14344389:5303156,717696,262147
g1,673:21364738,14344389
(1,673:21364738,14344389:0,717696,262147
g1,673:21364738,14344389
(1,673:21364738,14344389:0,550500,235932
[1,673:21364738,14344389:0,550500,235932
(1,158:21364738,14344389:0,550500,235932
r1,721:21364738,14344389:0,786432,235932
)
]
)
$1,673:21364738,14344389
h1,673:21364738,14344389:0,0,0
$1,673:21364738,14344389
)
g1,673:21364738,14344389
(1,673:21364738,14344389:5303156,717696,262147
$1,673:21364738,14344389
(1,673:21364738,14344389:5303156,717696,262147
h1,673:21364738,14344389:0,0,0
g1,673:21473962,14344389
[1,673:21473962,14344389:1092270,437688,0
(1,673:21473962,14344389:1092270,437688,0
x1,673:22566232,14344389
)
]
g1,673:22675456,14344389
(1,673:22675456,14344389:3556758,584074,229380
[1,673:22675456,13787329:364090,0,786440
(1,673:22675456,13787329:364090,0,393220
x1,673:23039546,13787329
)
(1,673:22675456,14180549:364090,0,393220
x1,673:23039546,14180549
)
]
(1,673:23039546,14344389:2828578,584074,54613
x1,673:23486921,14344389
g1,673:23679429,14344389
x1,673:24189155,14344389
g1,673:24334787,14344389
x1,673:24877735,14344389
(1,673:24929161,14344389:938963,584074,0
x1,673:25309634,14344389
(1,673:25455270,14073796:412854,313481,0
x1,673:25764814,14073796
)
)
)
[1,673:25868124,13787329:364090,0,786440
(1,673:25868124,13787329:364090,0,393220
x1,673:26232214,13787329
)
(1,673:25868124,14180549:364090,0,393220
x1,673:26232214,14180549
)
]
)
[1,673:26232214,14606536:435680,979843,0
(1,673:26232214,13922333:294003,295640,0
x1,673:26493449,13922333
)
(1,673:26232214,14606536:435680,313481,0
x1,673:26564584,14606536
)
]
)
$1,673:26667894,14344389
g1,673:26667894,14344389
)
g1,673:27323254,14344389
(1,673:27323254,14344389:-655360,717696,262147
g1,673:27323254,14344389
(1,673:27323254,14344389:0,550500,235932
[1,673:27323254,14344389:0,550500,235932
(1,158:27323254,14344389:0,550500,235932
r1,721:27323254,14344389:0,786432,235932
)
]
)
$1,673:27323254,14344389
(1,673:27323254,14344389:-655360,0,0
)
$1,673:26667894,14344389
)
g1,673:26667894,14344389
)
(1,673:21364738,15419180:5303156,550500,235932
g1,673:21364738,15419180
(1,673:21364738,15419180:0,550500,235932
g1,673:21364738,15419180
(1,673:21364738,15419180:0,550500,235932
[1,673:21364738,15419180:0,550500,235932
(1,158:21364738,15419180:0,550500,235932
r1,721:21364738,15419180:0,786432,235932
)
]
)
$1,673:21364738,15419180
h1,673:21364738,15419180:0,0,0
$1,673:21364738,15419180
)
g1,673:21364738,15419180
(1,673:21364738,15419180:5303156,550500,235932
$1,673:21364738,15419180
(1,673:21364738,15419180:5123172,447828,127431
h1,673:21364738,15419180:0,0,0
x1,673:22272686,15419180
g1,673:22491139,15419180
h1,673:22491139,15419180:0,0,0
x1,673:23034087,15419180
g1,673:23267553,15419180
x1,673:23777279,15419180
g1,673:23959319,15419180
x1,673:24469045,15419180
g1,673:24578269,15419180
x1,673:24958742,15419180
g1,673:25286418,15419180
x1,673:25796144,15419180
g1,673:25978184,15419180
x1,673:26487910,15419180
)
$1,673:26487910,15419180
k1,673:26667894,15419180:179984
)
g1,673:27323254,15419180
)
]
$1,675:26667894,14804743
k1,675:30478892,14804743:3810998
k1,675:34289889,14804743:3810997
g1,675:34617569,14804743
(1,675:34617569,14804743:837407,491520,163840
(1,675:34617569,14804743:837407,491520,163840
x1,675:35200113,14804743
x1,675:35454976,14804743
)
)
)
)
(1,679:20054016,16991040:15400960,455111,127431
x1,679:21730647,16991040
k1,676:21977656,16991040:247009
$1,676:21977656,16991040
x1,676:22520604,16991040
$1,676:22572030,16991040
k1,676:22819039,16991040:247009
x1,676:23874900,16991040
k1,676:24121909,16991040:247009
$1,676:24121909,16991040
x1,676:24502382,16991040
$1,676:24648018,16991040
k1,676:24895027,16991040:247009
x1,676:27268889,16991040
x1,676:27505547,16991040
k1,676:27752556,16991040:247009
x1,676:28662780,16991040
k1,676:28909789,16991040:247009
x1,676:30329739,16991040
x1,676:30566397,16991040
k1,676:30813406,16991040:247009
x1,676:32799515,16991040
k1,676:33046524,16991040:247009
x1,676:35454976,16991040
k1,676:35454976,16991040:0
)
(1,679:20054016,17781078:15400960,455111,127431
x1,679:20581947,17781078
k1,676:20830025,17781078:248078
x1,676:22401072,17781078
k1,676:22649151,17781078:248079
x1,676:23705012,17781078
k1,676:23953090,17781078:248078
x1,676:26106680,17781078
k1,676:26354759,17781078:248079
x1,676:27525306,17781078
x1,676:28908847,17781078
x1,676:29709844,17781078
x1,676:29837275,17781078
k1,676:30085353,17781078:248078
$1,677:30085353,17781078
x1,677:30426536,17781078
$1,677:30447167,17781078
k1,677:30695245,17781078:248078
x1,677:31135793,17781078
k1,677:31383872,17781078:248079
x1,677:32294096,17781078
k1,677:32542174,17781078:248078
x1,677:33836514,17781078
k1,677:34084593,17781078:248079
x1,677:34612524,17781078
k1,677:34860602,17781078:248078
$1,677:34860602,17781078
x1,677:35403550,17781078
$1,677:35454976,17781078
k1,679:35454976,17781078:0
)
(1,679:20054016,18571116:15400960,556402,163840
x1,679:21109877,18571116
k1,677:21386444,18571116:276567
$1,677:21386444,18571116
x1,677:21766917,18571116
$1,677:21912553,18571116
x1,677:22094598,18571116
k1,677:22371165,18571116:276567
$1,677:22371165,18571116
x1,677:22712348,18571116
k1,677:23011874,18571116:278895
x1,677:23667235,18571116
k1,677:23946130,18571116:278895
(1,677:23946130,18571116:1092270,437688,0
x1,677:25038400,18571116
)
x1,677:26050723,18571116
k1,677:26159947,18571116:109224
x1,677:26808180,18571116
$1,677:26808180,18571116
x1,677:26990225,18571116
k1,677:27266792,18571116:276567
$1,677:27266792,18571116
x1,677:27809740,18571116
k1,677:28140061,18571116:278895
x1,677:28576969,18571116
k1,677:28855864,18571116:278895
(1,677:28855864,18571116:1529331,556402,0
x1,677:29329180,18571116
(1,677:29329180,18333291:1056015,318577,54614
x1,677:30341353,18333291
)
)
x1,677:30567240,18571116
k1,677:30676464,18571116:109224
x1,677:31056937,18571116
k1,677:31481468,18571116:278895
x1,677:31918376,18571116
k1,677:32197271,18571116:278895
(1,677:32197271,18571116:1670416,556402,0
x1,677:32670587,18571116
(1,677:32670587,18333291:1197100,318577,54614
x1,677:33823845,18333291
)
)
$1,677:33867687,18571116
x1,677:34049732,18571116
k1,677:34326299,18571116:276567
x1,677:35454976,18571116
k1,678:35454976,18571116:0
)
(1,679:20054016,19361154:15400960,455111,127431
x1,679:21328330,19361154
x1,679:23858755,19361154
x1,678:24186436,19361154
k1,678:24389714,19361154:203278
x1,678:27016621,19361154
x1,678:27253279,19361154
k1,678:27456557,19361154:203278
x1,678:29064012,19361154
k1,678:29267289,19361154:203277
x1,678:30142924,19361154
k1,678:30346202,19361154:203278
x1,678:32639968,19361154
k1,678:32843246,19361154:203278
x1,678:33425790,19361154
k1,678:33629068,19361154:203278
x1,678:35454976,19361154
k1,678:35454976,19361154:0
)
(1,679:20054016,20151192:15400960,455111,127431
x1,679:21328330,20151192
x1,679:23858755,20151192
x1,678:24186436,20151192
g1,678:24404889,20151192
x1,678:24932820,20151192
g1,678:25151273,20151192
$1,678:25151273,20151192
x1,678:25694221,20151192
$1,678:25745647,20151192
g1,678:25964100,20151192
x1,678:27019961,20151192
g1,678:27238414,20151192
$1,678:27238414,20151192
x1,678:27618887,20151192
$1,678:27764523,20151192
x1,678:27946568,20151192
k1,679:35454976,20151192:7508408
g1,679:35454976,20151192
)
(1,680:20054016,21785358:15400960,455111,127431
(1,680:20054016,21785358:0,0,0
g1,680:20054016,21785358
)
x1,680:21706984,21785358
k1,680:21914873,21785358:207889
x1,680:23063575,21785358
k1,680:23271465,21785358:207890
x1,680:24924432,21785358
x1,680:26201475,21785358
k1,680:26409364,21785358:207889
x1,680:27632704,21785358
x1,680:29891879,21785358
k1,680:30099769,21785358:207890
x1,680:31854682,21785358
k1,680:32062571,21785358:207889
x1,680:33433369,21785358
x1,680:35454976,21785358
k1,680:35454976,21785358:0
k1,680:35454976,21785358:0
)
(1,686:20054016,22589886:15400960,455111,127431
x1,686:20804040,22589886
k1,682:21096607,22589886:292567
x1,682:21424288,22589886
k1,682:21716855,22589886:292567
x1,682:22008126,22589886
x1,682:22554261,22589886
x1,682:22900146,22589886
x1,682:23573712,22589886
x1,682:24811618,22589886
k1,682:25104185,22589886:292567
x1,682:25978001,22589886
x1,682:27015657,22589886
k1,682:27308223,22589886:292566
x1,682:28218447,22589886
k1,682:28511014,22589886:292567
x1,682:29932784,22589886
x1,682:30806600,22589886
k1,682:31099167,22589886:292567
x1,682:31463257,22589886
x1,682:32029416,22589886
x1,682:32814030,22589886
x1,682:34634478,22589886
k1,682:34927045,22589886:292567
x1,682:35454976,22589886
k1,682:35454976,22589886:0
)
(1,686:20054016,23379924:15400960,455111,127431
x1,686:21574091,23379924
k1,682:21856655,23379924:282564
x1,682:22839697,23379924
k1,682:23122325,23379924:282628
x1,682:23486415,23379924
x1,682:23795891,23379924
k1,682:24078519,23379924:282628
x1,682:26064629,23379924
k1,682:26347258,23379924:282629
x1,682:27075438,23379924
x1,682:28023892,23379924
x1,682:28351573,23379924
x1,682:28988729,23379924
k1,683:29271357,23379924:282628
x1,683:29653652,23379924
k1,683:29936280,23379924:282628
x1,683:30846504,23379924
k1,683:31129133,23379924:282629
x1,683:31748085,23379924
x1,683:32075766,23379924
x1,683:33168035,23379924
x1,683:33606763,23379924
x1,683:34407760,23379924
k1,683:34690388,23379924:282628
x1,683:35236523,23379924
x1,683:35454976,23379924
k1,686:35454976,23379924:0
)
(1,686:20054016,24169962:15400960,491520,163840
x1,686:20838630,24169962
x1,686:21712446,24169962
x1,686:22841125,24169962
k1,683:23095301,24169962:254176
x1,683:24045575,24169962
k1,683:24299750,24169962:254175
x1,683:24663840,24169962
x1,683:25628677,24169962
k1,683:25882853,24169962:254176
x1,683:26811283,24169962
x1,683:27448439,24169962
k1,683:27702614,24169962:254175
x1,683:28248749,24169962
x1,683:28813088,24169962
k1,683:29067264,24169962:254176
x1,683:31033348,24169962
x1,683:31452051,24169962
(1,683:31452051,24169962:655362,422343,0
x1,683:32107413,24169962
)
x1,683:32471503,24169962
k1,683:32725678,24169962:254175
x1,683:33708720,24169962
k1,684:33962896,24169962:254176
x1,684:34509030,24169962
k1,684:34763205,24169962:254175
x1,684:35454976,24169962
k1,684:35454976,24169962:0
)
(1,686:20054016,24960001:15400960,491520,163840
x1,686:20236061,24960001
(1,684:20236061,24960001:655362,422343,0
x1,684:20891423,24960001
)
x1,684:21073468,24960001
k1,684:21311032,24960001:237564
x1,684:22588986,24960001
k1,684:22826550,24960001:237564
x1,684:23154231,24960001
k1,684:23391795,24960001:237564
x1,684:25032020,24960001
k1,684:25269585,24960001:237565
x1,684:26145220,24960001
x1,684:26509310,24960001
x1,684:27275719,24960001
x1,684:28076716,24960001
x1,684:29205395,24960001
k1,684:29442959,24960001:237564
x1,684:30717273,24960001
k1,684:30954837,24960001:237564
x1,684:31537381,24960001
k1,684:31774945,24960001:237564
x1,684:31956990,24960001
x1,684:32321080,24960001
x1,684:32849009,24960001
x1,684:34307188,24960001
k1,684:34544752,24960001:237564
x1,684:35454976,24960001
k1,684:35454976,24960001:0
)
(1,686:20054016,25750039:15400960,491520,163840
x1,686:20672968,25750039
x1,686:21000649,25750039
x1,686:22092918,25750039
x1,686:22822917,25750039
k1,684:23047433,25750039:224516
x1,684:23593568,25750039
x1,684:24378182,25750039
x1,684:25251998,25750039
x1,684:26562722,25750039
k1,684:26787237,25750039:224515
x1,684:27215043,25750039
x1,684:27781202,25750039
x1,684:28948109,25750039
x1,684:30551924,25750039
k1,685:30776440,25750039:224516
x1,685:32524072,25750039
k1,685:32748588,25750039:224516
x1,685:33294722,25750039
k1,685:33519237,25750039:224515
x1,685:34211008,25750039
k1,685:34435524,25750039:224516
x1,685:34617569,25750039
(1,685:34617569,25750039:655362,422343,0
x1,685:35272931,25750039
)
x1,685:35454976,25750039
k1,685:35454976,25750039:0
)
(1,686:20054016,26540077:15400960,455111,127431
x1,686:20236061,26540077
x1,686:20600151,26540077
x1,686:21093492,26540077
x1,686:21421173,26540077
x1,686:23114190,26540077
k1,685:23396960,26540077:282770
x1,685:25037185,26540077
k1,685:25319956,26540077:282771
x1,685:26557862,26540077
k1,685:26840632,26540077:282770
x1,685:27716267,26540077
x1,685:28080357,26540077
x1,685:28846766,26540077
x1,685:29647763,26540077
x1,685:30776442,26540077
k1,685:31059212,26540077:282770
x1,685:32592029,26540077
k1,685:32874800,26540077:282771
x1,685:34480435,26540077
k1,685:34763205,26540077:282770
x1,685:35454976,26540077
k1,685:35454976,26540077:0
)
(1,686:20054016,27330115:15400960,455111,0
x1,686:20418106,27330115
x1,685:21382945,27330115
g1,685:21601398,27330115
x1,685:22875713,27330115
g1,685:23094166,27330115
x1,685:24332072,27330115
x1,685:24514117,27330115
x1,685:25588183,27330115
g1,685:25806636,27330115
x1,685:26862497,27330115
g1,685:27080950,27330115
x1,685:27900152,27330115
x1,685:29067059,27330115
g1,685:29285512,27330115
x1,685:30523418,27330115
x1,685:30705463,27330115
x1,685:31961574,27330115
k1,686:35454976,27330115:3493402
g1,686:35454976,27330115
)
(1,689:20054016,28134577:15400960,455111,127431
h1,688:20054016,28134577:524288,0,0
x1,688:21179052,28134577
k1,688:21489823,28134577:310771
x1,688:22986231,28134577
k1,688:23297003,28134577:310772
x1,688:23879547,28134577
k1,688:24190318,28134577:310771
x1,688:26010768,28134577
k1,688:26321539,28134577:310771
x1,688:29090440,28134577
k1,688:29401211,28134577:310771
x1,688:32734455,28134577
k1,688:33045227,28134577:310772
x1,688:33573158,28134577
k1,688:33883929,28134577:310771
x1,688:35454976,28134577
k1,688:35454976,28134577:0
)
(1,689:20054016,28924615:15400960,556402,127431
x1,689:21109877,28924615
k1,688:21391298,28924615:281421
x1,688:23544888,28924615
k1,688:23826309,28924615:281421
x1,688:24081172,28924615
x1,688:24536283,28924615
x1,688:24845759,28924615
k1,688:25127180,28924615:281421
$1,688:25127180,28924615
x1,688:25683781,28924615
$1,688:25730657,28924615
x1,688:25949110,28924615
x1,688:27993472,28924615
k1,688:28274893,28924615:281421
x1,688:29804070,28924615
x1,688:30149955,28924615
x1,688:30752524,28924615
k1,688:31033945,28924615:281421
x1,688:32932673,28924615
k1,688:33214094,28924615:281421
$1,688:33214094,28924615
x1,688:33740657,28924615
(1,688:33812108,28686790:305586,318577,0
x1,688:34084926,28686790
)
$1,688:34117694,28924615
k1,688:34399115,28924615:281421
x1,688:35454976,28924615
k1,688:35454976,28924615:0
)
(1,689:20054016,29714653:15400960,519994,127431
x1,689:20580579,29714653
(1,688:20652030,29476828:230742,282169,0
x1,688:20850004,29476828
)
$1,688:20882772,29714653
k1,688:21153690,29714653:270918
x1,688:21681621,29714653
k1,688:21952538,29714653:270917
x1,688:23523585,29714653
k1,688:23794503,29714653:270918
x1,688:24850364,29714653
k1,688:25121282,29714653:270918
x1,688:27092827,29714653
k1,688:27363745,29714653:270918
x1,688:28534292,29714653
x1,688:29917833,29714653
x1,688:30718830,29714653
k1,688:30989747,29714653:270917
x1,688:31865382,29714653
k1,688:32136300,29714653:270918
x1,688:35454976,29714653
k1,688:35454976,29714653:0
)
(1,689:20054016,30504691:15400960,556402,127431
x1,689:21659651,30504691
g1,688:21878104,30504691
x1,688:22569875,30504691
g1,688:22788328,30504691
$1,688:22788328,30504691
x1,688:23190191,30504691
(1,688:23227964,30266866:305586,318577,0
x1,688:23500782,30266866
)
$1,688:23533550,30504691
g1,688:23752003,30504691
x1,688:24807864,30504691
g1,688:25026317,30504691
$1,688:25026317,30504691
x1,688:25428180,30504691
(1,688:25465953,30266866:230742,282169,0
x1,688:25663927,30266866
)
$1,688:25696695,30504691
x1,688:25878740,30504691
g1,688:26097193,30504691
x1,688:27267740,30504691
x1,688:28651281,30504691
x1,688:29452278,30504691
x1,688:29579709,30504691
k1,689:35454976,30504691:5875267
g1,689:35454976,30504691
)
(1,692:20054016,31309153:15400960,455111,187504
h1,691:20054016,31309153:524288,0,0
x1,691:21006110,31309153
x1,691:21535860,31309153
k1,691:21767006,31309153:231146
x1,691:22021869,31309153
x1,691:22476980,31309153
x1,691:22786456,31309153
k1,691:23017602,31309153:231146
x1,691:24588649,31309153
k1,691:24819795,31309153:231146
$1,691:24819795,31309153
x1,691:25160901,31309153
(1,691:25160901,31407456:218188,303558,0
x1,691:25346321,31407456
)
$1,691:25379089,31309153
k1,691:25610235,31309153:231146
x1,691:26666096,31309153
k1,691:26897242,31309153:231146
$1,691:26897242,31309153
x1,691:27238348,31309153
(1,691:27238348,31407456:276140,303558,89201
x1,691:27455211,31407456
)
$1,691:27514488,31309153
x1,691:27696533,31309153
k1,691:27927679,31309153:231146
x1,691:28837903,31309153
k1,691:29069049,31309153:231146
x1,691:29542365,31309153
x1,691:30689247,31309153
x1,691:30925905,31309153
k1,691:31157051,31309153:231146
x1,691:31684982,31309153
k1,691:31916128,31309153:231146
x1,691:32826352,31309153
k1,691:33057498,31309153:231146
x1,691:34331811,31309153
k1,691:34562957,31309153:231146
x1,691:34927047,31309153
x1,691:35236523,31309153
x1,691:35454976,31309153
k1,692:35454976,31309153:0
)
(1,692:20054016,32099191:15400960,556402,127431
x1,692:20308879,32099191
x1,692:20763990,32099191
x1,692:21692417,32099191
k1,691:21851415,32099191:158998
x1,691:22197301,32099191
x1,691:22727050,32099191
x1,691:24005003,32099191
k1,691:24164001,32099191:158998
$1,691:24164001,32099191
x1,691:24389781,32099191
$1,691:24389781,32099191
k1,691:24548779,32099191:158998
x1,691:25604640,32099191
k1,691:25763638,32099191:158998
$1,691:25763638,32099191
x1,691:26033519,32099191
$1,691:26071034,32099191
k1,691:26230032,32099191:158998
x1,691:26776167,32099191
k1,691:26935166,32099191:158999
x1,691:28575391,32099191
k1,691:28734389,32099191:158998
$1,691:28734389,32099191
x1,691:29260952,32099191
(1,691:29332403,31861366:305586,318577,0
x1,691:29605221,31861366
)
$1,691:29637989,32099191
k1,691:29796987,32099191:158998
x1,691:30237535,32099191
k1,691:30396533,32099191:158998
x1,691:31051894,32099191
x1,691:32435435,32099191
k1,691:32594433,32099191:158998
x1,691:33180617,32099191
k1,691:33339615,32099191:158998
x1,691:34049591,32099191
x1,691:34559317,32099191
x1,691:35454976,32099191
k1,692:35454976,32099191:0
k1,692:35454976,32099191:0
)
(1,698:20054016,34450938:15400960,1343500,1015820
(1,698:20054016,34450938:15400960,1343500,1015820
g1,698:21364738,34450938
$1,698:21364738,34450938
(1,698:21364738,34450938:988123,589170,251217
x1,698:21891301,34450938
[1,698:21891301,34612954:461560,751186,89201
(1,698:21962752,34180345:305586,318577,0
x1,698:22235570,34180345
)
(1,698:21891301,34612954:461560,303558,89201
x1,698:22293584,34612954
)
]
)
g1,698:22534901,34450938
x1,698:23044627,34450938
g1,698:23226667,34450938
(1,698:23226667,34450938:9202010,1343500,1015820
[1,698:23226667,33107438:582543,0,2359320
(1,698:23226667,33107438:582543,0,589830
x1,698:23809210,33107438
)
(1,698:23226667,33697268:582543,0,1179660
x1,698:23809210,33697268
)
(1,698:23226667,34876928:582543,0,589830
x1,698:23809210,34876928
)
]
[1,697:23809210,34450938:8540824,1343488,1015808
(1,695:23809210,33657950:8540824,550500,235932
g1,694:23809210,33657950
(1,695:23809210,33657950:8540824,550500,235932
r1,721:23809210,33657950:0,786432,235932
g1,694:24136890,33657950
g1,694:24136891,33657950
$1,695:24136891,33657950
x1,695:24646617,33657950
g1,695:24755841,33657950
x1,695:25025722,33657950
g1,695:25245277,33657950
x1,695:25682185,33657950
g1,695:25864225,33657950
(1,695:25864225,33657950:1042983,447828,98303
x1,695:26401941,33657950
(1,695:26401941,33756253:505267,313481,0
x1,695:26842310,33756253
)
)
x1,695:27642714,33657950
(1,695:27642714,33657950:1492767,455111,0
(1,694:27642714,33657950:1492767,455111,0
g1,694:27861167,33657950
x1,694:28917028,33657950
g1,694:29135481,33657950
)
)
x1,695:29361261,33657950
g1,695:29543301,33657950
x1,695:29980209,33657950
g1,695:30162249,33657950
(1,695:30162249,33657950:1042983,447828,98303
x1,695:30699965,33657950
(1,695:30699965,33756253:505267,313481,0
x1,695:31140334,33756253
)
)
x1,695:31729976,33657950
x1,695:32022354,33657950
$1,695:32022354,33657950
g1,695:32022354,33657950
g1,695:32350034,33657950
)
g1,695:32350034,33657950
)
(1,696:23809210,34444382:8540824,550500,235932
g1,695:23809210,34444382
(1,696:23809210,34444382:8540824,550500,235932
r1,721:23809210,34444382:0,786432,235932
g1,695:24136890,34444382
g1,695:24136891,34444382
$1,696:24136891,34444382
x1,696:24646617,34444382
g1,696:24755841,34444382
x1,696:25025722,34444382
g1,696:25245277,34444382
(1,696:25245277,34444382:436908,491520,25623
[1,695:25245277,34444382:436908,491520,25623
(1,695:25245277,34444382:436908,491520,163840
g1,695:25245277,34444382
(1,695:25245277,34444382:436908,491520,163840
$1,695:25245277,34444382
k1,695:25281687,34444382:36410
x1,695:25645776,34444382
k1,695:25682185,34444382:36409
$1,695:25682185,34444382
)
g1,695:25682185,34444382
)
(1,695:25245277,34444382:436908,353303,25623
g1,695:25245277,34444382
(1,695:25245277,34444382:436908,353303,25623
$1,695:25245277,34444382
x1,695:25682185,34444382
$1,695:25682185,34444382
)
g1,695:25682185,34444382
)
]
)
g1,696:25864225,34444382
(1,696:25864225,34444382:1042983,447828,98303
x1,696:26401941,34444382
(1,696:26401941,34542685:505267,313481,0
x1,696:26842310,34542685
)
)
x1,696:27642714,34444382
(1,696:27642714,34444382:1492767,455111,0
(1,695:27642714,34444382:1492767,455111,0
g1,695:27861167,34444382
x1,695:28917028,34444382
g1,695:29135481,34444382
)
)
x1,696:29361261,34444382
g1,696:29543301,34444382
(1,696:29543301,34444382:436908,491520,25623
[1,695:29543301,34444382:436908,491520,25623
(1,695:29543301,34444382:436908,491520,163840
g1,695:29543301,34444382
(1,695:29543301,34444382:436908,491520,163840
$1,695:29543301,34444382
k1,695:29579711,34444382:36410
x1,695:29943800,34444382
k1,695:29980209,34444382:36409
$1,695:29980209,34444382
)
g1,695:29980209,34444382
)
(1,695:29543301,34444382:436908,353303,25623
g1,695:29543301,34444382
(1,695:29543301,34444382:436908,353303,25623
$1,695:29543301,34444382
x1,695:29980209,34444382
$1,695:29980209,34444382
)
g1,695:29980209,34444382
)
]
)
g1,696:30162249,34444382
(1,696:30162249,34444382:1042983,447828,98303
x1,696:30699965,34444382
(1,696:30699965,34542685:505267,313481,0
x1,696:31140334,34542685
)
)
x1,696:31729976,34444382
x1,696:32022354,34444382
$1,696:32022354,34444382
g1,696:32022354,34444382
g1,696:32350034,34444382
)
g1,696:32350034,34444382
)
(1,697:23809210,35230814:8540824,550500,235932
g1,696:23809210,35230814
(1,697:23809210,35230814:8540824,550500,235932
r1,721:23809210,35230814:0,786432,235932
g1,696:24136890,35230814
g1,696:24136891,35230814
$1,697:24136891,35230814
x1,697:25156343,35230814
g1,697:25265567,35230814
(1,697:25265567,35230814:2881768,455111,127431
(1,696:25265567,35230814:2881768,455111,127431
x1,696:28147335,35230814
)
)
$1,697:28147335,35230814
k1,697:32022354,35230814:3875019
g1,697:32350034,35230814
)
g1,697:32350034,35230814
)
]
h1,698:32350034,34450938:78643,0,0
)
$1,698:32428677,34450938
k1,698:33359283,34450938:930606
k1,698:34289889,34450938:930606
g1,698:34617569,34450938
(1,698:34617569,34450938:837407,491520,163840
(1,698:34617569,34450938:837407,491520,163840
x1,698:35200113,34450938
x1,698:35454976,34450938
)
)
)
)
(1,700:20054016,36839095:15400960,491520,163840
x1,700:21730647,36839095
k1,699:21930195,36839095:199548
$1,699:21930195,36839095
x1,699:22467911,36839095
(1,699:22467911,36937398:505267,313481,0
x1,699:22908280,36937398
)
x1,699:23708684,36839095
$1,699:23708684,36839095
k1,699:23908232,36839095:199548
x1,699:26060001,36839095
k1,699:26259549,36839095:199548
x1,699:27169773,36839095
k1,699:27369321,36839095:199548
x1,699:28432461,36839095
k1,699:28632010,36839095:199549
x1,699:29159941,36839095
k1,699:29359489,36839095:199548
$1,699:29359489,36839095
x1,699:29916090,36839095
$1,699:29962966,36839095
k1,699:30162514,36839095:199548
x1,699:31549696,36839095
k1,699:31749244,36839095:199548
x1,699:33684381,36839095
k1,699:33883929,36839095:199548
x1,699:35454976,36839095
k1,699:35454976,36839095:0
)
(1,700:20054016,37629133:15400960,556402,127431
x1,700:20581947,37629133
k1,699:20844533,37629133:262586
x1,699:22415580,37629133
k1,699:22678166,37629133:262586
$1,699:22678166,37629133
x1,699:23019272,37629133
(1,699:23019272,37727436:218188,303558,0
x1,699:23204692,37727436
)
$1,699:23237460,37629133
k1,699:23500045,37629133:262585
x1,699:26232538,37629133
k1,699:26495124,37629133:262586
x1,699:27077668,37629133
k1,699:27340254,37629133:262586
$1,699:27340254,37629133
x1,699:27742117,37629133
(1,699:27779890,37391308:305586,318577,0
x1,699:28052708,37391308
)
$1,699:28085476,37629133
x1,699:28267521,37629133
k1,699:28530107,37629133:262586
x1,699:30235867,37629133
k1,699:30498453,37629133:262586
x1,699:31190224,37629133
k1,699:31452810,37629133:262586
$1,699:31452810,37629133
x1,699:31979373,37629133
(1,699:32050824,37391308:305586,318577,0
x1,699:32323642,37391308
)
$1,699:32356410,37629133
k1,699:32618995,37629133:262585
x1,699:33674856,37629133
k1,699:33937442,37629133:262586
$1,699:33937442,37629133
x1,699:34339305,37629133
(1,699:34377078,37391308:305586,318577,0
x1,699:34649896,37391308
)
$1,699:34682664,37629133
x1,699:34864709,37629133
k1,699:35127295,37629133:262586
x1,699:35454976,37629133
k1,699:35454976,37629133:0
)
(1,700:20054016,38419171:15400960,620771,259786
x1,700:21810747,38419171
g1,699:22029200,38419171
x1,699:23942493,38419171
g1,699:24160946,38419171
$1,699:24160946,38419171
[1,699:24160946,38419171:863423,620771,259786
(1,699:24271539,38253511:0,455111,0
x1,699:24599220,38253511
)
(1,699:24160946,38419171:863423,556402,259786
x1,699:24562809,38419171
[1,699:24562809,38589756:461560,726987,89201
(1,699:24600582,38181346:305586,318577,0
x1,699:24873400,38181346
)
(1,699:24562809,38589756:461560,303558,89201
x1,699:24965092,38589756
)
]
)
]
$1,699:25024369,38419171
g1,699:25242822,38419171
x1,699:25683370,38419171
g1,699:25901823,38419171
x1,699:28705314,38419171
g1,699:28923767,38419171
x1,699:29509951,38419171
g1,699:29728404,38419171
x1,699:30948106,38419171
x1,699:31843765,38419171
k1,700:35454976,38419171:3611211
g1,700:35454976,38419171
)
(1,703:20054016,40180544:15400960,620771,251217
(1,703:20054016,40180544:15400960,620771,251217
g1,703:21364738,40180544
$1,703:21364738,40180544
[1,703:21364738,40180544:863423,620771,251217
(1,703:21475331,40014884:0,455111,0
x1,703:21803012,40014884
)
(1,703:21364738,40180544:863423,589170,251217
x1,703:21766601,40180544
[1,703:21766601,40342560:461560,751186,89201
(1,703:21804374,39909951:305586,318577,0
x1,703:22077192,39909951
)
(1,703:21766601,40342560:461560,303558,89201
x1,703:22168884,40342560
)
]
)
]
g1,703:22410201,40180544
x1,703:22919927,40180544
g1,703:23101967,40180544
(1,703:23101967,40180544:988123,589170,251217
x1,703:23628530,40180544
[1,703:23628530,40342560:461560,751186,89201
(1,703:23699981,39909951:305586,318577,0
x1,703:23972799,39909951
)
(1,703:23628530,40342560:461560,303558,89201
x1,703:24030813,40342560
)
]
)
x1,703:24491953,40180544
[1,703:24491953,40342560:461560,751186,89201
(1,703:24529726,39909951:305586,318577,0
x1,703:24802544,39909951
)
(1,703:24491953,40342560:461560,303558,89201
x1,703:24894236,40342560
)
]
x1,703:25135558,40180544
g1,703:25244782,40180544
x1,703:26016697,40180544
g1,703:26125921,40180544
x1,703:26395802,40180544
x1,703:26578953,40180544
$1,703:26578953,40180544
k1,703:30434421,40180544:3855468
k1,703:34289889,40180544:3855468
g1,703:34617569,40180544
(1,703:34617569,40180544:837407,491520,163840
(1,703:34617569,40180544:837407,491520,163840
x1,703:35200113,40180544
x1,703:35454976,40180544
)
)
)
)
(1,707:20054016,41947772:15400960,620771,127431
h1,705:20054016,41947772:524288,0,0
$1,705:20578304,41947772
[1,705:20578304,41947772:745222,620771,0
(1,705:20688897,41782112:0,455111,0
x1,705:21016578,41782112
)
(1,705:20578304,41947772:745222,556402,0
x1,705:20980167,41947772
(1,705:21017940,41709947:305586,318577,0
x1,705:21290758,41709947
)
)
]
$1,705:21323526,41947772
k1,705:21499568,41947772:176042
x1,705:21940116,41947772
k1,705:22116158,41947772:176042
x1,705:22443839,41947772
k1,705:22619881,41947772:176042
x1,705:23093197,41947772
x1,705:24240079,41947772
x1,705:24476737,41947772
k1,705:24652779,41947772:176042
x1,705:25526595,41947772
x1,705:26566072,41947772
k1,705:26742115,41947772:176043
x1,705:27654159,41947772
x1,705:28202113,41947772
x1,705:29115977,41947772
x1,705:29352635,41947772
x1,705:30226451,41947772
k1,705:30402493,41947772:176042
x1,705:31312717,41947772
k1,705:31488759,41947772:176042
x1,705:32801303,41947772
k1,705:32977345,41947772:176042
x1,705:34142432,41947772
x1,705:34506522,41947772
x1,705:34852407,41947772
x1,705:35454976,41947772
k1,705:35454976,41947772:0
)
(1,707:20054016,42737810:15400960,620771,127431
x1,707:21876286,42737810
k1,705:22143141,42737810:266855
x1,705:23271818,42737810
k1,706:23538674,42737810:266856
x1,706:25178899,42737810
k1,706:25445754,42737810:266855
x1,706:27056852,42737810
x1,706:28221939,42737810
k1,706:28488794,42737810:266855
x1,706:29016725,42737810
k1,706:29283581,42737810:266856
$1,706:29283581,42737810
[1,706:29283581,42737810:745222,620771,0
(1,706:29394174,42572150:0,455111,0
x1,706:29721855,42572150
)
(1,706:29283581,42737810:745222,556402,0
x1,706:29685444,42737810
(1,706:29723217,42499985:305586,318577,0
x1,706:29996035,42499985
)
)
]
$1,706:30028803,42737810
k1,706:30295658,42737810:266855
x1,706:30736206,42737810
k1,706:31003061,42737810:266855
$1,706:31003061,42737810
(1,706:31003061,42737810:757604,447828,98303
x1,706:31455079,42737810
(1,706:31455079,42836113:305586,318577,0
x1,706:31727897,42836113
)
)
k1,706:32023375,42737810:262710
x1,706:32533101,42737810
k1,706:32795810,42737810:262709
(1,706:32795810,42737810:866374,556402,0
x1,706:33338393,42737810
(1,706:33356598,42499985:305586,318577,0
x1,706:33629416,42499985
)
)
k1,706:33840083,42737810:177899
x1,706:34349809,42737810
k1,706:34527709,42737810:177900
[1,706:34527709,42737810:745222,620771,0
(1,706:34638302,42572150:0,455111,0
x1,706:34965983,42572150
)
(1,706:34527709,42737810:745222,556402,0
x1,706:34929572,42737810
(1,706:34967345,42499985:305586,318577,0
x1,706:35240163,42499985
)
)
]
$1,706:35272931,42737810
x1,706:35454976,42737810
k1,706:35454976,42737810:0
)
(1,707:20054016,43527849:15400960,556402,170585
x1,707:21730647,43527849
k1,706:22082681,43527849:352034
$1,706:22082681,43527849
x1,706:22625264,43527849
(1,706:22643469,43290024:305586,318577,0
x1,706:22916287,43290024
)
$1,706:22949055,43527849
k1,706:23301089,43527849:352034
x1,706:23741637,43527849
k1,706:24093670,43527849:352033
x1,706:24421351,43527849
k1,706:24773385,43527849:352034
x1,706:25319520,43527849
x1,706:25974882,43527849
x1,706:26302563,43527849
x1,706:27176379,43527849
k1,706:27528413,43527849:352034
x1,706:28183774,43527849
x1,706:29350680,43527849
k1,706:29702714,43527849:352034
x1,706:30576530,43527849
x1,706:31616007,43527849
k1,706:31968041,43527849:352034
x1,706:33242355,43527849
k1,706:33594388,43527849:352033
$1,706:33594388,43527849
x1,706:34136971,43527849
[1,706:34136971,43698434:403608,726987,0
(1,706:34155176,43290024:305586,318577,0
x1,706:34427994,43290024
)
(1,706:34136971,43698434:403608,303558,0
x1,706:34507811,43698434
)
]
k1,706:34945250,43527849:404671
x1,706:35454976,43527849
k1,707:35454976,43527849:0
)
(1,707:20054016,44384741:15400960,620771,622596
[1,706:20054016,44384741:691771,491524,622596
(1,706:20054016,44384741:691771,491524,163844
(1,706:20054016,43893217:691771,0,655368
x1,706:20745787,43893217
)
)
(1,706:20054016,44941801:691771,197518,0
k1,706:20271181,44941801:217165
x1,706:20514515,44941801
k1,706:20745787,44941801:217164
)
]
g1,706:20855011,44384741
[1,706:20855011,44384741:877493,620771,170585
(1,706:20965604,44219081:0,455111,0
x1,706:21293285,44219081
)
(1,706:20855011,44384741:877493,556402,170585
x1,706:21256874,44384741
[1,706:21256874,44555326:475630,726987,0
(1,706:21294647,44146916:305586,318577,0
x1,706:21567465,44146916
)
(1,706:21256874,44555326:475630,303558,0
x1,706:21685628,44555326
)
]
)
]
$1,706:21732504,44384741
x1,706:21914549,44384741
k1,707:35454976,44384741:13540427
g1,707:35454976,44384741
)
(1,709:20054016,45708068:15400960,620771,127431
h1,708:20054016,45708068:524288,0,0
x1,708:23146959,45708068
x1,708:23274390,45708068
k1,708:23466248,45708068:191858
x1,708:24376472,45708068
k1,708:24568329,45708068:191857
x1,708:25041645,45708068
x1,708:26188527,45708068
x1,708:26425185,45708068
k1,708:26617043,45708068:191858
x1,708:28530336,45708068
k1,708:28722193,45708068:191857
$1,708:28722193,45708068
[1,708:28722193,45708068:670378,620771,0
(1,708:28832786,45542408:0,455111,0
x1,708:29160467,45542408
)
(1,708:28722193,45708068:670378,519994,0
x1,708:29124056,45708068
(1,708:29161829,45470243:230742,282169,0
x1,708:29359803,45470243
)
)
]
$1,708:29392571,45708068
k1,708:29584429,45708068:191858
x1,708:31630611,45708068
x1,708:33578493,45708068
k1,708:33770350,45708068:191857
x1,708:34352894,45708068
k1,708:34544752,45708068:191858
x1,708:35454976,45708068
k1,708:35454976,45708068:0
)
(1,709:20054016,46498106:15400960,455111,127431
x1,709:21767058,46498106
g1,708:21985511,46498106
x1,708:23514688,46498106
x1,708:23860573,46498106
x1,708:24463142,46498106
g1,708:24681595,46498106
x1,708:26321820,46498106
g1,708:26540273,46498106
x1,708:26980821,46498106
g1,708:27199274,46498106
x1,708:30002765,46498106
g1,708:30221218,46498106
x1,708:30807402,46498106
g1,708:31025855,46498106
x1,708:32245557,46498106
x1,708:33141216,46498106
k1,709:35454976,46498106:2313760
g1,709:35454976,46498106
)
(1,712:20054016,48103424:15400960,620771,251217
(1,712:20054016,48103424:15400960,620771,251217
g1,712:21364738,48103424
$1,712:21364738,48103424
[1,712:21364738,48103424:863423,620771,251217
(1,712:21475331,47937764:0,455111,0
x1,712:21803012,47937764
)
(1,712:21364738,48103424:863423,552762,251217
x1,712:21766601,48103424
[1,712:21766601,48265440:461560,714778,89201
(1,712:21804374,47832831:230742,282169,0
x1,712:22002348,47832831
)
(1,712:21766601,48265440:461560,303558,89201
x1,712:22168884,48265440
)
]
)
]
g1,712:22410201,48103424
x1,712:22919927,48103424
g1,712:23101967,48103424
(1,712:23101967,48103424:988123,552762,251217
x1,712:23628530,48103424
[1,712:23628530,48265440:461560,714778,89201
(1,712:23699981,47832831:230742,282169,0
x1,712:23897955,47832831
)
(1,712:23628530,48265440:461560,303558,89201
x1,712:24030813,48265440
)
]
)
x1,712:24491953,48103424
[1,712:24491953,48265440:461560,714778,89201
(1,712:24529726,47832831:230742,282169,0
x1,712:24727700,47832831
)
(1,712:24491953,48265440:461560,303558,89201
x1,712:24894236,48265440
)
]
x1,712:25135558,48103424
g1,712:25244782,48103424
x1,712:26016697,48103424
g1,712:26125921,48103424
x1,712:26395802,48103424
x1,712:26578953,48103424
$1,712:26578953,48103424
k1,712:30434421,48103424:3855468
k1,712:34289889,48103424:3855468
g1,712:34617569,48103424
(1,712:34617569,48103424:837407,491520,163840
(1,712:34617569,48103424:837407,491520,163840
x1,712:35200113,48103424
x1,712:35454976,48103424
)
)
)
)
]
g1,721:35454976,48103424
)
)
]
(1,721:3735552,48234496:31719424,0,0
(1,721:3735552,48234496:31719424,0,0
k1,721:35454976,48234496:31719424
)
)
]
]
!82669
}3
!10
{4
[1,779:4736286,48234496:30718690,43498210,0
[1,779:3735552,48234496:31719424,46465024,0
[1,779:3735552,2555904:31719424,786432,0
(1,779:3735552,2555904:31719424,364089,101945
(1,779:3735552,2555904:31719424,364089,101945
g1,779:3735552,2555904
(1,779:3735552,2555904:0,364089,101945
[1,779:3735552,2555904:31719424,364089,101945
(1,779:3735552,2555904:31719424,364089,101945
h1,779:3735552,2555904:0,0,0
x1,779:5197389,2555904
g1,779:5383077,2555904
x1,779:6225954,2555904
g1,779:6411642,2555904
x1,779:7163496,2555904
g1,779:7349184,2555904
g1,779:7534872,2555904
k1,779:32479417,2555904:24944545
x1,779:32835319,2555904
x1,779:33613570,2555904
g1,779:33799258,2555904
x1,779:34077790,2555904
g1,779:34263478,2555904
x1,779:34712224,2555904
g1,779:34897912,2555904
x1,779:35454976,2555904
h1,779:35454976,2555904:0,0,0
g1,779:35454976,2555904
g1,779:35454976,2555904
)
]
k1,779:3735552,2555904:-31719424
)
k1,779:35454976,2555904:31719424
)
)
]
[1,779:3735552,48103424:31719424,42663936,0
[1,640:3735552,25780068:31719424,20340580,1
[1,640:3735552,25780068:31719424,20340580,0
(1,640:3735552,25354084:31719424,19914596,425984
g1,640:3735552,25354084
h1,640:3735552,25354084:0,0,0
(1,640:3735552,25354084:31752192,19914596,425984
(1,640:3735552,25354084:31752192,19914596,425984
(1,640:3735552,25780068:31752192,20340580,0
[1,640:3735552,25780068:31752192,20340580,0
(1,640:3735552,25763684:31752192,20307812,0
[1,640:3751936,25763684:31719424,20307812,0
(1,640:3751936,25354084:31719424,19898212,409600
(1,640:3751936,25354084:0,19898212,409600
r1,779:35471360,25354084:31719424,20307812,409600
k1,640:3751936,25354084:-31719424
)
(1,640:3751936,25354084:31719424,19898212,409600
[1,640:4161536,25354084:30900224,19488612,0
(1,638:4161536,24072491:30900224,18207019,0
k1,638:6923830,24072491:2762294
h1,637:6923830,24072491:0,0,0
(1,637:6923830,24072491:25375636,18207019,0
(1,637:6923830,24072491:25376223,18207063,0
(1,637:6923830,24072491:25376223,18207063,0
(1,637:6923830,24072491:0,18207063,0
(1,637:6923830,24072491:0,30860420,0
(1,637:6923830,24072491:43011928,30860420,0
)
k1,637:6923830,24072491:-43011928
)
)
g1,637:32300053,24072491
)
)
)
g1,638:32299466,24072491
k1,638:35061760,24072491:2762294
)
(1,638:4161536,25252139:30900224,364089,101945
h1,638:4161536,25252139:0,0,0
[1,638:4161536,25252139:30900224,364089,101945
(1,638:4161536,25252139:30900224,364089,101945
h1,638:4161536,25252139:0,0,0
x1,638:5661590,25252139
g1,638:5853830,25252139
x1,638:6142190,25252139
g1,638:6420722,25252139
x1,638:6792098,25252139
g1,638:6977786,25252139
x1,638:7265420,25252139
x1,638:7990877,25252139
g1,638:8176565,25252139
x1,638:8753654,25252139
x1,638:9118658,25252139
g1,638:9304346,25252139
x1,638:10107173,25252139
x1,638:10483100,25252139
g1,638:10668788,25252139
x1,638:11117534,25252139
g1,638:11303222,25252139
x1,638:11792018,25252139
x1,638:13091834,25252139
x1,638:14756655,25252139
k1,638:24909208,25252139:10152553
k1,638:35061760,25252139:10152552
)
]
g1,638:35061760,25252139
g1,638:35061760,25252139
)
]
)
)
]
)
]
)
)
(1,640:3735552,25354084:31752192,19914596,425984
[1,640:3735552,25780068:31752192,20340580,0
(1,640:3735552,25771876:31752192,20324196,0
r1,779:3751936,25771876:16384,20324196,0
k1,640:3751936,25771876:31719424
r1,779:35487744,25771876:16384,20324196,0
)
]
)
)
g1,640:35487744,25354084
g1,640:35487744,25354084
)
]
]
(1,779:3735552,48103424:31719424,21012636,0
(1,779:3735552,48103424:15400960,21012636,0
[1,751:3735552,48103424:15400960,21012636,0
(1,715:3735552,28008292:15400960,620771,127431
h1,714:3735552,28008292:524288,0,0
x1,714:5388517,28008292
k1,714:5648577,28008292:260060
x1,714:7288802,28008292
k1,714:7548863,28008292:260061
x1,714:10325048,28008292
k1,714:10585108,28008292:260060
x1,714:11113039,28008292
k1,714:11373100,28008292:260061
$1,714:11373100,28008292
[1,714:11373100,28008292:670378,620771,0
(1,714:11483693,27842632:0,455111,0
x1,714:11811374,27842632
)
(1,714:11373100,28008292:670378,519994,0
x1,714:11774963,28008292
(1,714:11812736,27770467:230742,282169,0
x1,714:12010710,27770467
)
)
]
$1,714:12043478,28008292
k1,714:12303538,28008292:260060
x1,714:12744086,28008292
k1,714:13004147,28008292:260061
$1,714:13004147,28008292
(1,714:13004147,28008292:682760,447828,98303
x1,714:13456165,28008292
(1,714:13456165,28106595:230742,282169,0
x1,714:13654139,28106595
)
)
k1,714:13938291,28008292:251384
x1,714:14448017,28008292
k1,714:14699402,28008292:251385
(1,714:14699402,28008292:791530,519994,0
x1,714:15241985,28008292
(1,714:15260190,27770467:230742,282169,0
x1,714:15458164,27770467
)
)
k1,714:15664302,28008292:173370
x1,714:16174028,28008292
k1,714:16347398,28008292:173370
[1,714:16347398,28008292:670378,620771,0
(1,714:16457991,27842632:0,455111,0
x1,714:16785672,27842632
)
(1,714:16347398,28008292:670378,519994,0
x1,714:16749261,28008292
(1,714:16787034,27770467:230742,282169,0
x1,714:16985008,27770467
)
)
]
$1,714:17017776,28008292
x1,714:17199821,28008292
k1,714:17459881,28008292:260060
x1,714:19136512,28008292
k1,714:19136512,28008292:0
)
(1,715:3735552,28796134:15400960,620771,711797
x1,715:4278135,28796134
(1,714:4296340,28558309:230742,282169,0
x1,714:4494314,28558309
)
$1,714:4527082,28796134
g1,714:4745535,28796134
x1,714:5186083,28796134
g1,714:5404536,28796134
x1,714:7807530,28796134
g1,714:8025983,28796134
x1,714:9848250,28796134
g1,714:10066703,28796134
x1,714:11979996,28796134
g1,714:12198449,28796134
x1,714:13472763,28796134
g1,714:13691216,28796134
$1,714:13691216,28796134
x1,714:14233799,28796134
[1,714:14233799,28966719:519512,690579,89201
(1,714:14252004,28558309:230742,282169,0
x1,714:14449978,28558309
)
(1,714:14233799,28966719:519512,303558,89201
x1,714:14450662,28966719
x1,714:14694034,28966719
)
]
g1,714:14935351,28796134
x1,714:15445077,28796134
g1,714:15627117,28796134
[1,714:15627117,28796134:691771,491524,711797
(1,714:15627117,28796134:691771,491524,163844
(1,714:15627117,28304610:691771,0,655368
x1,714:16318888,28304610
)
)
(1,714:15627117,29353194:691771,197518,89201
k1,714:15844672,29353194:217555
x1,714:16084873,29353194
k1,714:16318888,29353194:217555
)
]
g1,714:16428112,28796134
[1,714:16428112,28796134:934664,620771,259786
(1,714:16538705,28630474:0,455111,0
x1,714:16866386,28630474
)
(1,714:16428112,28796134:934664,519994,259786
x1,714:16829975,28796134
[1,714:16829975,28966719:532801,690579,89201
(1,714:16867748,28558309:230742,282169,0
x1,714:17065722,28558309
)
(1,714:16829975,28966719:532801,303558,89201
x1,714:17046838,28966719
x1,714:17313548,28966719
)
]
)
]
$1,714:17362776,28796134
x1,714:17544821,28796134
k1,715:19136512,28796134:1591691
g1,715:19136512,28796134
)
(1,718:3735552,30034220:15400960,455111,127431
h1,717:3735552,30034220:524288,0,0
x1,717:5388517,30034220
k1,717:5586665,30034220:198148
x1,717:8719657,30034220
k1,717:8917805,30034220:198148
x1,717:10558030,30034220
k1,717:10756178,30034220:198148
x1,717:13532363,30034220
k1,717:13730511,30034220:198148
x1,717:15319763,30034220
k1,717:15517912,30034220:198149
x1,717:16045843,30034220
k1,717:16243991,30034220:198148
$1,717:16243991,30034220
x1,717:16696009,30034220
(1,717:16696009,30132523:305586,318577,0
x1,717:16968827,30132523
)
$1,717:17001595,30034220
k1,717:17199743,30034220:198148
x1,717:18255604,30034220
k1,717:18453752,30034220:198148
$1,717:18453752,30034220
x1,717:18905770,30034220
(1,717:18905770,30132523:230742,282169,0
x1,717:19103744,30132523
)
$1,717:19136512,30034220
k1,718:19136512,30034220:0
)
(1,718:3735552,30822062:15400960,455111,0
x1,718:4611187,30822062
g1,717:4829640,30822062
x1,717:5415824,30822062
g1,717:5634277,30822062
x1,717:6853979,30822062
x1,717:7749638,30822062
k1,718:19136512,30822062:11386874
g1,718:19136512,30822062
)
(1,721:3735552,32407619:15400960,771216,229380
(1,721:3735552,32407619:15400960,771216,229380
g1,721:5046274,32407619
$1,721:5046274,32407619
[1,721:5046274,32407619:757604,638976,98303
(1,721:5181263,32241959:0,473316,0
x1,721:5545353,32241959
)
(1,721:5046274,32407619:757604,447828,98303
x1,721:5498292,32407619
(1,721:5498292,32505922:305586,318577,0
x1,721:5771110,32505922
)
)
]
g1,721:5985918,32407619
x1,721:6495644,32407619
g1,721:6677684,32407619
(1,721:6677684,32407619:2700479,771216,229380
(1,721:6677684,32407619:1467124,589170,229380
(1,721:6677684,31876773:300375,26213,760226
x1,721:6978059,31876773
)
(1,721:6978059,32407619:866374,589170,0
x1,721:7520642,32407619
(1,721:7538847,32137026:305586,318577,0
x1,721:7811665,32137026
)
)
(1,721:7844433,31876773:300375,26213,760226
x1,721:8144808,31876773
)
)
(1,721:8144808,31980467:1233355,344064,114688
x1,721:9345395,31980467
)
)
(1,721:9378163,32407619:757604,447828,98303
x1,721:9830181,32407619
(1,721:9830181,32505922:305586,318577,0
x1,721:10102999,32505922
)
)
(1,721:10135767,32407619:2700479,771216,229380
(1,721:10135767,32407619:1467124,589170,229380
(1,721:10135767,31876773:300375,26213,760226
x1,721:10436142,31876773
)
(1,721:10436142,32407619:866374,589170,0
x1,721:10978725,32407619
(1,721:10996930,32137026:305586,318577,0
x1,721:11269748,32137026
)
)
(1,721:11302516,31876773:300375,26213,760226
x1,721:11602891,31876773
)
)
(1,721:11602891,31980467:1233355,344064,114688
x1,721:12803478,31980467
)
)
x1,721:13018291,32407619
$1,721:13018291,32407619
k1,721:15494858,32407619:2476567
k1,721:17971425,32407619:2476567
g1,721:18299105,32407619
(1,721:18299105,32407619:837407,491520,163840
(1,721:18299105,32407619:837407,491520,163840
x1,721:18881649,32407619
x1,721:19136512,32407619
)
)
)
)
(1,725:3735552,34709389:15400960,739105,229380
(1,725:3735552,34709389:15400960,739105,229380
g1,725:5046274,34709389
$1,725:5046274,34709389
[1,725:5046274,34709389:682760,638976,98303
(1,725:5181263,34543729:0,473316,0
x1,725:5545353,34543729
)
(1,725:5046274,34709389:682760,447828,98303
x1,725:5498292,34709389
(1,725:5498292,34807692:230742,282169,0
x1,725:5696266,34807692
)
)
]
g1,725:5911074,34709389
x1,725:6420800,34709389
g1,725:6602840,34709389
(1,725:6602840,34709389:2625635,739105,229380
(1,725:6602840,34709389:1392280,557059,229380
(1,725:6602840,34178543:300375,26213,760226
x1,725:6903215,34178543
)
(1,725:6903215,34709389:791530,552762,0
x1,725:7445798,34709389
(1,725:7464003,34438796:230742,282169,0
x1,725:7661977,34438796
)
)
(1,725:7694745,34178543:300375,26213,760226
x1,725:7995120,34178543
)
)
(1,725:7995120,34314348:1233355,344064,114688
x1,725:9195707,34314348
)
)
(1,725:9228475,34709389:682760,447828,98303
x1,725:9680493,34709389
(1,725:9680493,34807692:230742,282169,0
x1,725:9878467,34807692
)
)
(1,725:9911235,34709389:2625635,739105,229380
(1,725:9911235,34709389:1392280,557059,229380
(1,725:9911235,34178543:300375,26213,760226
x1,725:10211610,34178543
)
(1,725:10211610,34709389:791530,552762,0
x1,725:10754193,34709389
(1,725:10772398,34438796:230742,282169,0
x1,725:10970372,34438796
)
)
(1,725:11003140,34178543:300375,26213,760226
x1,725:11303515,34178543
)
)
(1,725:11303515,34314348:1233355,344064,114688
x1,725:12504102,34314348
)
)
x1,725:12718915,34709389
$1,725:12718915,34709389
k1,725:15345170,34709389:2626255
k1,725:17971425,34709389:2626255
g1,725:18299105,34709389
(1,725:18299105,34709389:837407,491520,163840
(1,725:18299105,34709389:837407,491520,163840
x1,725:18881649,34709389
x1,725:19136512,34709389
)
)
)
)
(1,728:3735552,35972907:15400960,455111,127431
h1,727:3735552,35972907:524288,0,0
x1,727:5388517,35972907
k1,727:5718922,35972907:330405
x1,727:6410693,35972907
x1,727:6847601,35972907
x1,727:8194733,35972907
x1,727:9323412,35972907
k1,727:9653818,35972907:330406
x1,727:10527634,35972907
x1,727:11383245,35972907
k1,727:11713650,35972907:330405
x1,727:12241581,35972907
k1,727:12571986,35972907:330405
x1,727:14212211,35972907
k1,727:14542617,35972907:330406
x1,727:15780523,35972907
k1,727:16110928,35972907:330405
x1,727:16986563,35972907
x1,727:17350653,35972907
x1,727:18117062,35972907
x1,727:18918059,35972907
x1,727:19136512,35972907
k1,728:19136512,35972907:0
)
(1,728:3735552,36760749:15400960,491520,163840
x1,728:4864231,36760749
k1,727:5175721,36760749:311490
x1,727:6450035,36760749
x1,727:8543552,36760749
x1,727:8816618,36760749
k1,727:9128107,36760749:311489
x1,727:10001923,36760749
x1,727:11041400,36760749
k1,727:11352890,36760749:311490
x1,727:12172092,36760749
x1,727:13011319,36760749
x1,727:13812316,36760749
x1,727:14940995,36760749
k1,727:15252485,36760749:311490
x1,727:18297185,36760749
k1,727:18608581,36760749:311396
x1,727:19136512,36760749
k1,727:19136512,36760749:0
)
(1,728:3735552,37548591:15400960,455111,127431
x1,728:4645776,37548591
k1,727:4832887,37548591:187111
x1,727:6363884,37548591
x1,727:8404607,37548591
k1,727:8591718,37548591:187111
x1,727:8773763,37548591
x1,727:9137853,37548591
x1,727:9922465,37548591
x1,727:10541417,37548591
x1,727:11670096,37548591
k1,727:11857207,37548591:187111
x1,727:12731023,37548591
x1,727:13770500,37548591
k1,727:13957612,37548591:187112
$1,727:13957612,37548591
x1,727:14404987,37548591
$1,727:14451863,37548591
k1,727:14638974,37548591:187111
x1,727:15079522,37548591
k1,727:15266633,37548591:187111
x1,727:16051247,37548591
x1,727:16597382,37548591
x1,727:16943267,37548591
x1,727:18363217,37548591
k1,727:18550328,37548591:187111
x1,727:19136512,37548591
k1,727:19136512,37548591:0
)
(1,728:3735552,38336434:15400960,455111,0
x1,728:4445528,38336434
x1,728:4955254,38336434
x1,728:5850913,38336434
k1,728:19136512,38336434:13285599
g1,728:19136512,38336434
)
(1,735:3735552,41173177:15400960,1973493,1645812
(1,735:3735552,41173177:15400960,1973493,1645812
g1,735:5046274,41173177
$1,735:5046274,41173177
h1,733:5046274,41173177:0,0,0
[1,733:5046274,41173177:11152453,1973493,1645812
(1,733:5046274,40065383:11152453,865699,633514
g1,733:5046274,40065383
(1,733:5046274,40065383:1423412,865699,633514
g1,733:5046274,40065383
(1,733:5046274,40065383:0,550500,235932
[1,733:5046274,40065383:0,550500,235932
(1,158:5046274,40065383:0,550500,235932
r1,779:5046274,40065383:0,786432,235932
)
]
)
$1,733:5046274,40065383
(1,733:5046274,40065383:1423412,437688,633514
[1,733:5046274,40065383:1423412,437688,633514
(1,733:5046274,40065383:1423412,437688,0
k1,733:5211845,40065383:165571
[1,733:5211845,40065383:1092270,437688,0
(1,733:5211845,40065383:1092270,437688,0
x1,733:6304115,40065383
)
]
k1,733:6469686,40065383:165571
)
(1,733:5046274,40518673:1423412,344064,114688
x1,733:5680861,40518673
x1,733:6152017,40518673
x1,733:6469686,40518673
)
]
)
$1,733:6469686,40065383
)
g1,733:6469686,40065383
(1,733:6469686,40065383:9729041,865699,633514
$1,733:6469686,40065383
(1,733:6469686,40065383:9729041,865699,449545
h1,733:6469686,40065383:0,0,0
(1,733:6469686,40065383:484967,865699,449545
(1,733:6469686,40065383:484967,865699,449545
h1,733:6469686,40065383:78643,0,0
[1,733:6548329,40065383:327681,865699,449545
(1,733:6548329,39622027:327681,422343,0
x1,733:6876010,39622027
)
(1,733:6548329,40514927:327681,422343,0
x1,733:6876010,40514927
)
]
h1,733:6876010,40065383:78643,0,0
)
)
g1,733:7063877,40065383
(1,733:7063877,40065383:3556758,584074,229380
[1,733:7063877,39508323:364090,0,786440
(1,733:7063877,39508323:364090,0,393220
x1,733:7427967,39508323
)
(1,733:7063877,39901543:364090,0,393220
x1,733:7427967,39901543
)
]
(1,733:7427967,40065383:2828578,584074,54613
x1,733:7875342,40065383
g1,733:8067850,40065383
x1,733:8577576,40065383
g1,733:8723208,40065383
x1,733:9266156,40065383
(1,733:9317582,40065383:938963,584074,0
x1,733:9698055,40065383
(1,733:9843691,39794790:412854,313481,0
x1,733:10153235,39794790
)
)
)
[1,733:10256545,39508323:364090,0,786440
(1,733:10256545,39508323:364090,0,393220
x1,733:10620635,39508323
)
(1,733:10256545,39901543:364090,0,393220
x1,733:10620635,39901543
)
]
)
[1,733:10620635,40327530:435680,979843,0
(1,733:10620635,39643327:294003,295640,0
x1,733:10881870,39643327
)
(1,733:10620635,40327530:435680,313481,0
x1,733:10953005,40327530
)
]
g1,733:11201947,40065383
x1,733:11711673,40065383
g1,733:11857305,40065383
(1,733:11857305,40065383:687881,455111,98303
x1,733:12239600,40065383
(1,733:12239600,40163686:305586,318577,0
x1,733:12512418,40163686
)
)
g1,733:12654410,40065383
(1,733:12654410,40065383:675385,447828,0
x1,733:13127726,40065383
x1,733:13329795,40065383
)
x1,733:13584658,40065383
(1,733:13584658,40065383:1007228,584074,0
x1,733:14127606,40065383
(1,733:14179032,39794790:412854,313481,0
x1,733:14488576,39794790
)
)
[1,733:14591886,40065383:757604,638976,98303
(1,733:14726875,39899723:0,473316,0
x1,733:15090965,39899723
)
(1,733:14591886,40065383:757604,447828,98303
x1,733:15043904,40065383
(1,733:15043904,40163686:305586,318577,0
x1,733:15316722,40163686
)
)
]
x1,733:15892438,40065383
x1,733:16198727,40065383
)
$1,733:16198727,40065383
g1,733:16198727,40065383
)
g1,733:16854087,40065383
(1,733:16854087,40065383:-655360,865699,633514
g1,733:16854087,40065383
(1,733:16854087,40065383:0,550500,235932
[1,733:16854087,40065383:0,550500,235932
(1,158:16854087,40065383:0,550500,235932
r1,779:16854087,40065383:0,786432,235932
)
]
)
$1,733:16854087,40065383
(1,733:16854087,40065383:-655360,0,0
)
$1,733:16198727,40065383
)
g1,733:16198727,40065383
)
(1,733:5046274,41600017:11152453,638976,235932
g1,733:5046274,41600017
(1,733:5046274,41600017:1423412,638976,235932
k1,733:6469686,41600017:1423412
(1,733:6469686,41600017:0,550500,235932
[1,733:6469686,41600017:0,550500,235932
(1,158:6469686,41600017:0,550500,235932
r1,779:6469686,41600017:0,786432,235932
)
]
)
$1,733:6469686,41600017
h1,733:6469686,41600017:0,0,0
$1,733:6469686,41600017
)
g1,733:6469686,41600017
(1,733:6469686,41600017:9729041,638976,235932
$1,733:6469686,41600017
(1,733:6469686,41600017:5038239,638976,163840
h1,733:6469686,41600017:0,0,0
g1,733:6615318,41600017
x1,733:7125044,41600017
g1,733:7270676,41600017
(1,733:7270676,41600017:613037,455111,98303
x1,733:7652971,41600017
(1,733:7652971,41698320:230742,282169,0
x1,733:7850945,41698320
)
)
g1,733:7992937,41600017
(1,733:7992937,41600017:675385,447828,0
x1,733:8466253,41600017
x1,733:8668322,41600017
)
x1,733:8923185,41600017
(1,733:8923185,41600017:938963,584074,0
x1,733:9303658,41600017
(1,733:9449294,41329424:412854,313481,0
x1,733:9758838,41329424
)
)
[1,733:9862148,41600017:682760,638976,98303
(1,733:9997137,41434357:0,473316,0
x1,733:10361227,41434357
)
(1,733:9862148,41600017:682760,447828,98303
x1,733:10314166,41600017
(1,733:10314166,41698320:230742,282169,0
x1,733:10512140,41698320
)
)
]
x1,733:10925381,41600017
x1,733:11507925,41600017
)
$1,733:11507925,41600017
k1,733:16198727,41600017:4690802
)
g1,733:16854087,41600017
)
(1,733:5046274,42583057:11152453,550500,235932
g1,733:5046274,42583057
(1,733:5046274,42583057:1423412,550500,235932
k1,733:5343285,42583057:297011
(1,733:5343285,42583057:0,550500,235932
[1,733:5343285,42583057:0,550500,235932
(1,158:5343285,42583057:0,550500,235932
r1,779:5343285,42583057:0,786432,235932
)
]
)
$1,733:5343285,42583057
(1,733:5343285,42583057:1126401,403098,0
x1,733:6251233,42583057
g1,733:6469686,42583057
h1,733:6469686,42583057:0,0,0
)
$1,733:6469686,42583057
)
g1,733:6469686,42583057
(1,733:6469686,42583057:9729041,550500,235932
$1,733:6469686,42583057
(1,733:6469686,42583057:3996771,447828,127431
h1,733:6469686,42583057:0,0,0
x1,733:7012634,42583057
g1,733:7246100,42583057
x1,733:7755826,42583057
g1,733:7937866,42583057
x1,733:8447592,42583057
g1,733:8556816,42583057
x1,733:8937289,42583057
g1,733:9264965,42583057
x1,733:9774691,42583057
g1,733:9956731,42583057
x1,733:10466457,42583057
)
$1,733:10466457,42583057
k1,733:16198727,42583057:5732270
)
g1,733:16854087,42583057
)
]
$1,735:16198727,41173177
k1,735:17085076,41173177:886349
k1,735:17971425,41173177:886349
g1,735:18299105,41173177
(1,735:18299105,41173177:837407,491520,163840
(1,735:18299105,41173177:837407,491520,163840
x1,735:18881649,41173177
x1,735:19136512,41173177
)
)
)
)
(1,737:3735552,44137351:15400960,455111,127431
x1,737:5412183,44137351
g1,736:5630636,44137351
$1,736:5630636,44137351
x1,736:6012931,44137351
(1,736:6012931,44235654:305586,318577,0
x1,736:6285749,44235654
)
$1,736:6318517,44137351
g1,736:6536970,44137351
x1,736:7592831,44137351
g1,736:7811284,44137351
$1,736:7811284,44137351
x1,736:8193579,44137351
(1,736:8193579,44235654:230742,282169,0
x1,736:8391553,44235654
)
$1,736:8424321,44137351
g1,736:8642774,44137351
x1,736:9518409,44137351
g1,736:9736862,44137351
x1,736:13672672,44137351
g1,736:13891125,44137351
x1,736:17248031,44137351
k1,737:19136512,44137351:1888481
g1,737:19136512,44137351
)
(1,738:3735552,45734190:15400960,455111,187504
(1,738:3735552,45734190:0,0,0
g1,738:3735552,45734190
)
x1,738:6056630,45734190
g1,738:6275083,45734190
x1,738:7454733,45734190
g1,738:7673186,45734190
$1,738:7673186,45734190
x1,738:8119196,45734190
(1,738:8119196,45832493:710886,295640,89201
x1,738:8797314,45832493
)
$1,738:8830082,45734190
x1,738:9048535,45734190
x1,738:9714819,45734190
x1,738:10441178,45734190
g1,738:10659631,45734190
x1,738:12312598,45734190
x1,738:14334205,45734190
g1,738:14552658,45734190
x1,738:16076372,45734190
k1,738:17606442,45734190:1530070
k1,738:19136512,45734190:1530070
)
(1,742:3735552,46527739:15400960,455111,127431
x1,742:4336300,46527739
k1,739:4629161,46527739:292861
x1,739:5213525,46527739
x1,739:6125569,46527739
k1,739:6418429,46527739:292860
x1,739:7000973,46527739
k1,739:7293834,46527739:292861
x1,739:7949195,46527739
x1,739:9119742,46527739
k1,739:9412603,46527739:292861
x1,739:10619560,46527739
x1,739:11314971,46527739
x1,739:11642652,46527739
k1,739:11935512,46527739:292860
x1,739:12463443,46527739
k1,739:12756304,46527739:292861
x1,739:13666528,46527739
k1,739:13959388,46527739:292860
x1,739:14833204,46527739
x1,739:15526795,46527739
x1,739:16367840,46527739
k1,739:16660701,46527739:292861
x1,739:17352472,46527739
x1,739:19136512,46527739
k1,739:19136512,46527739:0
)
(1,742:3735552,47315582:15400960,455111,127431
x1,742:4099642,47315582
x1,739:4427323,47315582
k1,739:4599349,47315582:172026
x1,739:5873663,47315582
x1,739:7967180,47315582
x1,739:8240246,47315582
k1,739:8412273,47315582:172027
x1,739:9286089,47315582
x1,739:10325566,47315582
k1,739:10497592,47315582:172026
x1,739:11316794,47315582
x1,739:12156021,47315582
x1,739:12957018,47315582
x1,739:14267742,47315582
k1,739:14439769,47315582:172027
x1,739:14913085,47315582
k1,740:14439769,47315582:-18205
x1,740:15186151,47315582
k1,740:15358177,47315582:172026
x1,740:15540222,47315582
x1,740:15904312,47315582
x1,740:16397653,47315582
x1,740:16725334,47315582
x1,740:18054261,47315582
k1,740:18226288,47315582:172027
x1,740:19136512,47315582
k1,740:19136512,47315582:0
)
(1,742:3735552,48103424:15400960,455111,187504
x1,742:4181562,48103424
(1,740:4181562,48201727:710886,295640,89201
x1,740:4859680,48201727
)
$1,740:4892448,48103424
x1,740:5110901,48103424
x1,740:6605490,48103424
k1,740:6973627,48103424:368137
x1,740:7501558,48103424
k1,740:7869695,48103424:368137
$1,740:7869695,48103424
x1,740:8412643,48103424
$1,740:8464069,48103424
k1,740:8832206,48103424:368137
x1,740:9888067,48103424
k1,740:10256204,48103424:368137
$1,740:10256204,48103424
x1,740:10636677,48103424
$1,740:10782313,48103424
k1,740:11150451,48103424:368138
x1,740:11696586,48103424
x1,740:12260925,48103424
k1,740:12629062,48103424:368137
x1,740:15164036,48103424
k1,740:15532022,48103424:367986
x1,740:16223793,48103424
x1,740:16660701,48103424
x1,740:18007833,48103424
x1,740:19136512,48103424
k1,740:19136512,48103424:0
)
]
g1,779:19136512,48103424
)
k1,779:19595264,48103424:458752
r1,779:19595264,48103424:0,21012636,0
k1,779:20054016,48103424:458752
(1,779:20054016,48103424:15400960,21012636,0
[1,779:20054016,48103424:15400960,21012636,0
(1,742:20054016,28008292:15400960,455111,127431
x1,742:20927832,28008292
x1,740:21965488,28008292
k1,740:22230104,28008292:264616
x1,740:23285965,28008292
k1,740:23550581,28008292:264616
x1,740:24460805,28008292
k1,741:24725422,28008292:264617
x1,741:25417193,28008292
x1,741:25854101,28008292
x1,741:27201233,28008292
x1,741:28329912,28008292
k1,741:28594528,28008292:264616
x1,741:29468344,28008292
x1,741:30323955,28008292
k1,741:30588571,28008292:264616
x1,741:31116502,28008292
k1,741:31381118,28008292:264616
x1,741:33916092,28008292
k1,741:34180662,28008292:264570
x1,741:35454976,28008292
k1,741:35454976,28008292:0
)
(1,742:20054016,28785879:15400960,455111,187504
x1,742:20500026,28785879
(1,741:20500026,28884182:710886,295640,89201
x1,741:21178144,28884182
)
$1,741:21210912,28785879
x1,741:21429365,28785879
x1,741:22923954,28785879
k1,741:23094312,28785879:170358
x1,741:23969947,28785879
x1,741:24334037,28785879
x1,741:25100446,28785879
x1,741:25901443,28785879
x1,741:27030122,28785879
k1,741:27200480,28785879:170358
x1,741:28807935,28785879
k1,741:28978292,28785879:170357
x1,741:29418840,28785879
k1,741:29589198,28785879:170358
x1,741:30373812,28785879
x1,741:31502491,28785879
x1,741:32412715,28785879
k1,741:32583073,28785879:170358
x1,741:33169257,28785879
k1,741:33339615,28785879:170358
x1,741:34049591,28785879
x1,741:34559317,28785879
x1,741:35454976,28785879
k1,742:35454976,28785879:0
k1,742:35454976,28785879:0
)
(1,751:20054016,31812323:15400960,2031199,1703518
(1,751:20054016,31812323:15400960,2031199,1703518
k1,751:21280098,31812323:1226082
$1,751:21280098,31812323
h1,748:21280098,31812323:0,0,0
[1,748:21280098,31812323:13009791,2031199,1703518
(1,748:21280098,30646823:13009791,865699,633514
g1,748:21280098,30646823
(1,748:21280098,30646823:1423412,865699,633514
g1,748:21280098,30646823
(1,748:21280098,30646823:0,550500,235932
[1,748:21280098,30646823:0,550500,235932
(1,158:21280098,30646823:0,550500,235932
r1,779:21280098,30646823:0,786432,235932
)
]
)
$1,748:21280098,30646823
(1,748:21280098,30646823:1423412,437688,633514
[1,748:21280098,30646823:1423412,437688,633514
(1,748:21280098,30646823:1423412,437688,0
k1,748:21445669,30646823:165571
[1,748:21445669,30646823:1092270,437688,0
(1,748:21445669,30646823:1092270,437688,0
x1,748:22537939,30646823
)
]
k1,748:22703510,30646823:165571
)
(1,748:21280098,31100113:1423412,344064,114688
x1,748:21914685,31100113
x1,748:22385841,31100113
x1,748:22703510,31100113
)
]
)
$1,748:22703510,30646823
)
g1,748:22703510,30646823
(1,748:22703510,30646823:11586379,865699,633514
$1,748:22703510,30646823
(1,748:22703510,30646823:9729041,865699,449545
h1,748:22703510,30646823:0,0,0
(1,748:22703510,30646823:484967,865699,449545
(1,748:22703510,30646823:484967,865699,449545
h1,748:22703510,30646823:78643,0,0
[1,748:22782153,30646823:327681,865699,449545
(1,748:22782153,30203467:327681,422343,0
x1,748:23109834,30203467
)
(1,748:22782153,31096367:327681,422343,0
x1,748:23109834,31096367
)
]
h1,748:23109834,30646823:78643,0,0
)
)
g1,748:23297701,30646823
(1,748:23297701,30646823:3556758,584074,229380
[1,748:23297701,30089763:364090,0,786440
(1,748:23297701,30089763:364090,0,393220
x1,748:23661791,30089763
)
(1,748:23297701,30482983:364090,0,393220
x1,748:23661791,30482983
)
]
(1,748:23661791,30646823:2828578,584074,54613
x1,748:24109166,30646823
g1,748:24301674,30646823
x1,748:24811400,30646823
g1,748:24957032,30646823
x1,748:25499980,30646823
(1,748:25551406,30646823:938963,584074,0
x1,748:25931879,30646823
(1,748:26077515,30376230:412854,313481,0
x1,748:26387059,30376230
)
)
)
[1,748:26490369,30089763:364090,0,786440
(1,748:26490369,30089763:364090,0,393220
x1,748:26854459,30089763
)
(1,748:26490369,30482983:364090,0,393220
x1,748:26854459,30482983
)
]
)
[1,748:26854459,30908970:435680,979843,0
(1,748:26854459,30224767:294003,295640,0
x1,748:27115694,30224767
)
(1,748:26854459,30908970:435680,313481,0
x1,748:27186829,30908970
)
]
g1,748:27435771,30646823
x1,748:27945497,30646823
g1,748:28091129,30646823
(1,748:28091129,30646823:687881,455111,98303
x1,748:28473424,30646823
(1,748:28473424,30745126:305586,318577,0
x1,748:28746242,30745126
)
)
g1,748:28888234,30646823
(1,748:28888234,30646823:675385,447828,0
x1,748:29361550,30646823
x1,748:29563619,30646823
)
x1,748:29818482,30646823
(1,748:29818482,30646823:1007228,584074,0
x1,748:30361430,30646823
(1,748:30412856,30376230:412854,313481,0
x1,748:30722400,30376230
)
)
[1,748:30825710,30646823:757604,638976,98303
(1,748:30960699,30481163:0,473316,0
x1,748:31324789,30481163
)
(1,748:30825710,30646823:757604,447828,98303
x1,748:31277728,30646823
(1,748:31277728,30745126:305586,318577,0
x1,748:31550546,30745126
)
)
]
x1,748:32126262,30646823
x1,748:32432551,30646823
)
$1,748:32432551,30646823
k1,748:34289889,30646823:1857338
)
g1,748:34945249,30646823
(1,748:34945249,30646823:-655360,865699,633514
g1,748:34945249,30646823
(1,748:34945249,30646823:0,550500,235932
[1,748:34945249,30646823:0,550500,235932
(1,158:34945249,30646823:0,550500,235932
r1,779:34945249,30646823:0,786432,235932
)
]
)
$1,748:34945249,30646823
(1,748:34945249,30646823:-655360,0,0
)
$1,748:34289889,30646823
)
g1,748:34289889,30646823
)
(1,748:21280098,32181457:13009791,638976,285808
g1,748:21280098,32181457
(1,748:21280098,32181457:1423412,638976,285808
k1,748:22703510,32181457:1423412
(1,748:22703510,32181457:0,550500,235932
[1,748:22703510,32181457:0,550500,235932
(1,158:22703510,32181457:0,550500,235932
r1,779:22703510,32181457:0,786432,235932
)
]
)
$1,748:22703510,32181457
h1,748:22703510,32181457:0,0,0
$1,748:22703510,32181457
)
g1,748:22703510,32181457
(1,748:22703510,32181457:11586379,638976,285808
$1,748:22703510,32181457
(1,748:22703510,32181457:11586379,638976,285808
h1,748:22703510,32181457:0,0,0
g1,748:22849142,32181457
x1,748:23358868,32181457
g1,748:23504500,32181457
(1,748:23504500,32181457:613037,455111,98303
x1,748:23886795,32181457
(1,748:23886795,32279760:230742,282169,0
x1,748:24084769,32279760
)
)
g1,748:24226761,32181457
(1,748:24226761,32181457:675385,447828,0
x1,748:24700077,32181457
x1,748:24902146,32181457
)
x1,748:25157009,32181457
(1,748:25157009,32181457:938963,584074,0
x1,748:25537482,32181457
(1,748:25683118,31910864:412854,313481,0
x1,748:25992662,31910864
)
)
[1,748:26095972,32181457:682760,638976,98303
(1,748:26230961,32015797:0,473316,0
x1,748:26595051,32015797
)
(1,748:26095972,32181457:682760,447828,98303
x1,748:26547990,32181457
(1,748:26547990,32279760:230742,282169,0
x1,748:26745964,32279760
)
)
]
x1,748:27159205,32181457
x1,748:27559704,32181457
g1,748:27705336,32181457
x1,748:28215062,32181457
g1,748:28360694,32181457
(1,748:28360694,32181457:583455,455111,98303
x1,748:28742989,32181457
(1,748:28742989,32279760:201160,318577,0
x1,748:28908725,32279760
)
)
x1,748:29199012,32181457
(1,748:29199012,32181457:1249736,491520,163840
(1,748:29199012,32181457:327681,491520,163840
x1,748:29526693,32181457
)
x1,748:30069641,32181457
(1,748:30121067,32181457:327681,491520,163840
x1,748:30448748,32181457
)
)
(1,748:30448748,32378064:710886,295640,89201
x1,748:31126866,32378064
)
g1,748:31305266,32181457
x1,748:31814992,32181457
g1,748:31960624,32181457
(1,748:31960624,32181457:1181471,491520,163840
(1,748:31960624,32181457:327681,491520,163840
x1,748:32288305,32181457
)
x1,748:32668778,32181457
(1,748:32814414,32181457:327681,491520,163840
x1,748:33142095,32181457
)
)
(1,748:33142095,32378064:710886,295640,89201
x1,748:33820213,32378064
)
x1,748:34289889,32181457
)
$1,748:34289889,32181457
g1,748:34289889,32181457
)
g1,748:34945249,32181457
)
(1,748:21280098,33279909:13009791,550500,235932
g1,748:21280098,33279909
(1,748:21280098,33279909:1423412,550500,235932
k1,748:22703510,33279909:1423412
(1,748:22703510,33279909:0,550500,235932
[1,748:22703510,33279909:0,550500,235932
(1,158:22703510,33279909:0,550500,235932
r1,779:22703510,33279909:0,786432,235932
)
]
)
$1,748:22703510,33279909
h1,748:22703510,33279909:0,0,0
$1,748:22703510,33279909
)
g1,748:22703510,33279909
(1,748:22703510,33279909:11586379,550500,235932
$1,748:22703510,33279909
(1,748:22703510,33279909:5123172,447828,127431
h1,748:22703510,33279909:0,0,0
x1,748:23611458,33279909
g1,748:23829911,33279909
h1,748:23829911,33279909:0,0,0
x1,748:24372859,33279909
g1,748:24606325,33279909
x1,748:25116051,33279909
g1,748:25298091,33279909
x1,748:25807817,33279909
g1,748:25917041,33279909
x1,748:26297514,33279909
g1,748:26625190,33279909
x1,748:27134916,33279909
g1,748:27316956,33279909
x1,748:27826682,33279909
)
$1,748:27826682,33279909
k1,748:34289889,33279909:6463207
)
g1,748:34945249,33279909
)
]
$1,751:34289889,31812323
k1,751:34289889,31812323:0
k1,751:34289889,31812323:0
k1,751:34617569,31812323:327680
(1,751:34617569,31812323:837407,491520,163840
(1,751:34617569,31812323:837407,491520,163840
x1,751:35200113,31812323
x1,751:35454976,31812323
)
)
)
)
(1,756:20054016,34815103:15400960,491520,285808
x1,756:21730647,34815103
k1,752:22062354,34815103:331707
$1,752:22062354,34815103
x1,752:22444649,34815103
(1,752:22444649,34913406:201160,318577,0
x1,752:22610385,34913406
)
$1,752:22645809,34815103
k1,752:22977516,34815103:331707
x1,752:23418064,34815103
k1,752:23749771,34815103:331707
x1,752:24077452,34815103
k1,752:24409159,34815103:331707
x1,752:25284794,34815103
x1,752:25648884,34815103
x1,752:26415293,34815103
x1,752:27216290,34815103
x1,752:28344969,34815103
k1,752:28676676,34815103:331707
x1,752:29368447,34815103
x1,752:30498946,34815103
x1,752:30790217,34815103
x1,752:31775079,34815103
k1,752:32106786,34815103:331707
$1,752:32106786,34815103
(1,752:32106786,34815103:1960622,491520,285808
(1,752:32106786,34815103:1249736,491520,163840
(1,752:32106786,34815103:327681,491520,163840
x1,752:32434467,34815103
)
x1,752:32977415,34815103
(1,752:33028841,34815103:327681,491520,163840
x1,752:33356522,34815103
)
)
(1,752:33356522,35011710:710886,295640,89201
x1,752:34034640,35011710
)
)
$1,752:34067408,34815103
k1,752:34399115,34815103:331707
x1,752:35454976,34815103
k1,752:35454976,34815103:0
)
(1,756:20054016,35592690:15400960,491520,285808
(1,752:20054016,35592690:1892357,491520,285808
(1,752:20054016,35592690:1181471,491520,163840
(1,752:20054016,35592690:327681,491520,163840
x1,752:20381697,35592690
)
x1,752:20762170,35592690
(1,752:20907806,35592690:327681,491520,163840
x1,752:21235487,35592690
)
)
(1,752:21235487,35789297:710886,295640,89201
x1,752:21913605,35789297
)
)
$1,752:21946373,35592690
k1,752:22215492,35592690:269119
x1,752:23127536,35592690
x1,752:23675490,35592690
x1,752:24589354,35592690
x1,752:24826012,35592690
k1,753:25095132,35592690:269120
$1,753:25095132,35592690
x1,753:25541142,35592690
(1,753:25541142,35690993:710886,295640,89201
x1,753:26219260,35690993
)
$1,753:26252028,35592690
k1,753:26521147,35592690:269119
x1,753:28274239,35592690
k1,753:28543359,35592690:269120
x1,753:29071290,35592690
k1,753:29340409,35592690:269119
x1,753:30214225,35592690
x1,753:31253702,35592690
k1,753:31522822,35592690:269120
$1,753:31522822,35592690
x1,753:32065770,35592690
$1,753:32117196,35592690
k1,753:32386315,35592690:269119
x1,753:33442176,35592690
k1,753:33711296,35592690:269120
$1,753:33711296,35592690
x1,753:34091769,35592690
$1,753:34237405,35592690
x1,753:34419450,35592690
k1,753:34688569,35592690:269119
x1,753:35236523,35592690
x1,753:35454976,35592690
k1,756:35454976,35592690:0
)
(1,756:20054016,36751226:15400960,807192,731365
x1,756:20676609,36751226
x1,756:21277356,36751226
x1,756:22060150,36751226
x1,756:22861147,36751226
x1,756:22988578,36751226
k1,753:23279440,36751226:290862
x1,753:24335301,36751226
k1,753:24626163,36751226:290862
$1,754:24626163,36751226
(1,754:24626163,36751226:1960622,491520,285808
(1,754:24626163,36751226:1249736,491520,163840
(1,754:24626163,36751226:327681,491520,163840
x1,754:24953844,36751226
)
x1,754:25496792,36751226
(1,754:25548218,36751226:327681,491520,163840
x1,754:25875899,36751226
)
)
(1,754:25875899,36947833:710886,295640,89201
x1,754:26554017,36947833
)
)
k1,754:26889505,36751226:302720
x1,754:27399231,36751226
k1,754:27701951,36751226:302720
(1,754:27701951,36751226:4575315,807192,731365
[1,754:27701951,36751226:691771,491524,642164
(1,754:27701951,36751226:691771,491524,163844
(1,754:27701951,36259702:691771,0,655368
x1,754:28393722,36259702
)
)
(1,754:27701951,37327854:691771,303558,0
k1,754:27955127,37327854:253176
x1,754:28140547,37327854
k1,754:28393722,37327854:253175
)
]
g1,754:28502946,36751226
(1,754:28502946,36751226:2950566,625146,731365
x1,754:28757809,36751226
(1,754:28757809,36751226:2440840,625146,731365
(1,754:28757809,36751226:2146837,491524,731365
[1,754:28757809,36751226:691771,491524,731365
(1,754:28757809,36751226:691771,491524,163844
(1,754:28757809,36259702:691771,0,655368
x1,754:29449580,36259702
)
)
(1,754:28757809,37327854:691771,303558,89201
k1,754:28982009,37327854:224200
x1,754:29198872,37327854
k1,754:29449580,37327854:224199
)
]
g1,754:29558804,36751226
(1,754:29558804,36751226:1345842,491520,187504
x1,754:29813667,36751226
(1,754:29813667,36751226:836116,282168,187504
x1,754:30188223,36751226
(1,754:30188223,36849529:461560,303558,89201
x1,754:30590506,36849529
)
)
x1,754:30904646,36751226
)
)
(1,754:30904646,36421720:294003,295640,0
x1,754:31165881,36421720
)
)
x1,754:31453512,36751226
)
(1,754:31453512,36288098:823754,344064,114688
x1,754:32244498,36288098
)
)
$1,754:32277266,36751226
x1,754:32459311,36751226
k1,754:32750173,36751226:290862
$1,755:32750173,36751226
(1,755:32750173,36751226:1892357,491520,285808
(1,755:32750173,36751226:1181471,491520,163840
(1,755:32750173,36751226:327681,491520,163840
x1,755:33077854,36751226
)
x1,755:33458327,36751226
(1,755:33603963,36751226:327681,491520,163840
x1,755:33931644,36751226
)
)
(1,755:33931644,36947833:710886,295640,89201
x1,755:34609762,36947833
)
)
k1,755:34945250,36751226:302720
x1,755:35454976,36751226
k1,756:35454976,36751226:0
)
(1,756:20054016,38355319:15400960,807192,731365
(1,755:20054016,38355319:4522070,807192,731365
[1,755:20054016,38355319:691771,491524,642164
(1,755:20054016,38355319:691771,491524,163844
(1,755:20054016,37863795:691771,0,655368
x1,755:20745787,37863795
)
)
(1,755:20054016,38931947:691771,303558,0
k1,755:20307192,38931947:253176
x1,755:20492612,38931947
k1,755:20745787,38931947:253175
)
]
g1,755:20855011,38355319
(1,755:20855011,38355319:2897321,625146,731365
x1,755:21109874,38355319
(1,755:21109874,38355319:2387595,625146,731365
(1,755:21109874,38355319:2093592,491524,731365
[1,755:21109874,38355319:691771,491524,731365
(1,755:21109874,38355319:691771,491524,163844
(1,755:21109874,37863795:691771,0,655368
x1,755:21801645,37863795
)
)
(1,755:21109874,38931947:691771,303558,89201
k1,755:21334074,38931947:224200
x1,755:21550937,38931947
k1,755:21801645,38931947:224199
)
]
g1,755:21910869,38355319
(1,755:21910869,38355319:1292597,491520,187504
x1,755:22165732,38355319
(1,755:22165732,38355319:782871,282168,187504
x1,755:22487043,38355319
(1,755:22487043,38453622:461560,303558,89201
x1,755:22889326,38453622
)
)
x1,755:23203466,38355319
)
)
(1,755:23203466,38025813:294003,295640,0
x1,755:23464701,38025813
)
)
x1,755:23752332,38355319
)
(1,755:23752332,37892191:823754,344064,114688
x1,755:24543318,37892191
)
)
$1,755:24576086,38355319
x1,755:24758131,38355319
k1,756:35454976,38355319:10696845
g1,756:35454976,38355319
)
(1,757:20054016,40327423:15400960,455111,127431
(1,757:20054016,40327423:0,0,0
g1,757:20054016,40327423
)
x1,757:21302844,40327423
x1,757:22761022,40327423
k1,757:29107999,40327423:6346977
k1,757:35454976,40327423:6346977
)
(1,758:20054016,41105076:15400960,455111,127431
(1,758:20054016,41105076:0,0,0
g1,758:20054016,41105076
)
g1,758:20288487,41105076
x1,758:21713522,41105076
x1,758:22383441,41105076
x1,758:24007992,41105076
g1,758:24242463,41105076
x1,758:26194330,41105076
g1,758:26428801,41105076
x1,758:28798641,41105076
g1,758:29033112,41105076
x1,758:29520260,41105076
x1,758:30625627,41105076
g1,758:30860098,41105076
x1,758:31656354,41105076
x1,758:31924320,41105076
x1,758:33096679,41105076
x1,758:34989201,41105076
k1,758:35222089,41105076:232888
k1,758:35454976,41105076:232887
)
(1,774:20054016,41882729:15400960,455111,127431
x1,774:20527332,41882729
x1,765:20800399,41882729
k1,765:21088024,41882729:287625
x1,765:21708797,41882729
x1,765:22036478,41882729
x1,765:23201565,41882729
k1,765:23489189,41882729:287624
x1,765:23853279,41882729
x1,765:24417618,41882729
x1,765:25220435,41882729
k1,765:25508060,41882729:287625
x1,765:26563921,41882729
k1,765:26851546,41882729:287625
x1,765:27488703,41882729
x1,765:28908654,41882729
x1,765:30073741,41882729
k1,765:30361365,41882729:287624
x1,765:31089545,41882729
x1,765:32036179,41882729
k1,765:32323804,41882729:287625
x1,765:33488891,41882729
x1,765:33852981,41882729
x1,765:34198867,41882729
x1,765:35218318,41882729
x1,765:35454976,41882729
k1,765:35454976,41882729:0
)
(1,774:20054016,42660316:15400960,455111,127431
x1,774:20927832,42660316
x1,774:21621423,42660316
x1,774:22462468,42660316
k1,766:22784316,42660316:321848
x1,766:23568930,42660316
k1,766:23890778,42660316:321848
x1,766:24764594,42660316
x1,766:25804071,42660316
k1,766:26125919,42660316:321848
x1,766:26945121,42660316
x1,766:27784348,42660316
x1,766:28585345,42660316
x1,766:29896069,42660316
k1,766:30217917,42660316:321848
x1,766:31492231,42660316
x1,766:33585748,42660316
x1,766:33858814,42660316
k1,766:34180662,42660316:321848
x1,766:35236523,42660316
x1,766:35454976,42660316
k1,774:35454976,42660316:0
)
(1,774:20054016,43437903:15400960,491520,163840
x1,774:20891422,43437903
k1,766:21210922,43437903:319500
x1,766:22015560,43437903
x1,766:22707331,43437903
x1,766:23473740,43437903
k1,766:23793239,43437903:319499
x1,766:24139125,43437903
k1,767:23793239,43437903:-36409
x1,767:25267803,43437903
k1,767:25587303,43437903:319500
x1,767:26242664,43437903
x1,767:27407751,43437903
x1,767:27771841,43437903
x1,767:28117727,43437903
x1,767:28558275,43437903
x1,767:29686954,43437903
k1,767:30006454,43437903:319500
x1,767:33356079,43437903
k1,767:33675476,43437903:319397
x1,767:33857521,43437903
(1,767:33857521,43437903:655362,422343,0
x1,767:34512883,43437903
)
x1,767:34694928,43437903
k1,767:35014428,43437903:319500
x1,767:35454976,43437903
k1,767:35454976,43437903:0
)
(1,774:20054016,44215490:15400960,455111,127431
x1,774:22347782,44215490
k1,767:22695742,44215490:347960
x1,767:23278286,44215490
k1,767:23626246,44215490:347960
x1,767:24318017,44215490
x1,767:25446696,44215490
k1,767:25794656,44215490:347960
x1,767:26522836,44215490
x1,767:27469470,44215490
k1,767:27817429,44215490:347959
x1,767:28163315,44215490
x1,767:29291993,44215490
k1,767:29639953,44215490:347960
x1,767:30167884,44215490
k1,767:30515844,44215490:347960
x1,767:31389660,44215490
x1,767:32429137,44215490
k1,767:32777097,44215490:347960
x1,767:33596299,44215490
x1,767:34435526,44215490
x1,767:35236523,44215490
x1,767:35454976,44215490
k1,774:35454976,44215490:0
)
(1,774:20054016,44993077:15400960,455111,127431
x1,774:21364740,44993077
k1,767:21641558,44993077:276818
x1,767:24481457,44993077
k1,768:24758217,44993077:276760
x1,768:25198765,44993077
k1,768:25475583,44993077:276818
x1,768:26167354,44993077
k1,768:26444172,44993077:276818
x1,768:26953898,44993077
x1,768:27609260,44993077
x1,768:29213076,44993077
k1,768:29489895,44993077:276819
x1,768:31095530,44993077
k1,768:31372348,44993077:276818
x1,768:32064119,44993077
k1,768:32340937,44993077:276818
x1,768:33697171,44993077
k1,768:33973931,44993077:276760
x1,768:34501862,44993077
k1,768:34778680,44993077:276818
$1,768:34778680,44993077
x1,768:35226055,44993077
$1,768:35272931,44993077
x1,768:35454976,44993077
k1,768:35454976,44993077:0
)
(1,774:20054016,45770663:15400960,551306,285812
x1,774:20501391,45770663
k1,770:20741567,45770663:193300
x1,770:21251293,45770663
k1,770:21444593,45770663:193300
(1,770:21444593,45279139:691771,0,655368
x1,770:22136364,45279139
)
(1,770:22136364,45967274:1794015,318577,89201
x1,770:23886537,45967274
)
k1,770:24039603,45770663:109224
(1,770:24039603,45770663:1940058,551306,170585
x1,770:24414084,45770663
(1,770:24414084,45868966:218188,303558,0
x1,770:24599504,45868966
)
x1,770:25007438,45770663
(1,770:25007438,45868966:218188,303558,0
x1,770:25192858,45868966
)
x1,770:25543294,45770663
[1,770:25543294,45941248:436367,721891,0
(1,770:25566807,45532838:412854,313481,0
x1,770:25876351,45532838
)
(1,770:25543294,45941248:218188,303558,0
x1,770:25728714,45941248
)
]
)
$1,770:25979661,45770663
x1,770:26161706,45770663
k1,770:26386915,45770663:225209
x1,770:28063546,45770663
k1,771:28288755,45770663:225209
$1,771:28288755,45770663
x1,771:28736130,45770663
$1,771:28783006,45770663
k1,771:29008215,45770663:225209
x1,771:30777690,45770663
k1,771:31002899,45770663:225209
x1,771:31585443,45770663
k1,771:31810652,45770663:225209
x1,771:32720876,45770663
k1,771:32946085,45770663:225209
x1,771:34114813,45770663
k1,771:34340022,45770663:225209
x1,771:34867953,45770663
k1,771:35093162,45770663:225209
$1,771:35093162,45770663
x1,771:35434345,45770663
$1,771:35454976,45770663
k1,774:35454976,45770663:0
)
(1,774:20054016,46548250:15400960,455111,127431
x1,774:21219103,46548250
x1,774:22092919,46548250
k1,771:22318187,46548250:225268
x1,771:23122825,46548250
x1,771:23814596,46548250
x1,771:24581005,46548250
k1,771:24806273,46548250:225268
x1,771:25625475,46548250
x1,771:26905250,46548250
k1,771:27130518,46548250:225268
$1,772:27130518,46548250
x1,772:27505684,46548250
(1,772:27505684,46646553:218188,303558,0
x1,772:27691104,46646553
)
$1,772:27723872,46548250
k1,772:27949140,46548250:225268
x1,772:29005001,46548250
k1,772:29230268,46548250:225267
$1,772:29230268,46548250
x1,772:29547936,46548250
(1,772:29547936,46646553:218188,303558,0
x1,772:29733356,46646553
)
$1,772:29766124,46548250
k1,772:29991392,46548250:225268
x1,772:30646753,46548250
x1,772:31884658,46548250
k1,772:32109926,46548250:225268
x1,772:33020150,46548250
k1,772:33245418,46548250:225268
x1,772:34173847,46548250
k1,772:34399115,46548250:225268
x1,772:35454976,46548250
k1,772:35454976,46548250:0
)
(1,774:20054016,47325837:15400960,455111,127431
x1,774:21184515,47325837
x1,772:21421173,47325837
k1,772:21576039,47325837:154866
x1,772:22380677,47325837
x1,772:23072448,47325837
x1,772:23838857,47325837
k1,772:23993722,47325837:154865
x1,772:24339608,47325837
x1,772:24903945,47325837
x1,772:26001675,47325837
k1,772:26156541,47325837:154866
x1,772:27032176,47325837
x1,772:27580130,47325837
x1,772:28202723,47325837
x1,772:29276789,47325837
x1,772:30150605,47325837
k1,772:30305471,47325837:154866
x1,772:30888015,47325837
k1,772:31042880,47325837:154865
$1,772:31042880,47325837
x1,772:31417361,47325837
(1,772:31417361,47424140:218188,303558,0
x1,772:31602781,47424140
)
$1,772:31635549,47325837
x1,772:31817594,47325837
k1,772:31972460,47325837:154866
x1,772:32520414,47325837
x1,772:33143007,47325837
x1,772:33743754,47325837
x1,772:34526548,47325837
x1,772:35327545,47325837
x1,772:35454976,47325837
k1,772:35454976,47325837:0
)
(1,774:20054016,48103424:15400960,455111,127431
x1,774:21109877,48103424
g1,772:21328330,48103424
$1,773:21328330,48103424
x1,773:21702811,48103424
$1,773:21726324,48103424
g1,773:21944777,48103424
x1,773:22600138,48103424
x1,773:24096546,48103424
g1,773:24314999,48103424
x1,773:25119637,48103424
x1,773:25811408,48103424
x1,773:26577817,48103424
g1,773:26796270,48103424
x1,773:27142156,48103424
x1,773:28270834,48103424
g1,773:28489287,48103424
x1,773:29017218,48103424
g1,773:29235671,48103424
$1,773:29235671,48103424
x1,773:29683046,48103424
$1,773:29729922,48103424
x1,773:29911967,48103424
k1,774:35454976,48103424:5543009
g1,774:35454976,48103424
)
]
g1,779:35454976,48103424
)
)
]
(1,779:3735552,48234496:31719424,0,0
(1,779:3735552,48234496:31719424,0,0
k1,779:35454976,48234496:31719424
)
)
]
]
!47340
}4
!10
{5
[1,1004:4736286,48234496:30718690,43498210,0
[1,1004:3735552,48234496:31719424,46465024,0
[1,1004:3735552,2555904:31719424,786432,0
(1,1004:3735552,2555904:31719424,364089,101945
(1,1004:3735552,2555904:31719424,364089,101945
g1,1004:3735552,2555904
(1,1004:3735552,2555904:0,364089,101945
[1,1004:3735552,2555904:31719424,364089,101945
(1,1004:3735552,2555904:31719424,364089,101945
h1,1004:3735552,2555904:0,0,0
x1,1004:5197389,2555904
g1,1004:5383077,2555904
x1,1004:6225954,2555904
g1,1004:6411642,2555904
x1,1004:7163496,2555904
g1,1004:7349184,2555904
g1,1004:7534872,2555904
k1,1004:32479417,2555904:24944545
x1,1004:32835319,2555904
x1,1004:33613570,2555904
g1,1004:33799258,2555904
x1,1004:34077790,2555904
g1,1004:34263478,2555904
x1,1004:34712224,2555904
g1,1004:34897912,2555904
x1,1004:35454976,2555904
h1,1004:35454976,2555904:0,0,0
g1,1004:35454976,2555904
g1,1004:35454976,2555904
)
]
k1,1004:3735552,2555904:-31719424
)
k1,1004:35454976,2555904:31719424
)
)
]
[1,1004:3735552,48103424:31719424,42663936,0
(1,1004:3735552,48103424:31719424,42663936,0
(1,1004:3735552,48103424:15400960,42663936,0
[1,907:3735552,48103424:15400960,42663936,0
(1,779:3735552,6356992:15400960,521815,163840
h1,775:3735552,6356992:524288,0,0
x1,775:4687646,6356992
x1,775:5217396,6356992
k1,775:5606934,6356992:389538
x1,775:5934615,6356992
k1,775:6324152,6356992:389537
x1,775:6670038,6356992
x1,775:7234375,6356992
x1,775:8073602,6356992
k1,775:8463140,6356992:389538
x1,775:9047504,6356992
k1,775:9437041,6356992:389537
x1,775:10310857,6356992
x1,775:11350334,6356992
k1,775:11739872,6356992:389538
$1,775:11739872,6356992
x1,775:12044647,6356992
$1,775:12073470,6356992
x1,775:12255515,6356992
k1,775:12645053,6356992:389538
$1,775:12645053,6356992
x1,775:12949828,6356992
(1,775:12978651,6119167:435088,283990,54614
x1,775:13380971,6119167
)
k1,775:13880915,6356992:467176
x1,775:14390641,6356992
k1,775:14857816,6356992:467175
x1,775:16918792,6356992
k1,775:17028016,6356992:109224
x1,775:17332791,6356992
x1,775:17616477,6356992
$1,775:17616477,6356992
k1,775:18006015,6356992:389538
x1,775:18918059,6356992
x1,775:19136512,6356992
k1,779:19136512,6356992:0
)
(1,779:3735552,7157370:15400960,521815,163840
x1,779:4283506,7157370
x1,779:5197370,7157370
x1,779:5692531,7157370
k1,775:6030723,7157370:338192
x1,775:7086584,7157370
x1,775:8069626,7157370
x1,775:8397307,7157370
x1,775:9180101,7157370
x1,775:9453167,7157370
k1,775:9791358,7157370:338191
x1,775:10632403,7157370
x1,775:11761082,7157370
k1,775:12099274,7157370:338192
x1,775:12627205,7157370
k1,775:12965396,7157370:338191
$1,775:12965396,7157370
x1,775:13270171,7157370
$1,775:13298994,7157370
x1,775:13481039,7157370
k1,775:13819231,7157370:338192
$1,776:13819231,7157370
x1,776:14124006,7157370
(1,776:14152829,6919545:442369,283990,54614
x1,776:14562430,6919545
)
k1,776:14976798,7157370:381600
x1,776:15486524,7157370
k1,776:15868125,7157370:381601
x1,776:17929101,7157370
k1,776:18038325,7157370:109224
x1,776:18852826,7157370
x1,776:19136512,7157370
$1,776:19136512,7157370
k1,779:19136512,7157370:0
)
(1,779:3735552,7957748:15400960,521815,127431
x1,779:4647596,7957748
x1,779:5195550,7957748
x1,779:6109414,7957748
x1,779:6604575,7957748
k1,776:6970861,7957748:366286
x1,776:8026722,7957748
x1,776:8390812,7957748
x1,776:8995201,7957748
x1,776:9177246,7957748
x1,776:9960040,7957748
x1,776:10233106,7957748
k1,776:10599391,7957748:366285
x1,776:11440436,7957748
x1,776:12569115,7957748
k1,776:12935401,7957748:366286
x1,776:13463332,7957748
k1,776:13829618,7957748:366286
$1,776:13829618,7957748
x1,776:14134393,7957748
$1,776:14163216,7957748
x1,776:14345261,7957748
k1,776:14711547,7957748:366286
$1,777:14711547,7957748
x1,777:15016322,7957748
k1,777:15473568,7957748:428423
x1,777:15983294,7957748
k1,777:16411717,7957748:428423
x1,777:16716492,7957748
(1,777:16745315,7719923:435088,283990,54614
x1,777:17147635,7719923
)
k1,777:17424589,7957748:244186
x1,777:17934315,7957748
k1,777:18178500,7957748:244185
x1,777:18483275,7957748
(1,777:18512098,7719923:442369,283990,54614
x1,777:18921699,7719923
)
$1,777:18954467,7957748
x1,777:19136512,7957748
k1,777:19136512,7957748:0
)
(1,779:3735552,8758126:15400960,551306,285812
x1,779:4182927,8758126
k1,777:4529946,8758126:300143
x1,777:5039672,8758126
k1,777:5339814,8758126:300142
(1,777:5339814,8266602:691771,0,655368
x1,777:6031585,8266602
)
(1,777:6031585,8954737:1794015,318577,89201
x1,777:7781758,8954737
)
k1,777:7934824,8758126:109224
(1,777:7934824,8758126:1940058,551306,170585
x1,777:8309305,8758126
(1,777:8309305,8856429:218188,303558,0
x1,777:8494725,8856429
)
x1,777:8902659,8758126
(1,777:8902659,8856429:218188,303558,0
x1,777:9088079,8856429
)
x1,777:9438515,8758126
[1,777:9438515,8928711:436367,721891,0
(1,777:9462028,8520301:412854,313481,0
x1,777:9771572,8520301
)
(1,777:9438515,8928711:218188,303558,0
x1,777:9623935,8928711
)
]
)
$1,777:9874882,8758126
k1,777:10164198,8758126:289316
x1,777:11147240,8758126
k1,777:11436556,8758126:289316
x1,777:11800646,8758126
x1,777:12110122,8758126
k1,777:12399438,8758126:289316
x1,777:13861258,8758126
x1,777:15847368,8758126
k1,777:16136683,8758126:289315
x1,777:16719227,8758126
k1,777:17008543,8758126:289316
x1,777:17918767,8758126
k1,777:18208083,8758126:289316
x1,777:18918059,8758126
x1,777:19136512,8758126
k1,779:19136512,8758126:0
)
(1,779:3735552,9558504:15400960,455111,127431
x1,779:4245278,9558504
x1,779:4700389,9558504
x1,779:5574205,9558504
g1,777:5792658,9558504
x1,777:7305452,9558504
k1,779:19136512,9558504:11831060
g1,779:19136512,9558504
)
(1,784:3735552,12575508:15400960,1926036,1598356
(1,784:3735552,12575508:15400960,1926036,1598356
k1,784:4753214,12575508:1017662
$1,784:4753214,12575508
h1,783:4753214,12575508:0,0,0
[1,783:4753214,12575508:13218211,1926036,1598356
(1,783:4753214,11337604:13218211,688132,942992
g1,783:4753214,11337604
(1,783:4753214,11337604:494251,688132,942992
g1,783:4753214,11337604
(1,783:4753214,11337604:0,550500,235932
[1,783:4753214,11337604:0,550500,235932
(1,158:4753214,11337604:0,550500,235932
r1,1004:4753214,11337604:0,786432,235932
)
]
)
$1,783:4753214,11337604
x1,783:5200589,11337604
$1,783:5247465,11337604
)
g1,783:5247465,11337604
(1,783:5247465,11337604:12723960,688132,942992
$1,783:5247465,11337604
(1,783:5247465,11337604:3873487,688132,942992
h1,783:5247465,11337604:0,0,0
g1,783:5429505,11337604
x1,783:5939231,11337604
g1,783:6121271,11337604
[1,783:6121271,11337604:1761247,688132,942992
(1,783:6121271,11337604:1761247,688132,360452
k1,783:6528578,11337604:407307
(1,783:6528578,10715008:946633,65536,983048
x1,783:7475211,10715008
)
k1,783:7882518,11337604:407307
)
(1,783:6121271,12125859:1761247,318577,89201
x1,783:7871444,12125859
)
]
g1,783:7991742,11337604
(1,783:7991742,11337604:1129210,282168,98303
x1,783:8366908,11337604
(1,783:8366908,11435907:218188,303558,0
x1,783:8552328,11435907
)
x1,783:8902764,11337604
(1,783:8902764,11435907:218188,303558,0
x1,783:9088184,11435907
)
)
)
$1,783:9120952,11337604
k1,783:17971425,11337604:8850473
)
g1,783:18626785,11337604
(1,783:18626785,11337604:-655360,688132,942992
g1,783:18626785,11337604
(1,783:18626785,11337604:0,550500,235932
[1,783:18626785,11337604:0,550500,235932
(1,158:18626785,11337604:0,550500,235932
r1,1004:18626785,11337604:0,786432,235932
)
]
)
$1,783:18626785,11337604
(1,783:18626785,11337604:-655360,0,0
)
$1,783:17971425,11337604
)
g1,783:17971425,11337604
)
(1,783:4753214,13230872:13218211,688132,942992
g1,783:4753214,13230872
(1,783:4753214,13230872:494251,688132,942992
k1,783:5247465,13230872:494251
(1,783:5247465,13230872:0,550500,235932
[1,783:5247465,13230872:0,550500,235932
(1,158:5247465,13230872:0,550500,235932
r1,1004:5247465,13230872:0,786432,235932
)
]
)
$1,783:5247465,13230872
h1,783:5247465,13230872:0,0,0
$1,783:5247465,13230872
)
g1,783:5247465,13230872
(1,783:5247465,13230872:12723960,688132,942992
$1,783:5247465,13230872
(1,783:5247465,13230872:12723960,688132,942992
h1,783:5247465,13230872:0,0,0
g1,783:5429505,13230872
x1,783:5939231,13230872
g1,783:6121271,13230872
[1,783:6121271,13230872:1761247,688132,942992
(1,783:6121271,13230872:1761247,688132,360452
k1,783:6528578,13230872:407307
(1,783:6528578,12608276:946633,65536,983048
x1,783:7475211,12608276
)
k1,783:7882518,13230872:407307
)
(1,783:6121271,14019127:1761247,318577,89201
x1,783:7871444,14019127
)
]
g1,783:7991742,13230872
(1,783:7991742,13230872:9797638,564338,182676
x1,783:8621771,13230872
[1,783:8621771,13413548:435088,747014,0
(1,783:8621771,12950524:435088,283990,54614
x1,783:9024091,12950524
)
(1,783:8621771,13413548:218188,303558,0
x1,783:8807191,13413548
)
]
x1,783:9374527,13230872
[1,783:9374527,13413548:458601,747014,0
(1,783:9398040,12950524:435088,283990,54614
x1,783:9800360,12950524
)
(1,783:9374527,13413548:218188,303558,0
x1,783:9559947,13413548
)
]
g1,783:9978760,13230872
x1,783:10488486,13230872
g1,783:10634118,13230872
x1,783:11009284,13230872
[1,783:11009284,13413548:442369,747014,0
(1,783:11009284,12950524:442369,283990,54614
x1,783:11418885,12950524
)
(1,783:11009284,13413548:218188,303558,0
x1,783:11194704,13413548
)
]
x1,783:11769321,13230872
[1,783:11769321,13413548:465882,747014,0
(1,783:11792834,12950524:442369,283990,54614
x1,783:12202435,12950524
)
(1,783:11769321,13413548:218188,303558,0
x1,783:11954741,13413548
)
]
x1,783:12490066,13230872
g1,783:12635698,13230872
x1,783:13145424,13230872
g1,783:13291056,13230872
x1,783:13921085,13230872
[1,783:13921085,13413548:442369,747014,0
(1,783:13921085,12950524:442369,283990,54614
x1,783:14330686,12950524
)
(1,783:13921085,13413548:218188,303558,0
x1,783:14106505,13413548
)
]
x1,783:14681122,13230872
[1,783:14681122,13413548:458601,747014,0
(1,783:14704635,12950524:435088,283990,54614
x1,783:15106955,12950524
)
(1,783:14681122,13413548:218188,303558,0
x1,783:14866542,13413548
)
]
g1,783:15285355,13230872
x1,783:15795081,13230872
g1,783:15940713,13230872
x1,783:16315879,13230872
[1,783:16315879,13413548:435088,747014,0
(1,783:16315879,12950524:435088,283990,54614
x1,783:16718199,12950524
)
(1,783:16315879,13413548:218188,303558,0
x1,783:16501299,13413548
)
]
x1,783:17068635,13230872
[1,783:17068635,13413548:465882,747014,0
(1,783:17092148,12950524:442369,283990,54614
x1,783:17501749,12950524
)
(1,783:17068635,13413548:218188,303558,0
x1,783:17254055,13413548
)
]
x1,783:17789380,13230872
)
x1,783:17971425,13230872
)
$1,783:17971425,13230872
g1,783:17971425,13230872
)
g1,783:18626785,13230872
)
]
$1,784:17971425,12575508
k1,784:17971425,12575508:0
k1,784:17971425,12575508:0
k1,784:18299105,12575508:327680
(1,784:18299105,12575508:837407,491520,163840
(1,784:18299105,12575508:837407,491520,163840
x1,784:18881649,12575508
x1,784:19136512,12575508
)
)
)
)
(1,794:3735552,15973764:15400960,836363,369509
x1,794:4172460,15973764
k1,785:4318095,15973764:145635
$1,785:4318095,15973764
(1,785:4318095,15973764:1538434,564338,229380
[1,785:4318095,15416704:364090,0,786440
(1,785:4318095,15416704:364090,0,393220
x1,785:4682185,15416704
)
(1,785:4318095,15809924:364090,0,393220
x1,785:4682185,15809924
)
]
(1,785:4682185,15973764:810254,564338,182676
x1,785:5057351,15973764
[1,785:5057351,16156440:435088,747014,0
(1,785:5057351,15693416:435088,283990,54614
x1,785:5459671,15693416
)
(1,785:5057351,16156440:218188,303558,0
x1,785:5242771,16156440
)
]
)
[1,785:5492439,15416704:364090,0,786440
(1,785:5492439,15416704:364090,0,393220
x1,785:5856529,15416704
)
(1,785:5492439,15809924:364090,0,393220
x1,785:5856529,15809924
)
]
)
k1,785:5965753,15973764:109224
(1,785:5965753,15973764:1504449,564338,229380
[1,785:5965753,15416704:364090,0,786440
(1,785:5965753,15416704:364090,0,393220
x1,785:6329843,15416704
)
(1,785:5965753,15809924:364090,0,393220
x1,785:6329843,15809924
)
]
(1,785:6329843,15973764:776269,564338,182676
x1,785:6647511,15973764
[1,785:6647511,16156440:458601,747014,0
(1,785:6671024,15693416:435088,283990,54614
x1,785:7073344,15693416
)
(1,785:6647511,16156440:218188,303558,0
x1,785:6832931,16156440
)
]
)
[1,785:7106112,15416704:364090,0,786440
(1,785:7106112,15416704:364090,0,393220
x1,785:7470202,15416704
)
(1,785:7106112,15809924:364090,0,393220
x1,785:7470202,15809924
)
]
)
k1,785:7652242,15973764:182040
x1,785:8161968,15973764
k1,785:8344008,15973764:182040
(1,785:8344008,15973764:1545715,564338,229380
[1,785:8344008,15416704:364090,0,786440
(1,785:8344008,15416704:364090,0,393220
x1,785:8708098,15416704
)
(1,785:8344008,15809924:364090,0,393220
x1,785:8708098,15809924
)
]
(1,785:8708098,15973764:817535,564338,182676
x1,785:9083264,15973764
[1,785:9083264,16156440:442369,747014,0
(1,785:9083264,15693416:442369,283990,54614
x1,785:9492865,15693416
)
(1,785:9083264,16156440:218188,303558,0
x1,785:9268684,16156440
)
]
)
[1,785:9525633,15416704:364090,0,786440
(1,785:9525633,15416704:364090,0,393220
x1,785:9889723,15416704
)
(1,785:9525633,15809924:364090,0,393220
x1,785:9889723,15809924
)
]
)
k1,785:9998947,15973764:109224
(1,785:9998947,15973764:1511730,564338,229380
[1,785:9998947,15416704:364090,0,786440
(1,785:9998947,15416704:364090,0,393220
x1,785:10363037,15416704
)
(1,785:9998947,15809924:364090,0,393220
x1,785:10363037,15809924
)
]
(1,785:10363037,15973764:783550,564338,182676
x1,785:10680705,15973764
[1,785:10680705,16156440:465882,747014,0
(1,785:10704218,15693416:442369,283990,54614
x1,785:11113819,15693416
)
(1,785:10680705,16156440:218188,303558,0
x1,785:10866125,16156440
)
]
)
[1,785:11146587,15416704:364090,0,786440
(1,785:11146587,15416704:364090,0,393220
x1,785:11510677,15416704
)
(1,785:11146587,15809924:364090,0,393220
x1,785:11510677,15809924
)
]
)
$1,785:11510677,15973764
x1,785:11692722,15973764
k1,785:11838357,15973764:145635
$1,786:11838357,15973764
(1,786:11838357,15973764:4290913,836363,369509
(1,786:11838357,15189827:655361,26213,1153446
x1,786:12493718,15189827
)
[1,786:12493718,15973764:3635552,836363,182676
(1,786:12493718,15973764:3635552,564338,182676
x1,786:12868199,15973764
(1,786:12868199,16072067:218188,303558,0
x1,786:13053619,16072067
)
x1,786:13825643,15973764
[1,786:13825643,16156440:435088,747014,0
(1,786:13825643,15693416:435088,283990,54614
x1,786:14227963,15693416
)
(1,786:13825643,16156440:218188,303558,0
x1,786:14011063,16156440
)
]
x1,786:15306579,15973764
[1,786:15306579,16156440:458601,747014,0
(1,786:15330092,15693416:435088,283990,54614
x1,786:15732412,15693416
)
(1,786:15306579,16156440:218188,303558,0
x1,786:15491999,16156440
)
]
x1,786:16129270,15973764
)
]
)
x1,786:16759299,15973764
[1,786:16759299,16156440:435088,747014,0
(1,786:16759299,15693416:435088,283990,54614
x1,786:17161619,15693416
)
(1,786:16759299,16156440:218188,303558,0
x1,786:16944719,16156440
)
]
x1,786:18261324,15973764
[1,786:18261324,16156440:435088,747014,0
(1,786:18261324,15693416:435088,283990,54614
x1,786:18663644,15693416
)
(1,786:18261324,16156440:218188,303558,0
x1,786:18446744,16156440
)
]
x1,786:19315365,15973764
$1,786:19315365,15973764
k1,794:19315365,15973764:0
)
(1,794:3735552,16863920:15400960,455111,0
x1,794:4176100,16863920
k1,786:4492031,16863920:315931
x1,786:5769985,16863920
k1,786:6085915,16863920:315930
x1,786:6668459,16863920
k1,786:6984390,16863920:315931
x1,786:7676161,16863920
x1,786:8804840,16863920
k1,786:9120771,16863920:315931
x1,786:9848951,16863920
x1,786:10795585,16863920
k1,786:11111516,16863920:315931
x1,786:11457402,16863920
x1,786:12586080,16863920
k1,786:12902010,16863920:315930
x1,786:13429941,16863920
k1,786:13745872,16863920:315931
$1,787:13745872,16863920
x1,787:13971652,16863920
$1,787:13971652,16863920
x1,787:14190105,16863920
x1,787:14809058,16863920
k1,787:15124989,16863920:315931
x1,787:15925986,16863920
x1,787:17200301,16863920
k1,787:17516231,16863920:315930
x1,787:18044162,16863920
k1,787:18360093,16863920:315931
$1,787:18360093,16863920
x1,787:18903041,16863920
$1,787:18954467,16863920
x1,787:19136512,16863920
k1,787:19136512,16863920:0
)
(1,794:3735552,17742467:15400960,813011,392861
(1,788:3735552,17742467:4509361,813011,392861
(1,788:3735552,16981882:655361,26213,1153446
x1,788:4390913,16981882
)
[1,788:4390913,17742467:3854000,813011,229380
(1,788:4390913,17742467:3854000,564338,229380
x1,788:4765394,17742467
(1,788:4765394,17840770:218188,303558,0
x1,788:4950814,17840770
)
g1,788:5092806,17742467
(1,788:5092806,17742467:1538434,564338,229380
[1,788:5092806,17185407:364090,0,786440
(1,788:5092806,17185407:364090,0,393220
x1,788:5456896,17185407
)
(1,788:5092806,17578627:364090,0,393220
x1,788:5456896,17578627
)
]
x1,788:5832062,17742467
[1,788:5832062,17925143:435088,747014,0
(1,788:5832062,17462119:435088,283990,54614
x1,788:6234382,17462119
)
(1,788:5832062,17925143:218188,303558,0
x1,788:6017482,17925143
)
]
[1,788:6267150,17185407:364090,0,786440
(1,788:6267150,17185407:364090,0,393220
x1,788:6631240,17185407
)
(1,788:6267150,17578627:364090,0,393220
x1,788:6631240,17578627
)
]
)
g1,788:6740464,17742467
(1,788:6740464,17742467:1504449,564338,229380
[1,788:6740464,17185407:364090,0,786440
(1,788:6740464,17185407:364090,0,393220
x1,788:7104554,17185407
)
(1,788:6740464,17578627:364090,0,393220
x1,788:7104554,17578627
)
]
x1,788:7422222,17742467
[1,788:7422222,17925143:458601,747014,0
(1,788:7445735,17462119:435088,283990,54614
x1,788:7848055,17462119
)
(1,788:7422222,17925143:218188,303558,0
x1,788:7607642,17925143
)
]
[1,788:7880823,17185407:364090,0,786440
(1,788:7880823,17185407:364090,0,393220
x1,788:8244913,17185407
)
(1,788:7880823,17578627:364090,0,393220
x1,788:8244913,17578627
)
]
)
)
]
)
k1,788:8354137,17742467:109224
(1,788:8354137,17742467:3318373,564338,229380
(1,788:8354137,17211621:300375,26213,760226
x1,788:8654512,17211621
)
x1,788:8972180,17742467
[1,788:8972180,17925143:458601,747014,0
(1,788:8995693,17462119:435088,283990,54614
x1,788:9398013,17462119
)
(1,788:8972180,17925143:218188,303558,0
x1,788:9157600,17925143
)
]
x1,788:9758462,17742467
g1,788:9867686,17742467
(1,788:9867686,17742467:1504449,564338,229380
[1,788:9867686,17185407:364090,0,786440
(1,788:9867686,17185407:364090,0,393220
x1,788:10231776,17185407
)
(1,788:9867686,17578627:364090,0,393220
x1,788:10231776,17578627
)
]
x1,788:10549444,17742467
[1,788:10549444,17925143:458601,747014,0
(1,788:10572957,17462119:435088,283990,54614
x1,788:10975277,17462119
)
(1,788:10549444,17925143:218188,303558,0
x1,788:10734864,17925143
)
]
[1,788:11008045,17185407:364090,0,786440
(1,788:11008045,17185407:364090,0,393220
x1,788:11372135,17185407
)
(1,788:11008045,17578627:364090,0,393220
x1,788:11372135,17578627
)
]
)
(1,788:11372135,17211621:300375,26213,760226
x1,788:11672510,17211621
)
)
$1,788:11672510,17742467
k1,788:12006048,17742467:333538
x1,788:12446596,17742467
k1,788:12780135,17742467:333539
x1,788:14058089,17742467
k1,788:14391627,17742467:333538
x1,788:14974171,17742467
k1,788:15307710,17742467:333539
x1,788:15999481,17742467
x1,788:17128160,17742467
k1,788:17461698,17742467:333538
x1,788:18189878,17742467
x1,788:19136512,17742467
k1,788:19136512,17742467:0
)
(1,794:3735552,19013875:15400960,813011,392861
x1,794:4081438,19013875
x1,788:5210116,19013875
k1,788:5415280,19013875:205164
x1,788:5943211,19013875
k1,788:6148374,19013875:205163
$1,788:6148374,19013875
x1,788:6374154,19013875
$1,788:6374154,19013875
x1,788:6592607,19013875
x1,788:7211560,19013875
k1,788:7416724,19013875:205164
x1,788:8217721,19013875
x1,788:9492036,19013875
k1,788:9697200,19013875:205164
x1,788:10225131,19013875
k1,788:10430295,19013875:205164
$1,788:10430295,19013875
x1,788:10810768,19013875
$1,788:10956404,19013875
x1,788:11138449,19013875
k1,788:11343612,19013875:205163
x1,788:12472291,19013875
x1,788:13020245,19013875
x1,788:14407425,19013875
k1,789:14612589,19013875:205164
$1,789:14612589,19013875
(1,789:14612589,19013875:4523923,813011,392861
(1,789:14612589,18253290:655361,26213,1153446
x1,789:15267950,18253290
)
[1,789:15267950,19013875:3868562,813011,229380
(1,789:15267950,19013875:3868562,564338,229380
x1,789:15642431,19013875
(1,789:15642431,19112178:218188,303558,0
x1,789:15827851,19112178
)
g1,789:15969843,19013875
(1,789:15969843,19013875:1545715,564338,229380
[1,789:15969843,18456815:364090,0,786440
(1,789:15969843,18456815:364090,0,393220
x1,789:16333933,18456815
)
(1,789:15969843,18850035:364090,0,393220
x1,789:16333933,18850035
)
]
x1,789:16709099,19013875
[1,789:16709099,19196551:442369,747014,0
(1,789:16709099,18733527:442369,283990,54614
x1,789:17118700,18733527
)
(1,789:16709099,19196551:218188,303558,0
x1,789:16894519,19196551
)
]
[1,789:17151468,18456815:364090,0,786440
(1,789:17151468,18456815:364090,0,393220
x1,789:17515558,18456815
)
(1,789:17151468,18850035:364090,0,393220
x1,789:17515558,18850035
)
]
)
g1,789:17624782,19013875
(1,789:17624782,19013875:1511730,564338,229380
[1,789:17624782,18456815:364090,0,786440
(1,789:17624782,18456815:364090,0,393220
x1,789:17988872,18456815
)
(1,789:17624782,18850035:364090,0,393220
x1,789:17988872,18850035
)
]
x1,789:18306540,19013875
[1,789:18306540,19196551:465882,747014,0
(1,789:18330053,18733527:442369,283990,54614
x1,789:18739654,18733527
)
(1,789:18306540,19196551:218188,303558,0
x1,789:18491960,19196551
)
]
[1,789:18772422,18456815:364090,0,786440
(1,789:18772422,18456815:364090,0,393220
x1,789:19136512,18456815
)
(1,789:18772422,18850035:364090,0,393220
x1,789:19136512,18850035
)
]
)
)
]
)
$1,789:19136512,19013875
k1,790:19136512,19013875:0
k1,794:19136512,19013875:0
)
(1,794:3735552,20285283:15400960,813011,392861
(1,790:3735552,20285283:3400905,564338,229380
(1,790:3735552,19754437:300375,26213,760226
x1,790:4035927,19754437
)
x1,790:4411093,20285283
[1,790:4411093,20467959:442369,747014,0
(1,790:4411093,20004935:442369,283990,54614
x1,790:4820694,20004935
)
(1,790:4411093,20467959:218188,303558,0
x1,790:4596513,20467959
)
]
x1,790:5181143,20285283
g1,790:5290367,20285283
(1,790:5290367,20285283:1545715,564338,229380
[1,790:5290367,19728223:364090,0,786440
(1,790:5290367,19728223:364090,0,393220
x1,790:5654457,19728223
)
(1,790:5290367,20121443:364090,0,393220
x1,790:5654457,20121443
)
]
x1,790:6029623,20285283
[1,790:6029623,20467959:442369,747014,0
(1,790:6029623,20004935:442369,283990,54614
x1,790:6439224,20004935
)
(1,790:6029623,20467959:218188,303558,0
x1,790:6215043,20467959
)
]
[1,790:6471992,19728223:364090,0,786440
(1,790:6471992,19728223:364090,0,393220
x1,790:6836082,19728223
)
(1,790:6471992,20121443:364090,0,393220
x1,790:6836082,20121443
)
]
)
(1,790:6836082,19754437:300375,26213,760226
x1,790:7136457,19754437
)
)
$1,790:7136457,20285283
k1,790:7334851,20285283:198394
x1,790:8390712,20285283
k1,790:8589106,20285283:198394
$1,791:8589106,20285283
(1,791:8589106,20285283:4523923,813011,392861
(1,791:8589106,19524698:655361,26213,1153446
x1,791:9244467,19524698
)
[1,791:9244467,20285283:3868562,813011,229380
(1,791:9244467,20285283:3868562,564338,229380
x1,791:9618948,20285283
(1,791:9618948,20383586:218188,303558,0
x1,791:9804368,20383586
)
g1,791:9946360,20285283
(1,791:9946360,20285283:1545715,564338,229380
[1,791:9946360,19728223:364090,0,786440
(1,791:9946360,19728223:364090,0,393220
x1,791:10310450,19728223
)
(1,791:9946360,20121443:364090,0,393220
x1,791:10310450,20121443
)
]
x1,791:10685616,20285283
[1,791:10685616,20467959:442369,747014,0
(1,791:10685616,20004935:442369,283990,54614
x1,791:11095217,20004935
)
(1,791:10685616,20467959:218188,303558,0
x1,791:10871036,20467959
)
]
[1,791:11127985,19728223:364090,0,786440
(1,791:11127985,19728223:364090,0,393220
x1,791:11492075,19728223
)
(1,791:11127985,20121443:364090,0,393220
x1,791:11492075,20121443
)
]
)
g1,791:11601299,20285283
(1,791:11601299,20285283:1511730,564338,229380
[1,791:11601299,19728223:364090,0,786440
(1,791:11601299,19728223:364090,0,393220
x1,791:11965389,19728223
)
(1,791:11601299,20121443:364090,0,393220
x1,791:11965389,20121443
)
]
x1,791:12283057,20285283
[1,791:12283057,20467959:465882,747014,0
(1,791:12306570,20004935:442369,283990,54614
x1,791:12716171,20004935
)
(1,791:12283057,20467959:218188,303558,0
x1,791:12468477,20467959
)
]
[1,791:12748939,19728223:364090,0,786440
(1,791:12748939,19728223:364090,0,393220
x1,791:13113029,19728223
)
(1,791:12748939,20121443:364090,0,393220
x1,791:13113029,20121443
)
]
)
)
]
)
k1,791:13222253,20285283:109224
(1,791:13222253,20285283:3332935,564338,229380
(1,791:13222253,19754437:300375,26213,760226
x1,791:13522628,19754437
)
x1,791:13840296,20285283
[1,791:13840296,20467959:465882,747014,0
(1,791:13863809,20004935:442369,283990,54614
x1,791:14273410,20004935
)
(1,791:13840296,20467959:218188,303558,0
x1,791:14025716,20467959
)
]
x1,791:14633859,20285283
g1,791:14743083,20285283
(1,791:14743083,20285283:1511730,564338,229380
[1,791:14743083,19728223:364090,0,786440
(1,791:14743083,19728223:364090,0,393220
x1,791:15107173,19728223
)
(1,791:14743083,20121443:364090,0,393220
x1,791:15107173,20121443
)
]
x1,791:15424841,20285283
[1,791:15424841,20467959:465882,747014,0
(1,791:15448354,20004935:442369,283990,54614
x1,791:15857955,20004935
)
(1,791:15424841,20467959:218188,303558,0
x1,791:15610261,20467959
)
]
[1,791:15890723,19728223:364090,0,786440
(1,791:15890723,19728223:364090,0,393220
x1,791:16254813,19728223
)
(1,791:15890723,20121443:364090,0,393220
x1,791:16254813,20121443
)
]
)
(1,791:16254813,19754437:300375,26213,760226
x1,791:16555188,19754437
)
)
$1,791:16555188,20285283
x1,791:16737233,20285283
k1,791:16935627,20285283:198394
x1,791:18064304,20285283
k1,793:18262698,20285283:198394
x1,793:18918059,20285283
x1,793:19136512,20285283
k1,794:19136512,20285283:0
)
(1,794:3735552,21198791:15400960,455111,127431
x1,794:5337547,21198791
g1,793:5556000,21198791
x1,793:6983230,21198791
g1,793:7201683,21198791
x1,793:7729614,21198791
g1,793:7948067,21198791
x1,793:10787966,21198791
g1,793:11006419,21198791
x1,793:11882054,21198791
g1,793:12100507,21198791
x1,793:13050781,21198791
x1,793:13869982,21198791
g1,793:14088435,21198791
x1,793:14634570,21198791
g1,793:14853023,21198791
x1,793:15763247,21198791
g1,793:15981700,21198791
x1,793:16455016,21198791
x1,793:16728083,21198791
x1,793:17565489,21198791
g1,793:17783942,21198791
x1,793:18475713,21198791
h1,793:18475713,21198791:0,0,0
x1,793:18657758,21198791
k1,794:19136512,21198791:478754
g1,794:19136512,21198791
)
(1,854:3735552,23008738:15400960,455111,127431
(1,854:3735552,23008738:0,0,0
g1,854:3735552,23008738
)
g1,854:3970023,23008738
x1,854:4690914,23008738
x1,854:6535742,23008738
g1,854:6770213,23008738
x1,854:7257361,23008738
x1,854:9995653,23008738
g1,854:10230124,23008738
x1,854:11512072,23008738
x1,854:12860283,23008738
x1,854:13161746,23008738
g1,854:13396217,23008738
x1,854:17216216,23008738
k1,854:18176364,23008738:960148
k1,854:19136512,23008738:960148
)
(1,859:3735552,23864967:15400960,491520,163840
x1,859:5255627,23864967
k1,856:5462698,23864967:207071
x1,856:6008832,23864967
k1,856:6215903,23864967:207071
x1,856:6907674,23864967
k1,856:7114746,23864967:207072
x1,856:7296791,23864967
(1,856:7296791,23864967:655362,422343,0
x1,856:7952153,23864967
)
x1,856:8134198,23864967
k1,856:8341269,23864967:207071
x1,856:9289723,23864967
x1,856:9653813,23864967
x1,856:10913563,23864967
k1,856:11120634,23864967:207071
x1,856:11448315,23864967
k1,856:11655386,23864967:207071
x1,856:12685760,23864967
x1,856:13013441,23864967
x1,856:13195486,23864967
x1,856:14251347,23864967
k1,856:14458419,23864967:207072
x1,856:15131985,23864967
x1,856:15934802,23864967
x1,856:16881436,23864967
x1,856:17755252,23864967
k1,856:17962323,23864967:207071
x1,856:18918059,23864967
x1,856:19136512,23864967
k1,859:19136512,23864967:0
)
(1,859:3735552,24665345:15400960,491520,163840
x1,859:5739864,24665345
k1,856:5994418,24665345:254554
x1,856:7141301,24665345
x1,856:7323346,24665345
x1,856:8670478,24665345
x1,856:9799157,24665345
k1,856:10053710,24665345:254553
x1,856:11837750,24665345
x1,856:12220045,24665345
k1,856:12474599,24665345:254554
x1,856:13175472,24665345
k1,857:12474599,24665345:-54614
x1,857:15059636,24665345
k1,857:15314190,24665345:254554
x1,857:16624912,24665345
x1,857:16970797,24665345
k1,857:17225350,24665345:254553
x1,857:18208392,24665345
k1,857:18462946,24665345:254554
x1,857:18827036,24665345
x1,857:19136512,24665345
k1,857:19136512,24665345:0
)
(1,859:3735552,25465723:15400960,455111,127431
x1,859:4283506,25465723
x1,859:6215002,25465723
k1,857:6525253,25465723:310251
x1,857:7111437,25465723
k1,857:7421689,25465723:310252
x1,857:7749370,25465723
k1,857:8059621,25465723:310251
x1,857:8933437,25465723
x1,857:9242913,25465723
x1,857:9570594,25465723
x1,857:10775729,25465723
k1,857:11085980,25465723:310251
x1,857:11777751,25465723
x1,857:12505931,25465723
x1,857:13124883,25465723
x1,857:14253562,25465723
k1,857:14563813,25465723:310251
x1,857:15091744,25465723
k1,857:15401996,25465723:310252
x1,857:16312220,25465723
k1,857:16622471,25465723:310251
x1,857:17570925,25465723
x1,857:17898606,25465723
x1,857:18080651,25465723
x1,857:19136512,25465723
k1,857:19136512,25465723:0
)
(1,859:3735552,26266101:15400960,491520,163840
x1,859:4993482,26266101
x1,857:6142184,26266101
x1,857:7125226,26266101
x1,857:7926223,26266101
x1,857:8856472,26266101
k1,857:9058536,26266101:202064
x1,857:9568262,26266101
x1,857:10223624,26266101
x1,857:11827440,26266101
k1,857:12029503,26266101:202063
x1,857:12211548,26266101
(1,857:12211548,26266101:655362,422343,0
x1,857:12866910,26266101
)
x1,857:13048955,26266101
k1,857:13251019,26266101:202064
(1,857:13251019,26266101:655362,422343,0
x1,857:13906381,26266101
)
x1,857:14088426,26266101
k1,857:14290490,26266101:202064
x1,857:14836625,26266101
k1,857:15038688,26266101:202063
x1,857:15948912,26266101
k1,857:16150976,26266101:202064
x1,857:17206837,26266101
x1,857:17825789,26266101
x1,857:18189879,26266101
x1,857:18517560,26266101
x1,857:19136512,26266101
k1,857:19136512,26266101:0
)
(1,859:3735552,27066479:15400960,437688,127431
x1,859:4540189,27066479
x1,859:5850913,27066479
k1,859:19136512,27066479:13285599
g1,859:19136512,27066479
)
(1,861:3735552,27922641:15400960,491520,163840
h1,860:3735552,27922641:524288,0,0
x1,860:5188269,27922641
x1,860:6043880,27922641
k1,860:6243442,27922641:199562
x1,860:6825986,27922641
h1,860:6825986,27922641:0,0,0
x1,860:7080849,27922641
k1,860:7280411,27922641:199562
x1,860:8263453,27922641
k1,860:8463015,27922641:199562
x1,860:8827105,27922641
x1,860:9136581,27922641
k1,860:9336143,27922641:199562
x1,860:12784073,27922641
k1,860:12983635,27922641:199562
x1,860:13566179,27922641
k1,860:13765741,27922641:199562
x1,860:14675965,27922641
k1,860:14875527,27922641:199562
x1,860:16095229,27922641
x1,860:17424156,27922641
k1,860:17623718,27922641:199562
x1,860:19136512,27922641
k1,861:19136512,27922641:0
k1,861:19136512,27922641:0
)
(1,867:3735552,30487753:15400960,1437735,1110054
(1,867:3735552,30487753:15400960,1437735,1110054
g1,867:5046274,30487753
$1,867:5046274,30487753
h1,865:5046274,30487753:0,0,0
[1,865:5046274,30487753:10757298,1437735,1110054
(1,865:5046274,29915717:10757298,865699,633514
g1,865:5046274,29915717
(1,865:5046274,29915717:1423412,865699,633514
g1,865:5046274,29915717
(1,865:5046274,29915717:0,550500,235932
[1,865:5046274,29915717:0,550500,235932
(1,158:5046274,29915717:0,550500,235932
r1,1004:5046274,29915717:0,786432,235932
)
]
)
$1,865:5046274,29915717
(1,865:5046274,29915717:1423412,437688,633514
[1,865:5046274,29915717:1423412,437688,633514
(1,865:5046274,29915717:1423412,437688,0
k1,865:5211845,29915717:165571
[1,865:5211845,29915717:1092270,437688,0
(1,865:5211845,29915717:1092270,437688,0
x1,865:6304115,29915717
)
]
k1,865:6469686,29915717:165571
)
(1,865:5046274,30369007:1423412,344064,114688
x1,865:5680861,30369007
x1,865:6152017,30369007
x1,865:6469686,30369007
)
]
)
$1,865:6469686,29915717
)
g1,865:6469686,29915717
(1,865:6469686,29915717:9333886,865699,633514
$1,865:6469686,29915717
(1,865:6469686,29915717:9333886,865699,449545
h1,865:6469686,29915717:0,0,0
(1,865:6469686,29915717:484967,865699,449545
(1,865:6469686,29915717:484967,865699,449545
h1,865:6469686,29915717:78643,0,0
[1,865:6548329,29915717:327681,865699,449545
(1,865:6548329,29472361:327681,422343,0
x1,865:6876010,29472361
)
(1,865:6548329,30365261:327681,422343,0
x1,865:6876010,30365261
)
]
h1,865:6876010,29915717:78643,0,0
)
)
g1,865:7063877,29915717
(1,865:7063877,29915717:3556758,584074,229380
[1,865:7063877,29358657:364090,0,786440
(1,865:7063877,29358657:364090,0,393220
x1,865:7427967,29358657
)
(1,865:7063877,29751877:364090,0,393220
x1,865:7427967,29751877
)
]
(1,865:7427967,29915717:2828578,584074,54613
x1,865:7875342,29915717
g1,865:8067850,29915717
x1,865:8577576,29915717
g1,865:8723208,29915717
x1,865:9266156,29915717
(1,865:9317582,29915717:938963,584074,0
x1,865:9698055,29915717
(1,865:9843691,29645124:412854,313481,0
x1,865:10153235,29645124
)
)
)
[1,865:10256545,29358657:364090,0,786440
(1,865:10256545,29358657:364090,0,393220
x1,865:10620635,29358657
)
(1,865:10256545,29751877:364090,0,393220
x1,865:10620635,29751877
)
]
)
[1,865:10620635,30177864:435680,979843,0
(1,865:10620635,29493661:294003,295640,0
x1,865:10881870,29493661
)
(1,865:10620635,30177864:435680,313481,0
x1,865:10953005,30177864
)
]
g1,865:11201947,29915717
x1,865:11711673,29915717
g1,865:11857305,29915717
x1,865:12354913,29915717
x1,865:13157787,29915717
x1,865:13464076,29915717
g1,865:13609708,29915717
x1,865:14119434,29915717
g1,865:14265066,29915717
x1,865:14762674,29915717
x1,865:15403073,29915717
x1,865:15803572,29915717
)
$1,865:15803572,29915717
g1,865:15803572,29915717
)
g1,865:16458932,29915717
(1,865:16458932,29915717:-655360,865699,633514
g1,865:16458932,29915717
(1,865:16458932,29915717:0,550500,235932
[1,865:16458932,29915717:0,550500,235932
(1,158:16458932,29915717:0,550500,235932
r1,1004:16458932,29915717:0,786432,235932
)
]
)
$1,865:16458932,29915717
(1,865:16458932,29915717:-655360,0,0
)
$1,865:15803572,29915717
)
g1,865:15803572,29915717
)
(1,865:5046274,31361875:10757298,550500,235932
g1,865:5046274,31361875
(1,865:5046274,31361875:1423412,550500,235932
k1,865:6469686,31361875:1423412
(1,865:6469686,31361875:0,550500,235932
[1,865:6469686,31361875:0,550500,235932
(1,158:6469686,31361875:0,550500,235932
r1,1004:6469686,31361875:0,786432,235932
)
]
)
$1,865:6469686,31361875
h1,865:6469686,31361875:0,0,0
$1,865:6469686,31361875
)
g1,865:6469686,31361875
(1,865:6469686,31361875:9333886,550500,235932
$1,865:6469686,31361875
(1,865:6469686,31361875:5123172,447828,127431
h1,865:6469686,31361875:0,0,0
x1,865:7377634,31361875
g1,865:7596087,31361875
h1,865:7596087,31361875:0,0,0
x1,865:8139035,31361875
g1,865:8372501,31361875
x1,865:8882227,31361875
g1,865:9064267,31361875
x1,865:9573993,31361875
g1,865:9683217,31361875
x1,865:10063690,31361875
g1,865:10391366,31361875
x1,865:10901092,31361875
g1,865:11083132,31361875
x1,865:11592858,31361875
)
$1,865:11592858,31361875
k1,865:15803572,31361875:4210714
)
g1,865:16458932,31361875
)
]
$1,867:15803572,30487753
k1,867:16723658,30487753:920086
k1,867:17643744,30487753:920086
g1,867:17971424,30487753
(1,867:17971424,30487753:1165088,491520,163840
(1,867:17971424,30487753:1165088,491520,163840
x1,867:18881649,30487753
x1,867:19136512,30487753
)
)
)
)
(1,871:3735552,33200320:15400960,638976,285808
x1,871:5412183,33200320
k1,868:5702495,33200320:290312
$1,868:5702495,33200320
x1,868:6200103,33200320
x1,868:7002977,33200320
x1,868:7309266,33200320
k1,868:7611069,33200320:301803
x1,868:8120795,33200320
k1,868:8422597,33200320:301802
(1,868:8422597,33200320:687881,455111,98303
x1,868:8804892,33200320
(1,868:8804892,33298623:305586,318577,0
x1,868:9077710,33298623
)
)
k1,868:9219702,33200320:109224
(1,868:9219702,33200320:675385,447828,0
x1,868:9693018,33200320
x1,868:9895087,33200320
)
x1,868:10149950,33200320
(1,868:10149950,33200320:1007228,551306,0
x1,868:10692898,33200320
(1,868:10744324,32962495:412854,313481,0
x1,868:11053868,32962495
)
)
[1,868:11157178,33200320:757604,638976,98303
(1,868:11292167,33034660:0,473316,0
x1,868:11656257,33034660
)
(1,868:11157178,33200320:757604,447828,98303
x1,868:11609196,33200320
(1,868:11609196,33298623:305586,318577,0
x1,868:11882014,33298623
)
)
]
x1,868:12457730,33200320
x1,868:12764019,33200320
k1,868:12957556,33200320:193537
x1,868:13467282,33200320
k1,868:13660819,33200320:193537
(1,868:13660819,33200320:583455,455111,98303
x1,868:14043114,33200320
(1,868:14043114,33298623:201160,318577,0
x1,868:14208850,33298623
)
)
k1,868:14353498,33200320:109224
(1,868:14353498,33200320:1249736,491520,163840
(1,868:14353498,33200320:327681,491520,163840
x1,868:14681179,33200320
)
x1,868:15224127,33200320
(1,868:15275553,33200320:327681,491520,163840
x1,868:15603234,33200320
)
)
(1,868:15603234,33396927:710886,295640,89201
x1,868:16281352,33396927
)
$1,868:16314120,33200320
x1,868:16496165,33200320
k1,868:16786477,33200320:290312
$1,869:16786477,33200320
x1,869:17284085,33200320
x1,869:17924484,33200320
x1,869:18324983,33200320
k1,869:18626786,33200320:301803
x1,869:19136512,33200320
k1,871:19136512,33200320:0
)
(1,871:3735552,34190640:15400960,638976,285808
(1,869:3735552,34190640:613037,455111,98303
x1,869:4117847,34190640
(1,869:4117847,34288943:230742,282169,0
x1,869:4315821,34288943
)
)
k1,869:4457813,34190640:109224
(1,869:4457813,34190640:675385,447828,0
x1,869:4931129,34190640
x1,869:5133198,34190640
)
x1,869:5388061,34190640
(1,869:5388061,34190640:938963,551306,0
x1,869:5768534,34190640
(1,869:5914170,33952815:412854,313481,0
x1,869:6223714,33952815
)
)
[1,869:6327024,34190640:682760,638976,98303
(1,869:6462013,34024980:0,473316,0
x1,869:6826103,34024980
)
(1,869:6327024,34190640:682760,447828,98303
x1,869:6779042,34190640
(1,869:6779042,34288943:230742,282169,0
x1,869:6977016,34288943
)
)
]
x1,869:7390257,34190640
x1,869:7790756,34190640
k1,869:8113502,34190640:322746
x1,869:8623228,34190640
k1,869:8945974,34190640:322746
(1,869:8945974,34190640:583455,455111,98303
x1,869:9328269,34190640
(1,869:9328269,34288943:201160,318577,0
x1,869:9494005,34288943
)
)
k1,869:9638653,34190640:109224
(1,869:9638653,34190640:1181471,491520,163840
(1,869:9638653,34190640:327681,491520,163840
x1,869:9966334,34190640
)
x1,869:10346807,34190640
(1,869:10492443,34190640:327681,491520,163840
x1,869:10820124,34190640
)
)
(1,869:10820124,34387247:710886,295640,89201
x1,869:11498242,34387247
)
$1,869:11531010,34190640
x1,869:11713055,34190640
k1,869:12197185,34190640:484130
x1,869:13325862,34190640
k1,870:13809991,34190640:484129
x1,870:15084305,34190640
x1,870:17177822,34190640
x1,870:17450888,34190640
k1,870:17935017,34190640:484129
x1,870:18918059,34190640
x1,870:19136512,34190640
k1,871:19136512,34190640:0
)
(1,871:3735552,34991018:15400960,491520,163840
x1,871:5379417,34991018
x1,871:5616075,34991018
k1,870:5851111,34991018:235036
x1,870:6379042,34991018
k1,870:6614078,34991018:235036
x1,870:7398692,34991018
x1,870:7944827,34991018
x1,870:8800438,34991018
k1,870:9035474,34991018:235036
x1,870:9945699,34991018
h1,870:9945699,34991018:0,0,0
x1,870:10200562,34991018
k1,870:10435598,34991018:235036
x1,870:11418640,34991018
k1,870:11653675,34991018:235035
x1,870:12017765,34991018
x1,870:12327241,34991018
k1,870:12562277,34991018:235036
x1,870:14024097,34991018
x1,870:16010207,34991018
k1,870:16245243,34991018:235036
x1,870:16827787,34991018
k1,870:17062823,34991018:235036
x1,870:17973047,34991018
k1,870:18208083,34991018:235036
x1,870:18918059,34991018
x1,870:19136512,34991018
k1,871:19136512,34991018:0
)
(1,871:3735552,35791396:15400960,455111,127431
x1,871:4245278,35791396
x1,871:4700389,35791396
x1,871:5574205,35791396
g1,870:5792658,35791396
x1,870:7305452,35791396
k1,871:19136512,35791396:11831060
g1,871:19136512,35791396
)
(1,879:3735552,37832643:15400960,950280,622599
(1,879:3735552,37832643:15400960,950280,622599
g1,879:5046274,37832643
$1,879:5046274,37832643
h1,877:5046274,37832643:0,0,0
[1,877:5046274,37832643:9708688,950280,622599
(1,877:5046274,37832642:9708688,950279,622600
g1,877:5046274,37832642
(1,877:5046274,37832642:9708688,950279,622600
g1,877:5046274,37832642
(1,877:5046274,37832642:0,550500,235932
[1,877:5046274,37832642:0,550500,235932
(1,158:5046274,37832642:0,550500,235932
r1,1004:5046274,37832642:0,786432,235932
)
]
)
$1,877:5046274,37832642
(1,877:5046274,37832642:9708688,950279,622600
x1,877:5589222,37832642
g1,877:5822688,37832642
x1,877:6332414,37832642
g1,877:6514454,37832642
x1,877:6842135,37832642
g1,877:7024175,37832642
x1,877:7679536,37832642
g1,877:7861576,37832642
(1,877:7861576,37832642:789483,455111,98303
x1,877:8152847,37832642
(1,877:8152847,37930945:498212,313481,0
x1,877:8582633,37930945
)
)
g1,877:8833099,37832642
x1,877:9342825,37832642
g1,877:9524865,37832642
(1,877:9524865,37832642:5230097,950279,622600
(1,877:9524865,36908576:491521,26213,1546666
x1,877:10016386,36908576
)
[1,877:10016386,37832642:4659933,950272,622592
(1,877:10016386,37432870:4659933,550500,235932
g1,877:10016386,37432870
(1,877:10016386,37432870:4659933,550500,235932
r1,1004:10016386,37432870:0,786432,235932
g1,877:10344066,37432870
g1,877:10344067,37432870
$1,877:10344067,37432870
x1,877:10887015,37432870
x1,877:11084077,37432870
g1,877:11193301,37432870
x1,877:11736249,37432870
g1,877:11969715,37432870
x1,877:12479441,37432870
g1,877:12661481,37432870
x1,877:13171207,37432870
$1,877:13171207,37432870
k1,877:14348639,37432870:1177432
g1,877:14676319,37432870
)
g1,877:14676319,37432870
)
(1,877:10016386,38219302:4659933,550500,235932
g1,877:10016386,38219302
(1,877:10016386,38219302:4659933,550500,235932
r1,1004:10016386,38219302:0,786432,235932
g1,877:10344066,38219302
g1,877:10344067,38219302
$1,877:10344067,38219302
x1,877:11181473,38219302
g1,877:11290697,38219302
x1,877:12823438,38219302
x1,877:13310826,38219302
x1,877:14348639,38219302
$1,877:14348639,38219302
g1,877:14348639,38219302
g1,877:14676319,38219302
)
g1,877:14676319,38219302
)
]
h1,877:14676319,37832642:78643,0,0
)
)
$1,877:14754962,37832642
)
g1,877:14754962,37832642
)
]
$1,879:14754962,37832643
k1,879:16199353,37832643:1444391
k1,879:17643744,37832643:1444391
g1,879:17971424,37832643
(1,879:17971424,37832643:1165088,491520,163840
(1,879:17971424,37832643:1165088,491520,163840
x1,879:18881649,37832643
x1,879:19136512,37832643
)
)
)
)
(1,881:3735552,39586807:15400960,0,0
h1,881:3735552,39586807:524288,0,0
k1,881:19136512,39586807:14876672
g1,881:19136512,39586807
)
(1,889:3735552,41500623:15400960,950280,622599
(1,889:3735552,41500623:15400960,950280,622599
g1,889:5046274,41500623
$1,889:5046274,41500623
h1,887:5046274,41500623:0,0,0
[1,887:5046274,41500623:9595914,950280,622599
(1,887:5046274,41500622:9595914,950279,622600
g1,887:5046274,41500622
(1,887:5046274,41500622:9595914,950279,622600
g1,887:5046274,41500622
(1,887:5046274,41500622:0,550500,235932
[1,887:5046274,41500622:0,550500,235932
(1,158:5046274,41500622:0,550500,235932
r1,1004:5046274,41500622:0,786432,235932
)
]
)
$1,887:5046274,41500622
(1,887:5046274,41500622:9595914,950279,622600
x1,887:5426747,41500622
g1,887:5754423,41500622
x1,887:6264149,41500622
g1,887:6446189,41500622
x1,887:6773870,41500622
g1,887:6955910,41500622
x1,887:7611271,41500622
g1,887:7793311,41500622
(1,887:7793311,41500622:744974,455111,98303
x1,887:8084582,41500622
(1,887:8084582,41598925:453703,313481,0
x1,887:8392649,41598925
)
)
g1,887:8720325,41500622
x1,887:9230051,41500622
g1,887:9412091,41500622
(1,887:9412091,41500622:5230097,950279,622600
(1,887:9412091,40576556:491521,26213,1546666
x1,887:9903612,40576556
)
[1,887:9903612,41500622:4659933,950272,622592
(1,887:9903612,41100850:4659933,550500,235932
g1,887:9903612,41100850
(1,887:9903612,41100850:4659933,550500,235932
r1,1004:9903612,41100850:0,786432,235932
g1,887:10231292,41100850
g1,887:10231293,41100850
$1,887:10231293,41100850
x1,887:10611766,41100850
x1,887:10830220,41100850
g1,887:10939444,41100850
x1,887:11319917,41100850
g1,887:11647593,41100850
x1,887:12157319,41100850
g1,887:12339359,41100850
x1,887:12849085,41100850
$1,887:12849085,41100850
k1,887:14235865,41100850:1386780
g1,887:14563545,41100850
)
g1,887:14563545,41100850
)
(1,887:9903612,41887282:4659933,550500,235932
g1,887:9903612,41887282
(1,887:9903612,41887282:4659933,550500,235932
r1,1004:9903612,41887282:0,786432,235932
g1,887:10231292,41887282
g1,887:10231293,41887282
$1,887:10231293,41887282
x1,887:11068699,41887282
g1,887:11177923,41887282
x1,887:12710664,41887282
x1,887:13198052,41887282
x1,887:14235865,41887282
$1,887:14235865,41887282
g1,887:14235865,41887282
g1,887:14563545,41887282
)
g1,887:14563545,41887282
)
]
h1,887:14563545,41500622:78643,0,0
)
)
$1,887:14642188,41500622
)
g1,887:14642188,41500622
)
]
$1,889:14642188,41500623
k1,889:16142966,41500623:1500778
k1,889:17643744,41500623:1500778
g1,889:17971424,41500623
(1,889:17971424,41500623:1165088,491520,163840
(1,889:17971424,41500623:1165088,491520,163840
x1,889:18881649,41500623
x1,889:19136512,41500623
)
)
)
)
(1,891:3735552,43578279:15400960,491520,163840
x1,891:5228319,43578279
k1,890:5434025,43578279:205706
x1,890:6344249,43578279
k1,890:6549955,43578279:205706
x1,890:7423771,43578279
x1,890:8279382,43578279
k1,890:8485088,43578279:205706
x1,890:9395313,43578279
h1,890:9395313,43578279:0,0,0
x1,890:9650176,43578279
k1,890:9855882,43578279:205706
x1,890:10296430,43578279
k1,890:10502137,43578279:205707
x1,890:13950067,43578279
k1,890:14155773,43578279:205706
x1,890:14701908,43578279
x1,890:15266247,43578279
k1,890:15471953,43578279:205706
x1,890:16382177,43578279
k1,890:16587883,43578279:205706
x1,890:17807585,43578279
x1,890:19136512,43578279
k1,890:19136512,43578279:0
)
(1,891:3735552,44378657:15400960,455111,0
x1,891:5248346,44378657
k1,891:19136512,44378657:13888166
g1,891:19136512,44378657
)
(1,893:3735552,45234819:15400960,0,0
h1,893:3735552,45234819:524288,0,0
k1,893:19136512,45234819:14876672
g1,893:19136512,45234819
)
(1,899:3735552,47544106:15400960,1345750,1018070
(1,899:3735552,47544106:15400960,1345750,1018070
g1,899:5046274,47544106
$1,899:5046274,47544106
h1,897:5046274,47544106:0,0,0
[1,897:5046274,47544106:11602711,1345750,1018070
(1,897:5046274,47064055:11602711,865699,449545
g1,897:5046274,47064055
(1,897:5046274,47064055:3536972,865699,449545
g1,897:5046274,47064055
(1,897:5046274,47064055:0,550500,235932
[1,897:5046274,47064055:0,550500,235932
(1,158:5046274,47064055:0,550500,235932
r1,1004:5046274,47064055:0,786432,235932
)
]
)
$1,897:5046274,47064055
(1,897:5046274,47064055:3536972,491520,163840
[1,897:5046274,47064055:1092270,437688,0
[1,897:5046274,47064055:1092270,437688,0
(1,897:5046274,47064055:1092270,437688,0
x1,897:6138544,47064055
)
]
]
g1,897:6247768,47064055
x1,897:6674664,47064055
x1,897:7495988,47064055
x1,897:7693050,47064055
g1,897:7802274,47064055
x1,897:8182747,47064055
x1,897:8583246,47064055
)
$1,897:8583246,47064055
)
g1,897:8583246,47064055
(1,897:8583246,47064055:8065739,865699,449545
$1,897:8583246,47064055
(1,897:8583246,47064055:6661929,865699,449545
h1,897:8583246,47064055:0,0,0
g1,897:8765286,47064055
x1,897:9275012,47064055
g1,897:9457052,47064055
[1,897:9457052,47064055:1092270,437688,0
[1,897:9457052,47064055:1092270,437688,0
(1,897:9457052,47064055:1092270,437688,0
x1,897:10549322,47064055
)
]
]
g1,897:10658546,47064055
(1,897:10658546,47064055:484967,865699,449545
(1,897:10658546,47064055:484967,865699,449545
h1,897:10658546,47064055:78643,0,0
[1,897:10737189,47064055:327681,865699,449545
(1,897:10737189,46620699:327681,422343,0
x1,897:11064870,46620699
)
(1,897:10737189,47513599:327681,422343,0
x1,897:11064870,47513599
)
]
h1,897:11064870,47064055:78643,0,0
)
)
g1,897:11252737,47064055
(1,897:11252737,47064055:3556758,584074,229380
[1,897:11252737,46506995:364090,0,786440
(1,897:11252737,46506995:364090,0,393220
x1,897:11616827,46506995
)
(1,897:11252737,46900215:364090,0,393220
x1,897:11616827,46900215
)
]
(1,897:11616827,47064055:2828578,584074,54613
x1,897:12064202,47064055
g1,897:12256710,47064055
x1,897:12766436,47064055
g1,897:12912068,47064055
x1,897:13455016,47064055
(1,897:13506442,47064055:938963,584074,0
x1,897:13886915,47064055
(1,897:14032551,46793462:412854,313481,0
x1,897:14342095,46793462
)
)
)
[1,897:14445405,46506995:364090,0,786440
(1,897:14445405,46506995:364090,0,393220
x1,897:14809495,46506995
)
(1,897:14445405,46900215:364090,0,393220
x1,897:14809495,46900215
)
]
)
[1,897:14809495,47326202:435680,979843,0
(1,897:14809495,46641999:294003,295640,0
x1,897:15070730,46641999
)
(1,897:14809495,47326202:435680,313481,0
x1,897:15141865,47326202
)
]
)
$1,897:15245175,47064055
k1,897:16648985,47064055:1403810
)
g1,897:17304345,47064055
(1,897:17304345,47064055:-655360,865699,449545
g1,897:17304345,47064055
(1,897:17304345,47064055:0,550500,235932
[1,897:17304345,47064055:0,550500,235932
(1,158:17304345,47064055:0,550500,235932
r1,1004:17304345,47064055:0,786432,235932
)
]
)
$1,897:17304345,47064055
(1,897:17304345,47064055:-655360,0,0
)
$1,897:16648985,47064055
)
g1,897:16648985,47064055
)
(1,897:5046274,48326244:11602711,550500,235932
g1,897:5046274,48326244
(1,897:5046274,48326244:3536972,550500,235932
k1,897:8583246,48326244:3536972
(1,897:8583246,48326244:0,550500,235932
[1,897:8583246,48326244:0,550500,235932
(1,158:8583246,48326244:0,550500,235932
r1,1004:8583246,48326244:0,786432,235932
)
]
)
$1,897:8583246,48326244
h1,897:8583246,48326244:0,0,0
$1,897:8583246,48326244
)
g1,897:8583246,48326244
(1,897:8583246,48326244:8065739,550500,235932
$1,897:8583246,48326244
(1,897:8583246,48326244:8065739,491520,163840
h1,897:8583246,48326244:0,0,0
g1,897:8728878,48326244
x1,897:9238604,48326244
g1,897:9384236,48326244
x1,897:9881844,48326244
x1,897:10684718,48326244
x1,897:10991007,48326244
g1,897:11136639,48326244
x1,897:11646365,48326244
g1,897:11791997,48326244
x1,897:12289605,48326244
x1,897:12930004,48326244
x1,897:13330503,48326244
g1,897:13476135,48326244
x1,897:13985861,48326244
g1,897:14131493,48326244
x1,897:14422764,48326244
(1,897:14422764,48424547:498212,313481,0
x1,897:14852550,48424547
)
g1,897:15066608,48326244
x1,897:15576334,48326244
g1,897:15721966,48326244
x1,897:16013237,48326244
(1,897:16013237,48424547:453703,313481,0
x1,897:16321304,48424547
)
x1,897:16648985,48326244
)
$1,897:16648985,48326244
g1,897:16648985,48326244
)
g1,897:17304345,48326244
)
]
$1,899:16648985,47544106
k1,899:17146365,47544106:497380
k1,899:17643744,47544106:497379
g1,899:17971424,47544106
(1,899:17971424,47544106:1165088,491520,163840
(1,899:17971424,47544106:1165088,491520,163840
x1,899:18881649,47544106
x1,899:19136512,47544106
)
)
)
)
]
g1,1004:19136512,48103424
)
k1,1004:19595264,48103424:458752
r1,1004:19595264,48103424:0,42663936,0
k1,1004:20054016,48103424:458752
(1,1004:20054016,48103424:15400960,42663936,0
[1,1004:20054016,48103424:15400960,42663936,0
(1,902:20054016,6356992:15400960,491520,163840
x1,902:21995522,6356992
x1,902:23670334,6356992
k1,900:23932864,6356992:262530
x1,900:25716904,6356992
x1,900:26099199,6356992
k1,900:26361728,6356992:262529
x1,900:26802276,6356992
k1,900:27064806,6356992:262530
x1,900:29358572,6356992
k1,900:29621102,6356992:262530
x1,900:30203646,6356992
k1,900:30466176,6356992:262530
x1,900:31580291,6356992
x1,900:31853357,6356992
k1,900:32115886,6356992:262529
x1,900:32989702,6356992
x1,900:33845313,6356992
k1,900:34107843,6356992:262530
x1,900:35018068,6356992
h1,900:35018068,6356992:0,0,0
x1,900:35454976,6356992
k1,900:35454976,6356992:0
)
(1,902:20054016,7150242:15400960,455111,127431
x1,902:21182693,7150242
g1,901:21401146,7150242
x1,901:21950920,7150242
x1,901:23683985,7150242
g1,901:23902438,7150242
x1,901:24778073,7150242
g1,901:24996526,7150242
x1,901:25582710,7150242
g1,901:25801163,7150242
x1,901:27020865,7150242
x1,901:27916524,7150242
k1,902:35454976,7150242:7538452
g1,902:35454976,7150242
)
(1,907:20054016,8879224:15400960,695037,367357
(1,907:20054016,8879224:15400960,695037,367357
g1,907:21364738,8879224
$1,907:21364738,8879224
h1,905:21364738,8879224:0,0,0
[1,905:21364738,8879224:7244680,695037,367357
(1,905:21364738,8758338:7244680,574151,488243
g1,905:21364738,8758338
(1,905:21364738,8758338:7244680,574151,488243
g1,905:21364738,8758338
(1,905:21364738,8758338:0,550500,235932
[1,905:21364738,8758338:0,550500,235932
(1,158:21364738,8758338:0,550500,235932
r1,1004:21364738,8758338:0,786432,235932
)
]
)
$1,905:21364738,8758338
(1,905:21364738,8758338:7244680,574151,488243
(1,905:21364738,8758338:1476117,574151,0
x1,905:21907686,8758338
(1,905:21959112,8487745:881743,303558,54614
x1,905:22808087,8487745
)
)
g1,905:23022895,8758338
x1,905:23459803,8758338
g1,905:23641843,8758338
(1,905:23641843,8758338:921146,282168,127431
x1,905:24553888,8758338
)
g1,905:24672213,8758338
[1,905:24672213,8758338:1092270,437688,488243
(1,905:24672213,8758338:1092270,437688,0
x1,905:25764483,8758338
)
(1,905:24672213,9181045:1092270,313481,0
k1,905:24985626,9181045:313413
x1,905:25415412,9181045
k1,905:25764483,9181045:313413
)
]
g1,905:25873707,8758338
x1,905:26300603,8758338
x1,905:27121927,8758338
x1,905:27318989,8758338
g1,905:27428213,8758338
(1,905:27428213,8758338:744297,574151,0
x1,905:27808686,8758338
(1,905:27954322,8487745:218188,303558,0
x1,905:28139742,8487745
)
)
x1,905:28609418,8758338
)
$1,905:28609418,8758338
)
g1,905:28609418,8758338
)
]
$1,907:28609418,8879224
k1,907:31285813,8879224:2676395
k1,907:33962208,8879224:2676395
g1,907:34289888,8879224
(1,907:34289888,8879224:1165088,491520,163840
(1,907:34289888,8879224:1165088,491520,163840
x1,907:35200113,8879224
x1,907:35454976,8879224
)
)
)
)
(1,913:20054016,11361431:15400960,695037,367357
(1,913:20054016,11361431:15400960,695037,367357
g1,913:21364738,11361431
$1,913:21364738,11361431
h1,911:21364738,11361431:0,0,0
[1,911:21364738,11361431:7876379,695037,367357
(1,911:21364738,11240545:7876379,574151,488243
g1,911:21364738,11240545
(1,911:21364738,11240545:7876379,574151,488243
g1,911:21364738,11240545
(1,911:21364738,11240545:0,550500,235932
[1,911:21364738,11240545:0,550500,235932
(1,158:21364738,11240545:0,550500,235932
r1,1004:21364738,11240545:0,786432,235932
)
]
)
$1,911:21364738,11240545
(1,911:21364738,11240545:7876379,574151,488243
(1,911:21364738,11240545:1407852,574151,0
x1,911:21745211,11240545
(1,911:21890847,10969952:881743,303558,54614
x1,911:22739822,10969952
)
)
g1,911:22954630,11240545
x1,911:23391538,11240545
g1,911:23573578,11240545
(1,911:23573578,11240545:921146,282168,127431
x1,911:24485623,11240545
)
g1,911:24603948,11240545
[1,911:24603948,11240545:1092270,437688,488243
(1,911:24603948,11240545:1092270,437688,0
x1,911:25696218,11240545
)
(1,911:24603948,11663252:1092270,313481,0
k1,911:24939616,11663252:335668
x1,911:25247683,11663252
k1,911:25696218,11663252:335667
)
]
g1,911:25805442,11240545
x1,911:26232338,11240545
x1,911:26510714,11240545
(1,911:26510714,11240545:1476117,574151,0
x1,911:27053662,11240545
(1,911:27105088,10969952:881743,303558,54614
x1,911:27954063,10969952
)
)
x1,911:28168876,11240545
g1,911:28278100,11240545
x1,911:28658573,11240545
x1,911:29241117,11240545
)
$1,911:29241117,11240545
)
g1,911:29241117,11240545
)
]
$1,913:29241117,11361431
k1,913:31601663,11361431:2360546
k1,913:33962208,11361431:2360545
g1,913:34289888,11361431
(1,913:34289888,11361431:1165088,491520,163840
(1,913:34289888,11361431:1165088,491520,163840
x1,913:35200113,11361431
x1,913:35454976,11361431
)
)
)
)
(1,919:20054016,12998304:15400960,690682,262147
x1,919:21009751,12998304
k1,914:21172712,12998304:162961
$1,914:21172712,12998304
x1,914:22485799,12998304
x1,914:22682861,12998304
k1,914:22792085,12998304:109224
x1,914:23172558,12998304
x1,914:23573057,12998304
k1,914:23755097,12998304:182040
x1,914:24264823,12998304
k1,914:24446863,12998304:182040
(1,914:24446863,12998304:418521,553676,225995
(1,914:24446863,12998304:418521,553676,225995
h1,914:24446863,12998304:78643,0,0
[1,914:24525506,12998304:261235,553676,225995
(1,914:24525506,12740268:261235,295640,0
x1,914:24786741,12740268
)
(1,914:24525506,13224298:261235,295640,0
x1,914:24786741,13224298
)
]
h1,914:24786741,12998304:78643,0,0
)
)
k1,914:24974608,12998304:109224
(1,914:24974608,12998304:3556758,557060,229380
[1,914:24974608,12441244:364090,0,786440
(1,914:24974608,12441244:364090,0,393220
x1,914:25338698,12441244
)
(1,914:24974608,12834464:364090,0,393220
x1,914:25338698,12834464
)
]
(1,914:25338698,12998304:2828578,551306,54613
x1,914:25786073,12998304
g1,914:25978581,12998304
x1,914:26488307,12998304
g1,914:26633939,12998304
x1,914:27176887,12998304
(1,914:27228313,12998304:938963,551306,0
x1,914:27608786,12998304
(1,914:27754422,12760479:412854,313481,0
x1,914:28063966,12760479
)
)
)
[1,914:28167276,12441244:364090,0,786440
(1,914:28167276,12441244:364090,0,393220
x1,914:28531366,12441244
)
(1,914:28167276,12834464:364090,0,393220
x1,914:28531366,12834464
)
]
)
[1,914:28531366,13260451:435680,952829,0
(1,914:28531366,12603262:294003,295640,0
x1,914:28792601,12603262
)
(1,914:28531366,13260451:435680,313481,0
x1,914:28863736,13260451
)
]
k1,914:29001697,12998304:34651
x1,914:29511423,12998304
k1,914:29546074,12998304:34651
x1,914:30043682,12998304
x1,914:30846556,12998304
x1,914:31152845,12998304
k1,914:31187496,12998304:34651
x1,914:31697222,12998304
k1,914:31731873,12998304:34651
x1,914:32229481,12998304
x1,914:32869880,12998304
x1,914:33270379,12998304
$1,914:33270379,12998304
x1,914:33452424,12998304
k1,914:33615385,12998304:162961
x1,914:34288951,12998304
k1,915:33615385,12998304:-54614
x1,915:34525608,12998304
k1,915:34688569,12998304:162961
x1,915:35236523,12998304
x1,915:35454976,12998304
k1,919:35454976,12998304:0
)
(1,919:20054016,13867370:15400960,541383,163840
x1,919:20927832,13867370
x1,919:21255513,13867370
x1,919:21528579,13867370
k1,915:21736386,13867370:207807
x1,915:22646610,13867370
k1,915:22854417,13867370:207807
x1,915:23837459,13867370
x1,915:25042596,13867370
x1,915:25279254,13867370
k1,915:25487062,13867370:207808
x1,915:27094517,13867370
k1,915:27302324,13867370:207807
x1,915:27666414,13867370
x1,915:27994095,13867370
k1,915:28201902,13867370:207807
x1,915:29439808,13867370
x1,915:30641305,13867370
k1,915:30849112,13867370:207807
$1,915:30849112,13867370
x1,915:31229585,13867370
(1,915:31375221,13629545:218188,303558,0
x1,915:31560641,13629545
)
$1,915:31593409,13867370
k1,915:31801217,13867370:207808
x1,915:32347352,13867370
x1,915:32911691,13867370
k1,915:33119498,13867370:207807
$1,915:33119498,13867370
x1,915:33546394,13867370
x1,915:34367718,13867370
x1,915:34564780,13867370
k1,915:34674004,13867370:109224
x1,915:35054477,13867370
x1,915:35454976,13867370
$1,915:35454976,13867370
k1,919:35454976,13867370:0
)
(1,919:20054016,14787428:15400960,690682,262147
x1,919:21109877,14787428
k1,915:21308985,14787428:199108
x1,915:22182800,14787428
k1,915:22381908,14787428:199108
$1,916:22381908,14787428
(1,916:22381908,14787428:1476117,541383,0
x1,916:22924856,14787428
(1,916:22976282,14549603:881743,303558,54614
x1,916:23825257,14549603
)
)
k1,916:24040065,14787428:182040
x1,916:24476973,14787428
k1,916:24659013,14787428:182040
(1,916:24659013,14787428:921146,282168,127431
x1,916:25571058,14787428
)
k1,916:25689383,14787428:109224
(1,916:25689383,14787428:1092270,437688,0
x1,916:26781653,14787428
)
x1,916:27109334,14787428
(1,916:27109334,14787428:789483,455111,98303
x1,916:27400605,14787428
(1,916:27400605,14885731:498212,313481,0
x1,916:27830391,14885731
)
)
k1,916:28005760,14787428:106943
x1,916:28515486,14787428
k1,916:28622429,14787428:106943
x1,916:29120037,14787428
x1,916:29922911,14787428
x1,916:30229200,14787428
k1,916:30336143,14787428:106943
x1,916:30845869,14787428
k1,916:30952812,14787428:106943
(1,916:30952812,14787428:3556758,557060,229380
[1,916:30952812,14230368:364090,0,786440
(1,916:30952812,14230368:364090,0,393220
x1,916:31316902,14230368
)
(1,916:30952812,14623588:364090,0,393220
x1,916:31316902,14623588
)
]
(1,916:31316902,14787428:2828578,551306,54613
x1,916:31764277,14787428
g1,916:31956785,14787428
x1,916:32466511,14787428
g1,916:32612143,14787428
x1,916:33155091,14787428
(1,916:33206517,14787428:938963,551306,0
x1,916:33586990,14787428
(1,916:33732626,14549603:412854,313481,0
x1,916:34042170,14549603
)
)
)
[1,916:34145480,14230368:364090,0,786440
(1,916:34145480,14230368:364090,0,393220
x1,916:34509570,14230368
)
(1,916:34145480,14623588:364090,0,393220
x1,916:34509570,14623588
)
]
)
[1,916:34509570,15049575:435680,952829,0
(1,916:34509570,14392386:294003,295640,0
x1,916:34770805,14392386
)
(1,916:34509570,15049575:435680,313481,0
x1,916:34841940,15049575
)
]
x1,916:35272931,14787428
$1,916:35272931,14787428
x1,916:35454976,14787428
k1,916:35454976,14787428:0
)
(1,919:20054016,15656494:15400960,541383,163840
x1,919:21730647,15656494
k1,917:22050615,15656494:319968
$1,917:22050615,15656494
x1,917:23363702,15656494
x1,917:23560764,15656494
k1,917:23669988,15656494:109224
x1,917:24050461,15656494
(1,917:24196097,15418669:218188,303558,0
x1,917:24381517,15418669
)
x1,917:24669148,15656494
$1,917:24669148,15656494
k1,917:24989117,15656494:319969
x1,917:25429665,15656494
k1,917:25749633,15656494:319968
x1,917:26881952,15656494
x1,917:27846791,15656494
k1,917:28166759,15656494:319968
x1,917:29386460,15656494
x1,917:30697184,15656494
k1,917:31017153,15656494:319969
x1,917:31708924,15656494
x1,917:32511741,15656494
k1,918:32831709,15656494:319968
x1,918:33379663,15656494
x1,918:34253479,15656494
x1,918:34581160,15656494
x1,918:35454976,15656494
k1,918:35454976,15656494:0
)
(1,919:20054016,16449744:15400960,455111,127431
x1,919:20964240,16449744
k1,918:21265130,16449744:300890
x1,918:22248172,16449744
x1,918:23453309,16449744
x1,918:23689967,16449744
k1,918:23990857,16449744:300890
x1,918:25521854,16449744
k1,918:25822744,16449744:300890
x1,918:26732968,16449744
k1,918:27033859,16449744:300891
x1,918:29149218,16449744
x1,918:30645626,16449744
k1,918:30946516,16449744:300890
x1,918:31419832,16449744
x1,918:31692899,16449744
x1,918:32020580,16449744
x1,918:32786989,16449744
k1,918:33087879,16449744:300890
x1,918:33637653,16449744
x1,918:34626155,16449744
k1,918:34927045,16449744:300890
x1,918:35454976,16449744
k1,918:35454976,16449744:0
)
(1,919:20054016,17242994:15400960,541383,163840
x1,919:21367103,17242994
x1,918:21564165,17242994
g1,918:21673389,17242994
x1,918:22053862,17242994
(1,918:22199498,17005169:218188,303558,0
x1,918:22384918,17005169
)
x1,918:22672549,17242994
$1,918:22672549,17242994
g1,918:22891002,17242994
x1,918:23473546,17242994
g1,918:23691999,17242994
x1,918:24019680,17242994
g1,918:24238133,17242994
x1,918:24602223,17242994
x1,918:25494244,17242994
x1,918:25730902,17242994
g1,918:25949355,17242994
$1,918:25949355,17242994
x1,918:26492303,17242994
(1,918:26543729,17005169:218188,303558,0
x1,918:26729149,17005169
)
$1,918:26761917,17242994
g1,918:26980370,17242994
x1,918:27420918,17242994
g1,918:27639371,17242994
x1,918:28494983,17242994
x1,918:29132139,17242994
g1,918:29350592,17242994
x1,918:29714682,17242994
x1,918:30224408,17242994
k1,919:35454976,17242994:5230568
g1,919:35454976,17242994
)
(1,925:20054016,19797080:15400960,1483731,1156051
(1,925:20054016,19797080:15400960,1483731,1156051
k1,925:20256599,19797080:202583
$1,925:20256599,19797080
h1,923:20256599,19797080:0,0,0
[1,923:20256599,19797080:13705609,1483731,1156051
(1,923:20256599,18887500:13705609,574151,488243
g1,923:20256599,18887500
(1,923:20256599,18887500:1476117,574151,488243
g1,923:20256599,18887500
(1,923:20256599,18887500:0,550500,235932
[1,923:20256599,18887500:0,550500,235932
(1,158:20256599,18887500:0,550500,235932
r1,1004:20256599,18887500:0,786432,235932
)
]
)
$1,923:20256599,18887500
(1,923:20256599,18887500:1476117,574151,0
x1,923:20799547,18887500
(1,923:20850973,18616907:881743,303558,54614
x1,923:21699948,18616907
)
)
$1,923:21732716,18887500
)
g1,923:21732716,18887500
(1,923:21732716,18887500:12229492,574151,488243
$1,923:21732716,18887500
(1,923:21732716,18887500:10286933,574151,488243
h1,923:21732716,18887500:0,0,0
g1,923:21914756,18887500
x1,923:22351664,18887500
g1,923:22533704,18887500
(1,923:22533704,18887500:921146,282168,127431
x1,923:23445749,18887500
)
g1,923:23564074,18887500
[1,923:23564074,18887500:1092270,437688,488243
(1,923:23564074,18887500:1092270,437688,0
x1,923:24656344,18887500
)
(1,923:23564074,19310207:1092270,313481,0
k1,923:23877487,19310207:313413
x1,923:24307273,19310207
k1,923:24656344,19310207:313413
)
]
x1,923:24984025,18887500
(1,923:24984025,18887500:7035624,574151,229380
(1,923:24984025,18356654:309476,26213,760226
x1,923:25293501,18356654
)
(1,923:25293501,18887500:6416672,574151,163840
x1,923:25836449,18887500
g1,923:26033507,18887500
x1,923:26543233,18887500
g1,923:26688865,18887500
(1,923:26688865,18887500:812562,574151,0
x1,923:27231813,18887500
(1,923:27283239,18616907:218188,303558,0
x1,923:27468659,18616907
)
)
x1,923:27683472,18887500
g1,923:27792696,18887500
(1,923:27792696,18887500:1044347,447828,98303
x1,923:28338831,18887500
(1,923:28338831,18985803:498212,313481,0
x1,923:28768617,18985803
)
)
x1,923:29607182,18887500
(1,923:29607182,18887500:812562,574151,0
x1,923:30150130,18887500
(1,923:30201556,18616907:218188,303558,0
x1,923:30386976,18616907
)
)
x1,923:30601789,18887500
g1,923:30711013,18887500
(1,923:30711013,18887500:744297,574151,0
x1,923:31091486,18887500
(1,923:31237122,18616907:218188,303558,0
x1,923:31422542,18616907
)
)
x1,923:31710173,18887500
)
(1,923:31710173,18356654:309476,26213,760226
x1,923:32019649,18356654
)
)
)
$1,923:32019649,18887500
k1,923:33962208,18887500:1942559
)
g1,923:34617568,18887500
(1,923:34617568,18887500:-655360,574151,488243
g1,923:34617568,18887500
(1,923:34617568,18887500:0,550500,235932
[1,923:34617568,18887500:0,550500,235932
(1,158:34617568,18887500:0,550500,235932
r1,1004:34617568,18887500:0,786432,235932
)
]
)
$1,923:34617568,18887500
(1,923:34617568,18887500:-655360,0,0
)
$1,923:33962208,18887500
)
g1,923:33962208,18887500
)
(1,923:20256599,20503586:13705609,865699,449545
g1,923:20256599,20503586
(1,923:20256599,20503586:1476117,865699,449545
k1,923:21732716,20503586:1476117
(1,923:21732716,20503586:0,550500,235932
[1,923:21732716,20503586:0,550500,235932
(1,158:21732716,20503586:0,550500,235932
r1,1004:21732716,20503586:0,786432,235932
)
]
)
$1,923:21732716,20503586
h1,923:21732716,20503586:0,0,0
$1,923:21732716,20503586
)
g1,923:21732716,20503586
(1,923:21732716,20503586:12229492,865699,449545
$1,923:21732716,20503586
(1,923:21732716,20503586:12229492,865699,449545
h1,923:21732716,20503586:0,0,0
g1,923:21878348,20503586
x1,923:22388074,20503586
g1,923:22533706,20503586
(1,923:22533706,20503586:484967,865699,449545
(1,923:22533706,20503586:484967,865699,449545
h1,923:22533706,20503586:78643,0,0
[1,923:22612349,20503586:327681,865699,449545
(1,923:22612349,20060230:327681,422343,0
x1,923:22940030,20060230
)
(1,923:22612349,20953130:327681,422343,0
x1,923:22940030,20953130
)
]
h1,923:22940030,20503586:78643,0,0
)
)
(1,923:23018673,20503586:1044347,447828,98303
x1,923:23564808,20503586
(1,923:23564808,20601889:498212,313481,0
x1,923:23994594,20601889
)
)
x1,923:24317883,20503586
(1,923:24317883,20503586:1044347,447828,98303
x1,923:24864018,20503586
(1,923:24864018,20601889:498212,313481,0
x1,923:25293804,20601889
)
)
x1,923:26132369,20503586
(1,923:26132369,20503586:812562,574151,0
x1,923:26675317,20503586
(1,923:26726743,20232993:218188,303558,0
x1,923:26912163,20232993
)
)
x1,923:27126976,20503586
g1,923:27236200,20503586
(1,923:27236200,20503586:744297,574151,0
x1,923:27616673,20503586
(1,923:27762309,20232993:218188,303558,0
x1,923:27947729,20232993
)
)
x1,923:28490223,20503586
(1,923:28490223,20503586:3371786,707773,262147
(1,923:28490223,20503586:2936106,574151,229380
[1,923:28490223,19946526:364090,0,786440
(1,923:28490223,19946526:364090,0,393220
x1,923:28854313,19946526
)
(1,923:28490223,20339746:364090,0,393220
x1,923:28854313,20339746
)
]
(1,923:28854313,20503586:2207926,574151,54613
x1,923:29397261,20503586
g1,923:29594319,20503586
x1,923:30104045,20503586
g1,923:30249677,20503586
(1,923:30249677,20503586:812562,574151,0
x1,923:30792625,20503586
(1,923:30844051,20232993:218188,303558,0
x1,923:31029471,20232993
)
)
)
[1,923:31062239,19946526:364090,0,786440
(1,923:31062239,19946526:364090,0,393220
x1,923:31426329,19946526
)
(1,923:31062239,20339746:364090,0,393220
x1,923:31426329,20339746
)
]
)
[1,923:31426329,20765733:435680,969920,0
(1,923:31426329,20091453:294003,295640,0
x1,923:31687564,20091453
)
(1,923:31426329,20765733:435680,313481,0
x1,923:31758699,20765733
)
]
)
g1,923:32007641,20503586
x1,923:32517367,20503586
g1,923:32662999,20503586
(1,923:32662999,20503586:789483,455111,98303
x1,923:32954270,20503586
(1,923:32954270,20601889:498212,313481,0
x1,923:33384056,20601889
)
)
x1,923:33962208,20503586
)
$1,923:33962208,20503586
g1,923:33962208,20503586
)
g1,923:34617568,20503586
)
]
$1,925:33962208,19797080
k1,925:33962208,19797080:0
k1,925:33962208,19797080:0
k1,925:34289888,19797080:327680
(1,925:34289888,19797080:1165088,491520,163840
(1,925:34289888,19797080:1165088,491520,163840
x1,925:35200113,19797080
x1,925:35454976,19797080
)
)
)
)
(1,927:20054016,22314756:15400960,455111,127431
x1,927:21730647,22314756
k1,926:21929320,22314756:198673
$1,926:21929320,22314756
(1,926:21929320,22314756:1044347,447828,98303
x1,926:22475455,22314756
(1,926:22475455,22413059:498212,313481,0
x1,926:22905241,22413059
)
)
x1,926:23488943,22314756
$1,926:23488943,22314756
k1,926:23687617,22314756:198674
x1,926:24128165,22314756
k1,926:24326838,22314756:198673
x1,926:25237062,22314756
k1,926:25435736,22314756:198674
x1,926:27330824,22314756
k1,926:27529497,22314756:198673
x1,926:28969472,22314756
x1,926:30043538,22314756
x1,926:30316604,22314756
k1,926:30515278,22314756:198674
x1,926:31043209,22314756
k1,926:31241882,22314756:198673
$1,926:31241882,22314756
x1,926:31757158,22314756
$1,926:31757158,22314756
k1,926:31955832,22314756:198674
x1,926:33230146,22314756
k1,926:33428819,22314756:198673
x1,926:34599366,22314756
x1,926:35454976,22314756
k1,926:35454976,22314756:0
)
(1,927:20054016,23108006:15400960,447828,0
x1,927:20636560,23108006
g1,926:20855013,23108006
$1,926:20855013,23108006
x1,926:21397961,23108006
$1,926:21449387,23108006
x1,926:21631432,23108006
k1,927:35454976,23108006:13823544
g1,927:35454976,23108006
)
(1,935:20054016,23928529:15400960,633512,163840
h1,928:20054016,23928529:524288,0,0
x1,928:21370198,23928529
x1,928:22389649,23928529
k1,928:22560614,23928529:170965
x1,928:23470838,23928529
k1,928:23641804,23928529:170966
x1,928:24590258,23928529
x1,928:26155845,23928529
k1,928:26326810,23928529:170965
x1,928:27564716,23928529
k1,928:27735682,23928529:170966
x1,928:28263613,23928529
k1,928:28434579,23928529:170966
$1,928:28434579,23928529
x1,928:28755434,23928529
$1,928:28825977,23928529
x1,928:29008022,23928529
k1,928:29178987,23928529:170965
$1,929:29178987,23928529
x1,929:29804386,23928529
x1,929:30514815,23928529
[1,929:30514815,24089816:339744,794799,0
(1,929:30514815,23613594:339744,318577,89201
x1,929:30770363,23613594
)
(1,929:30514815,24089816:230742,282169,0
x1,929:30712789,24089816
)
]
k1,929:31036599,23928529:182040
x1,929:31546325,23928529
k1,929:31728365,23928529:182040
(1,929:31728365,23928529:921146,282168,127431
x1,929:32640410,23928529
)
k1,929:32758735,23928529:109224
(1,929:32758735,23928529:1092270,437688,0
x1,929:33851005,23928529
)
x1,929:34499541,23928529
x1,929:35454976,23928529
$1,929:35454976,23928529
k1,929:35454976,23928529:0
k1,935:35454976,23928529:0
)
(1,935:20054016,24783047:15400960,625142,225995
x1,935:20563742,24783047
(1,929:20563742,24783047:616495,553676,225995
(1,929:20563742,24783047:616495,553676,225995
h1,929:20563742,24783047:78643,0,0
[1,929:20642385,24783047:459209,553676,225995
(1,929:20642385,24525011:459209,295640,0
k1,929:20741372,24525011:98987
x1,929:21002607,24525011
k1,929:21101594,24525011:98987
)
(1,929:20642385,25009041:459209,295640,0
x1,929:21101594,25009041
)
]
h1,929:21101594,24783047:78643,0,0
)
)
(1,929:21180237,24783047:2641754,625142,196607
(1,929:21180237,24783047:2206074,491520,163840
(1,929:21180237,24783047:327681,491520,163840
x1,929:21507918,24783047
)
(1,929:21507918,24783047:1550712,382293,54613
x1,929:21883084,24783047
g1,929:22028716,24783047
x1,929:22538442,24783047
g1,929:22684074,24783047
x1,929:23058630,24783047
)
(1,929:23058630,24783047:327681,491520,163840
x1,929:23386311,24783047
)
)
[1,929:23386311,24979654:435680,821749,0
(1,929:23386311,24453545:294003,295640,0
x1,929:23647546,24453545
)
(1,929:23386311,24979654:435680,313481,0
x1,929:23718681,24979654
)
]
)
x1,929:24004036,24783047
k1,929:24113260,24783047:109224
x1,929:24488426,24783047
k1,929:24805074,24783047:316648
x1,929:25241982,24783047
k1,929:25558630,24783047:316648
x1,929:26031946,24783047
(1,929:26031946,24783047:305586,556402,0
(1,929:26031946,24545222:305586,318577,0
x1,929:26304764,24545222
)
)
x1,929:26665213,24783047
$1,929:26665213,24783047
x1,929:26847258,24783047
k1,929:27146477,24783047:299219
x1,929:28823108,24783047
k1,930:29122327,24783047:299219
$1,930:29122327,24783047
x1,930:29443182,24783047
k1,930:29830373,24783047:316648
x1,930:30012418,24783047
k1,930:30329066,24783047:316648
x1,930:30802382,24783047
(1,930:30802382,24783047:305586,556402,0
(1,930:30802382,24545222:305586,318577,0
x1,930:31075200,24545222
)
)
k1,930:31424616,24783047:316648
x1,930:32079977,24783047
k1,930:32396625,24783047:316648
x1,930:33998620,24783047
k1,930:34107844,24783047:109224
x1,930:35454976,24783047
$1,930:35454976,24783047
k1,935:35454976,24783047:0
)
(1,935:20054016,25576298:15400960,455111,0
x1,935:20494564,25576298
k1,930:20775429,25576298:280865
x1,930:21685653,25576298
k1,930:21966518,25576298:280865
x1,930:22476244,25576298
x1,930:22931355,25576298
x1,930:23461104,25576298
k1,930:23741969,25576298:280865
x1,930:25238376,25576298
x1,930:26221418,25576298
x1,930:27004211,25576298
x1,930:28300370,25576298
k1,930:28581235,25576298:280865
x1,930:30929615,25576298
k1,930:31210480,25576298:280865
x1,930:31793024,25576298
k1,930:32073889,25576298:280865
x1,930:33899797,25576298
k1,930:34180662,25576298:280865
x1,930:35454976,25576298
k1,935:35454976,25576298:0
)
(1,935:20054016,26369548:15400960,556402,127431
x1,935:22584441,26369548
x1,930:22912122,26369548
x1,930:23039553,26369548
k1,930:23280483,26369548:240930
$1,931:23280483,26369548
x1,931:23655039,26369548
$1,931:23655039,26369548
k1,931:23895970,26369548:240931
x1,931:24336518,26369548
k1,931:24577448,26369548:240930
x1,931:24905129,26369548
k1,931:25146060,26369548:240931
x1,931:26511397,26369548
k1,931:26752327,26369548:240930
x1,931:27116417,26369548
x1,931:28008438,26369548
x1,931:28427141,26369548
k1,931:28668071,26369548:240930
$1,931:28668071,26369548
x1,931:28904729,26369548
$1,931:28904729,26369548
k1,931:29145660,26369548:240931
x1,931:29586208,26369548
k1,931:29827138,26369548:240930
x1,931:30154819,26369548
k1,931:30395749,26369548:240930
x1,931:32583928,26369548
x1,931:33002631,26369548
k1,931:33243562,26369548:240931
$1,931:33243562,26369548
x1,931:33618118,26369548
k1,931:33837619,26369548:219501
x1,931:34274527,26369548
k1,931:34494029,26369548:219502
x1,931:34967345,26369548
(1,931:34967345,26369548:305586,556402,0
(1,931:34967345,26131723:305586,318577,0
x1,931:35240163,26131723
)
)
$1,931:35272931,26369548
x1,931:35454976,26369548
k1,931:35454976,26369548:0
)
(1,935:20054016,27162798:15400960,455111,127431
x1,935:20290674,27162798
k1,931:20586634,27162798:295960
x1,931:21096360,27162798
k1,931:21392319,27162798:295959
x1,931:21720000,27162798
$1,931:21720000,27162798
x1,931:21902045,27162798
k1,931:22188851,27162798:286806
x1,931:25085184,27162798
k1,932:25371990,27162798:286806
x1,932:25954534,27162798
k1,932:26241340,27162798:286806
x1,932:27151564,27162798
k1,932:27438370,27162798:286806
x1,932:28093731,27162798
x1,932:30132635,27162798
k1,932:30419441,27162798:286806
x1,932:30947372,27162798
k1,932:31234178,27162798:286806
x1,932:32182632,27162798
x1,932:33748219,27162798
k1,932:34035025,27162798:286806
x1,932:35454976,27162798
k1,932:35454976,27162798:0
)
(1,935:20054016,27956049:15400960,491520,163840
x1,935:20964240,27956049
k1,933:21182892,27956049:218652
x1,933:23443890,27956049
k1,933:23662542,27956049:218652
x1,933:24190473,27956049
k1,933:24409125,27956049:218652
x1,933:25739874,27956049
x1,933:26595485,27956049
k1,933:26814137,27956049:218652
x1,933:27724362,27956049
h1,933:27724362,27956049:0,0,0
x1,933:27979225,27956049
k1,933:28197877,27956049:218652
x1,933:28638425,27956049
k1,933:28857077,27956049:218652
x1,933:29443261,27956049
k1,933:29661913,27956049:218652
x1,933:30881615,27956049
x1,933:31595229,27956049
k1,933:31813881,27956049:218652
x1,933:32978968,27956049
k1,934:33197620,27956049:218652
x1,934:35454976,27956049
k1,934:35454976,27956049:0
)
(1,935:20054016,28749299:15400960,491520,163840
x1,935:21493991,28749299
x1,934:22913942,28749299
g1,934:23132395,28749299
x1,934:24080849,28749299
x1,934:25748376,28749299
g1,934:25966829,28749299
x1,934:26842464,28749299
g1,934:27060917,28749299
x1,934:28011191,28749299
x1,934:28830392,28749299
g1,934:29048845,28749299
x1,934:29594980,28749299
g1,934:29813433,28749299
x1,934:31033134,28749299
x1,934:33035629,28749299
k1,935:35454976,28749299:2419347
g1,935:35454976,28749299
)
(1,940:20054016,30732321:15400960,912668,584987
(1,940:20054016,30732321:15400960,912668,584987
g1,940:21364738,30732321
$1,940:21364738,30732321
h1,938:21364738,30732321:0,0,0
[1,938:21364738,30732321:11264183,912668,584987
(1,938:21364738,30685352:11264183,865699,631956
g1,938:21364738,30685352
(1,938:21364738,30685352:11264183,865699,631956
g1,938:21364738,30685352
(1,938:21364738,30685352:0,550500,235932
[1,938:21364738,30685352:0,550500,235932
(1,158:21364738,30685352:0,550500,235932
r1,1004:21364738,30685352:0,786432,235932
)
]
)
$1,938:21364738,30685352
(1,938:21364738,30685352:11264183,865699,631956
(1,938:21364738,30685352:1476117,574151,0
x1,938:21907686,30685352
(1,938:21959112,30414759:881743,303558,54614
x1,938:22808087,30414759
)
)
g1,938:23022895,30685352
x1,938:23459803,30685352
g1,938:23641843,30685352
x1,938:24267242,30685352
x1,938:24977671,30685352
[1,938:24977671,30940872:693550,865732,142281
(1,938:24977671,30393717:693550,318577,65901
x1,938:25215877,30393717
(1,938:25215877,30459618:422576,223915,0
x1,938:25580540,30459618
)
)
(1,938:24977671,30940872:522753,376402,142281
x1,938:25211880,30940872
[1,938:25211880,31083153:255776,518683,0
(1,938:25211880,30782858:207608,218388,0
x1,938:25386720,30782858
)
(1,938:25211880,31083153:255776,211171,0
x1,938:25434888,31083153
)
]
)
]
x1,938:25926084,30685352
(1,938:25926084,30685352:812562,574151,0
x1,938:26469032,30685352
(1,938:26520458,30414759:218188,303558,0
x1,938:26705878,30414759
)
)
g1,938:26884278,30685352
x1,938:27394004,30685352
g1,938:27539636,30685352
(1,938:27539636,30685352:734900,865699,631956
(1,938:27539636,30685352:734900,865699,631956
h1,938:27539636,30685352:78643,0,0
[1,938:27618279,30685352:577614,865699,631956
(1,938:27618279,30241996:577614,422343,0
k1,938:27743246,30241996:124967
x1,938:28070927,30241996
k1,938:28195893,30241996:124966
)
(1,938:27618279,31142549:577614,529292,174758
x1,938:27901890,31142549
[1,938:27901890,31317307:294003,704050,0
(1,938:27901890,30916815:218188,303558,0
x1,938:28087310,30916815
)
(1,938:27901890,31317307:294003,295640,0
x1,938:28163125,31317307
)
]
)
]
h1,938:28195893,30685352:78643,0,0
)
)
(1,938:28274536,30685352:1044347,447828,98303
x1,938:28820671,30685352
(1,938:28820671,30783655:498212,313481,0
x1,938:29250457,30783655
)
)
x1,938:30089022,30685352
(1,938:30089022,30685352:812562,574151,0
x1,938:30631970,30685352
(1,938:30683396,30414759:218188,303558,0
x1,938:30868816,30414759
)
)
x1,938:31083629,30685352
g1,938:31192853,30685352
(1,938:31192853,30685352:744297,574151,0
x1,938:31573326,30685352
(1,938:31718962,30414759:218188,303558,0
x1,938:31904382,30414759
)
)
x1,938:32628921,30685352
)
$1,938:32628921,30685352
)
g1,938:32628921,30685352
)
]
$1,940:32628921,30732321
k1,940:33295565,30732321:666644
k1,940:33962208,30732321:666643
g1,940:34289888,30732321
(1,940:34289888,30732321:1165088,491520,163840
(1,940:34289888,30732321:1165088,491520,163840
x1,940:35200113,30732321
x1,940:35454976,30732321
)
)
)
)
(1,949:20054016,32834034:15400960,610212,397801
x1,949:22531648,32834034
x1,941:22859329,32834034
x1,941:22986760,32834034
k1,941:23314515,32834034:327755
$1,941:23314515,32834034
(1,941:23314515,32834034:1407852,541383,0
x1,941:23694988,32834034
(1,941:23840624,32596209:881743,303558,54614
x1,941:24689599,32596209
)
)
k1,941:25086572,32834034:364205
x1,941:25523480,32834034
k1,941:25887686,32834034:364206
x1,941:26513085,32834034
x1,941:27223514,32834034
[1,941:27223514,33089554:664877,865732,142281
(1,941:27223514,32542399:664877,318577,65901
x1,941:27461720,32542399
(1,941:27461720,32608300:393903,223915,0
x1,941:27731831,32608300
)
)
(1,941:27223514,33089554:522753,376402,142281
x1,941:27457723,33089554
[1,941:27457723,33231835:255776,518683,0
(1,941:27457723,32931540:207608,218388,0
x1,941:27632563,32931540
)
(1,941:27457723,33231835:255776,211171,0
x1,941:27680731,33231835
)
]
)
]
x1,941:28143254,32834034
(1,941:28143254,32834034:744297,541383,0
x1,941:28523727,32834034
(1,941:28669363,32596209:218188,303558,0
x1,941:28854783,32596209
)
)
k1,941:29106050,32834034:218499
x1,941:29615776,32834034
k1,941:29834274,32834034:218498
(1,941:29834274,32834034:647271,553676,394163
(1,941:29834274,32834034:647271,553676,394163
h1,941:29834274,32834034:78643,0,0
[1,941:29912917,32834034:489985,553676,394163
(1,941:29912917,32575998:489985,295640,0
k1,941:30027292,32575998:114375
x1,941:30288527,32575998
k1,941:30402902,32575998:114375
)
(1,941:29912917,33085915:489985,376402,142281
x1,941:30147126,33085915
[1,941:30147126,33228196:255776,518683,0
(1,941:30147126,32927901:207608,218388,0
x1,941:30321966,32927901
)
(1,941:30147126,33228196:255776,211171,0
x1,941:30370134,33228196
)
]
)
]
h1,941:30402902,32834034:78643,0,0
)
)
(1,941:30481545,32834034:999838,447828,98303
x1,941:31027680,32834034
(1,941:31027680,32932337:453703,313481,0
x1,941:31335747,32932337
)
)
x1,941:32251522,32834034
(1,941:32251522,32834034:1476117,541383,0
x1,941:32794470,32834034
(1,941:32845896,32596209:881743,303558,54614
x1,941:33694871,32596209
)
)
x1,941:33909684,32834034
k1,941:34018908,32834034:109224
(1,941:34018908,32834034:744297,541383,0
x1,941:34399381,32834034
(1,941:34545017,32596209:218188,303558,0
x1,941:34730437,32596209
)
)
x1,941:35272931,32834034
$1,941:35272931,32834034
x1,941:35454976,32834034
k1,941:35454976,32834034:0
)
(1,949:20054016,34673638:15400960,1376267,1048587
x1,949:21730647,34673638
g1,942:21949100,34673638
$1,948:21949100,34673638
(1,948:21949100,34673638:12917914,1376267,1048587
[1,948:21949100,33330138:582543,0,2359320
(1,948:21949100,33330138:582543,0,589830
x1,948:22531643,33330138
)
(1,948:21949100,33919968:582543,0,1179660
x1,948:22531643,33919968
)
(1,948:21949100,35099628:582543,0,589830
x1,948:22531643,35099628
)
]
[1,948:22531643,34673638:12256728,1376267,1048587
(1,947:22531643,34051041:12256728,753670,458757
g1,946:22531643,34051041
(1,947:22531643,34051041:12256728,753670,458757
r1,1004:22531643,34051041:0,786432,235932
g1,946:22859323,34051041
g1,946:22859324,34051041
$1,947:22859324,34051041
x1,947:23142935,34051041
[1,947:23142935,34213708:294003,704050,0
(1,947:23142935,33813216:218188,303558,0
x1,947:23328355,33813216
)
(1,947:23142935,34213708:294003,295640,0
x1,947:23404170,34213708
)
]
g1,947:23618978,34051041
x1,947:24128704,34051041
g1,947:24310744,34051041
(1,947:24310744,34051041:1044347,447828,98303
x1,947:24856879,34051041
(1,947:24856879,34149344:498212,313481,0
x1,947:25286665,34149344
)
)
x1,947:25609954,34051041
(1,947:25609954,34051041:1044347,447828,98303
x1,947:26156089,34051041
(1,947:26156089,34149344:498212,313481,0
x1,947:26585875,34149344
)
)
x1,947:27424440,34051041
(1,947:27424440,34051041:812562,541383,0
x1,947:27967388,34051041
(1,947:28018814,33813216:218188,303558,0
x1,947:28204234,33813216
)
)
x1,947:28419047,34051041
g1,947:28528271,34051041
(1,947:28528271,34051041:744297,541383,0
x1,947:28908744,34051041
(1,947:29054380,33813216:218188,303558,0
x1,947:29239800,33813216
)
)
x1,947:29782294,34051041
g1,947:29964334,34051041
x1,947:30474060,34051041
g1,947:30656100,34051041
(1,947:30656100,34051041:3575034,753670,458757
(1,947:30656100,34051041:3139354,753670,425990
[1,947:30656100,33297371:364090,0,1179660
(1,947:30656100,33297371:364090,0,393220
x1,947:31020190,33297371
)
(1,947:30656100,33690591:364090,0,393220
x1,947:31020190,33690591
)
(1,947:30656100,34083811:364090,0,393220
x1,947:31020190,34083811
)
]
(1,947:31020190,34051041:2411174,692846,163840
(1,947:31020190,34051041:744297,541383,0
x1,947:31400663,34051041
(1,947:31546299,33813216:218188,303558,0
x1,947:31731719,33813216
)
)
(1,947:31764487,34051041:1666877,692846,163840
(1,947:31764487,34051041:1254023,541383,163840
x1,947:32019350,34051041
(1,947:32019350,34051041:744297,541383,0
x1,947:32399823,34051041
(1,947:32545459,33813216:218188,303558,0
x1,947:32730879,33813216
)
)
x1,947:33018510,34051041
)
(1,947:33018510,33671676:412854,313481,0
x1,947:33328054,33671676
)
)
)
[1,947:33431364,33297371:364090,0,1179660
(1,947:33431364,33297371:364090,0,393220
x1,947:33795454,33297371
)
(1,947:33431364,33690591:364090,0,393220
x1,947:33795454,33690591
)
(1,947:33431364,34083811:364090,0,393220
x1,947:33795454,34083811
)
]
)
(1,947:33795454,34509798:435680,313481,0
x1,947:34127824,34509798
)
)
x1,947:34413179,34051041
$1,947:34413179,34051041
k1,947:34460691,34051041:47512
g1,947:34788371,34051041
)
g1,947:34788371,34051041
)
(1,948:22531643,35263468:12256728,753670,458757
g1,947:22531643,35263468
(1,948:22531643,35263468:12256728,753670,458757
r1,1004:22531643,35263468:0,786432,235932
g1,947:22859323,35263468
g1,947:22859324,35263468
$1,948:22859324,35263468
x1,948:23142935,35263468
[1,948:23142935,35426135:294003,704050,0
(1,948:23142935,35025643:218188,303558,0
x1,948:23328355,35025643
)
(1,948:23142935,35426135:294003,295640,0
x1,948:23404170,35426135
)
]
g1,948:23618978,35263468
x1,948:24128704,35263468
g1,948:24310744,35263468
(1,948:24310744,35263468:999838,447828,98303
x1,948:24856879,35263468
(1,948:24856879,35361771:453703,313481,0
x1,948:25164946,35361771
)
)
x1,948:25565445,35263468
(1,948:25565445,35263468:999838,447828,98303
x1,948:26111580,35263468
(1,948:26111580,35361771:453703,313481,0
x1,948:26419647,35361771
)
)
x1,948:27335422,35263468
(1,948:27335422,35263468:812562,541383,0
x1,948:27878370,35263468
(1,948:27929796,35025643:218188,303558,0
x1,948:28115216,35025643
)
)
x1,948:28330029,35263468
g1,948:28439253,35263468
(1,948:28439253,35263468:744297,541383,0
x1,948:28819726,35263468
(1,948:28965362,35025643:218188,303558,0
x1,948:29150782,35025643
)
)
x1,948:29693276,35263468
g1,948:29875316,35263468
x1,948:30385042,35263468
g1,948:30567082,35263468
(1,948:30567082,35263468:3711564,753670,458757
(1,948:30567082,35263468:3275884,753670,425990
[1,948:30567082,34509798:364090,0,1179660
(1,948:30567082,34509798:364090,0,393220
x1,948:30931172,34509798
)
(1,948:30567082,34903018:364090,0,393220
x1,948:30931172,34903018
)
(1,948:30567082,35296238:364090,0,393220
x1,948:30931172,35296238
)
]
(1,948:30931172,35263468:2547704,692846,163840
(1,948:30931172,35263468:812562,541383,0
x1,948:31474120,35263468
(1,948:31525546,35025643:218188,303558,0
x1,948:31710966,35025643
)
)
(1,948:31743734,35263468:1735142,692846,163840
(1,948:31743734,35263468:1322288,541383,163840
x1,948:31998597,35263468
(1,948:31998597,35263468:812562,541383,0
x1,948:32541545,35263468
(1,948:32592971,35025643:218188,303558,0
x1,948:32778391,35025643
)
)
x1,948:33066022,35263468
)
(1,948:33066022,34884103:412854,313481,0
x1,948:33375566,34884103
)
)
)
[1,948:33478876,34509798:364090,0,1179660
(1,948:33478876,34509798:364090,0,393220
x1,948:33842966,34509798
)
(1,948:33478876,34903018:364090,0,393220
x1,948:33842966,34903018
)
(1,948:33478876,35296238:364090,0,393220
x1,948:33842966,35296238
)
]
)
(1,948:33842966,35722225:435680,313481,0
x1,948:34175336,35722225
)
)
x1,948:34460691,35263468
$1,948:34460691,35263468
g1,948:34460691,35263468
g1,948:34788371,35263468
)
g1,948:34788371,35263468
)
]
h1,948:34788371,34673638:78643,0,0
)
$1,948:34867014,34673638
k1,949:35454976,34673638:587962
g1,949:35454976,34673638
)
(1,956:20054016,36262862:15400960,447828,0
h1,955:20054016,36262862:524288,0,0
x1,955:21534039,36262862
k1,956:35454976,36262862:13920937
g1,956:35454976,36262862
)
(1,961:20054016,38082044:15400960,912668,584987
(1,961:20054016,38082044:15400960,912668,584987
g1,961:21364738,38082044
$1,961:21364738,38082044
h1,959:21364738,38082044:0,0,0
[1,959:21364738,38082044:8058884,912668,584987
(1,959:21364738,38035075:8058884,865699,631956
g1,959:21364738,38035075
(1,959:21364738,38035075:8058884,865699,631956
g1,959:21364738,38035075
(1,959:21364738,38035075:0,550500,235932
[1,959:21364738,38035075:0,550500,235932
(1,158:21364738,38035075:0,550500,235932
r1,1004:21364738,38035075:0,786432,235932
)
]
)
$1,959:21364738,38035075
(1,959:21364738,38035075:8058884,865699,631956
x1,959:21812203,38035075
(1,959:21883654,37764482:218188,303558,0
x1,959:22069074,37764482
)
g1,959:22283882,38035075
x1,959:22793608,38035075
g1,959:22975648,38035075
(1,959:22975648,38035075:812562,574151,0
x1,959:23518596,38035075
(1,959:23570022,37764482:218188,303558,0
x1,959:23755442,37764482
)
)
g1,959:23933842,38035075
x1,959:24443568,38035075
g1,959:24589200,38035075
(1,959:24589200,38035075:734900,865699,631956
(1,959:24589200,38035075:734900,865699,631956
h1,959:24589200,38035075:78643,0,0
[1,959:24667843,38035075:577614,865699,631956
(1,959:24667843,37591719:577614,422343,0
k1,959:24792810,37591719:124967
x1,959:25120491,37591719
k1,959:25245457,37591719:124966
)
(1,959:24667843,38492272:577614,529292,174758
x1,959:24951454,38492272
[1,959:24951454,38667030:294003,704050,0
(1,959:24951454,38266538:218188,303558,0
x1,959:25136874,38266538
)
(1,959:24951454,38667030:294003,295640,0
x1,959:25212689,38667030
)
]
)
]
h1,959:25245457,38035075:78643,0,0
)
)
(1,959:25324100,38035075:1044347,447828,98303
x1,959:25870235,38035075
(1,959:25870235,38133378:498212,313481,0
x1,959:26300021,38133378
)
)
x1,959:27138586,38035075
(1,959:27138586,38035075:812562,574151,0
x1,959:27681534,38035075
(1,959:27732960,37764482:218188,303558,0
x1,959:27918380,37764482
)
)
x1,959:28133193,38035075
g1,959:28242417,38035075
(1,959:28242417,38035075:744297,574151,0
x1,959:28622890,38035075
(1,959:28768526,37764482:218188,303558,0
x1,959:28953946,37764482
)
)
x1,959:29423622,38035075
)
$1,959:29423622,38035075
)
g1,959:29423622,38035075
)
]
$1,961:29423622,38082044
k1,961:31692915,38082044:2269293
k1,961:33962208,38082044:2269293
g1,961:34289888,38082044
(1,961:34289888,38082044:1165088,491520,163840
(1,961:34289888,38082044:1165088,491520,163840
x1,961:35200113,38082044
x1,961:35454976,38082044
)
)
)
)
(1,963:20054016,40065066:15400960,491520,163840
x1,963:21182693,40065066
g1,962:21401146,40065066
x1,962:22731895,40065066
x1,962:23587506,40065066
g1,962:23805959,40065066
x1,962:24716184,40065066
h1,962:24716184,40065066:0,0,0
x1,962:24971047,40065066
g1,962:25189500,40065066
x1,962:25630048,40065066
g1,962:25848501,40065066
x1,962:28730271,40065066
g1,962:28948724,40065066
x1,962:29531268,40065066
k1,963:35454976,40065066:5923708
g1,963:35454976,40065066
)
(1,969:20054016,41803267:15400960,667847,340166
(1,969:20054016,41803267:15400960,667847,340166
g1,969:21364738,41803267
$1,969:21364738,41803267
h1,967:21364738,41803267:0,0,0
[1,967:21364738,41803267:9112368,667847,340166
(1,967:21364738,41745632:9112368,610212,397801
g1,967:21364738,41745632
(1,967:21364738,41745632:9112368,610212,397801
g1,967:21364738,41745632
(1,967:21364738,41745632:0,550500,235932
[1,967:21364738,41745632:0,550500,235932
(1,158:21364738,41745632:0,550500,235932
r1,1004:21364738,41745632:0,786432,235932
)
]
)
$1,967:21364738,41745632
(1,967:21364738,41745632:9112368,610212,397801
(1,967:21364738,41745632:1476117,574151,0
x1,967:21907686,41745632
(1,967:21959112,41475039:881743,303558,54614
x1,967:22808087,41475039
)
)
g1,967:23022895,41745632
x1,967:23459803,41745632
g1,967:23641843,41745632
x1,967:24267242,41745632
x1,967:24977671,41745632
[1,967:24977671,42001152:693550,865732,142281
(1,967:24977671,41453997:693550,318577,65901
x1,967:25215877,41453997
(1,967:25215877,41519898:422576,223915,0
x1,967:25580540,41519898
)
)
(1,967:24977671,42001152:522753,376402,142281
x1,967:25211880,42001152
[1,967:25211880,42143433:255776,518683,0
(1,967:25211880,41843138:207608,218388,0
x1,967:25386720,41843138
)
(1,967:25211880,42143433:255776,211171,0
x1,967:25434888,42143433
)
]
)
]
x1,967:26118686,41745632
(1,967:26190137,41475039:218188,303558,0
x1,967:26375557,41475039
)
g1,967:26590365,41745632
x1,967:27100091,41745632
g1,967:27282131,41745632
[1,967:27282131,41745632:1219702,282168,0
(1,967:27282131,41745632:1219702,282168,0
x1,967:28501833,41745632
)
]
x1,967:29339240,41745632
g1,967:29448464,41745632
x1,967:29895929,41745632
x1,967:30477106,41745632
)
$1,967:30477106,41745632
)
g1,967:30477106,41745632
)
]
$1,969:30477106,41803267
k1,969:32219657,41803267:1742551
k1,969:33962208,41803267:1742551
g1,969:34289888,41803267
(1,969:34289888,41803267:1165088,491520,163840
(1,969:34289888,41803267:1165088,491520,163840
x1,969:35200113,41803267
x1,969:35454976,41803267
)
)
)
)
(1,987:20054016,43660159:15400960,610212,397801
x1,987:21730647,43660159
k1,970:22044650,43660159:314003
$1,970:22044650,43660159
x1,970:22670049,43660159
x1,970:23380478,43660159
[1,970:23380478,43915679:693550,865732,142281
(1,970:23380478,43368524:693550,318577,65901
x1,970:23618684,43368524
(1,970:23618684,43434425:422576,223915,0
x1,970:23983347,43434425
)
)
(1,970:23380478,43915679:522753,376402,142281
x1,970:23614687,43915679
[1,970:23614687,44057960:255776,518683,0
(1,970:23614687,43757665:207608,218388,0
x1,970:23789527,43757665
)
(1,970:23614687,44057960:255776,211171,0
x1,970:23837695,44057960
)
]
)
]
x1,970:24521493,43660159
(1,970:24592944,43422334:218188,303558,0
x1,970:24778364,43422334
)
$1,970:24811132,43660159
k1,970:25125135,43660159:314003
x1,970:25565683,43660159
k1,970:25879686,43660159:314003
x1,970:26207367,43660159
k1,970:26521371,43660159:314004
x1,970:27941322,43660159
k1,970:28255325,43660159:314003
x1,970:29566047,43660159
x1,970:29911932,43660159
k1,970:30225935,43660159:314003
x1,970:31174389,43660159
x1,970:32248452,43660159
k1,970:32562455,43660159:314003
x1,970:33254226,43660159
k1,970:33568229,43660159:314003
$1,970:33568229,43660159
x1,970:34041545,43660159
[1,970:34041545,43823267:1231386,727446,54614
(1,970:34041545,43379811:1231386,283990,54614
x1,970:35240163,43379811
)
(1,970:34041545,43823267:435088,283990,54614
x1,970:34443865,43823267
)
]
$1,970:35272931,43660159
x1,970:35454976,43660159
k1,970:35454976,43660159:0
)
(1,987:20054016,44578607:15400960,455111,127431
x1,987:22531648,44578607
x1,986:22859329,44578607
x1,986:22986760,44578607
g1,986:23205213,44578607
x1,986:23678529,44578607
x1,986:23951595,44578607
g1,986:24170048,44578607
x1,986:24861819,44578607
x1,986:25189500,44578607
x1,986:25462566,44578607
k1,987:35454976,44578607:9992410
g1,987:35454976,44578607
)
(1,993:20054016,47251204:15400960,1638652,1310972
(1,993:20054016,47251204:15400960,1638652,1310972
g1,993:21364738,47251204
$1,993:21364738,47251204
h1,991:21364738,47251204:0,0,0
[1,991:21364738,47251204:11483163,1638652,1310972
(1,991:21364738,46186703:11483163,574151,615674
g1,991:21364738,46186703
(1,991:21364738,46186703:1407852,574151,615674
g1,991:21364738,46186703
(1,991:21364738,46186703:0,550500,235932
[1,991:21364738,46186703:0,550500,235932
(1,158:21364738,46186703:0,550500,235932
r1,1004:21364738,46186703:0,786432,235932
)
]
)
$1,991:21364738,46186703
(1,991:21364738,46186703:1407852,574151,0
x1,991:21745211,46186703
(1,991:21890847,45916110:881743,303558,54614
x1,991:22739822,45916110
)
)
$1,991:22772590,46186703
)
g1,991:22772590,46186703
(1,991:22772590,46186703:10075311,574151,615674
$1,991:22772590,46186703
(1,991:22772590,46186703:5695745,574151,615674
h1,991:22772590,46186703:0,0,0
g1,991:22954630,46186703
x1,991:23464356,46186703
g1,991:23646396,46186703
[1,991:23646396,46186703:2122640,437688,615674
(1,991:23646396,46186703:2122640,437688,127431
(1,991:23646396,46186703:921146,282168,127431
x1,991:24558441,46186703
)
g1,991:24676766,46186703
[1,991:24676766,46186703:1092270,437688,0
(1,991:24676766,46186703:1092270,437688,0
x1,991:25769036,46186703
)
]
)
(1,991:23646396,46736841:2122640,313481,0
k1,991:24497249,46736841:850853
x1,991:24805316,46736841
k1,991:25769036,46736841:850852
)
]
g1,991:25878260,46186703
x1,991:26305156,46186703
x1,991:27126480,46186703
(1,991:27177906,45916110:218188,303558,0
x1,991:27363326,45916110
)
x1,991:27578139,46186703
g1,991:27687363,46186703
x1,991:28067836,46186703
x1,991:28468335,46186703
)
$1,991:28468335,46186703
k1,991:32847901,46186703:4379566
)
g1,991:33503261,46186703
(1,991:33503261,46186703:-655360,574151,615674
g1,991:33503261,46186703
(1,991:33503261,46186703:0,550500,235932
[1,991:33503261,46186703:0,550500,235932
(1,158:33503261,46186703:0,550500,235932
r1,1004:33503261,46186703:0,786432,235932
)
]
)
$1,991:33503261,46186703
(1,991:33503261,46186703:-655360,0,0
)
$1,991:32847901,46186703
)
g1,991:32847901,46186703
)
(1,991:21364738,47930220:11483163,865699,631956
g1,991:21364738,47930220
(1,991:21364738,47930220:1407852,865699,631956
k1,991:22772590,47930220:1407852
(1,991:22772590,47930220:0,550500,235932
[1,991:22772590,47930220:0,550500,235932
(1,158:22772590,47930220:0,550500,235932
r1,1004:22772590,47930220:0,786432,235932
)
]
)
$1,991:22772590,47930220
h1,991:22772590,47930220:0,0,0
$1,991:22772590,47930220
)
g1,991:22772590,47930220
(1,991:22772590,47930220:10075311,865699,631956
$1,991:22772590,47930220
(1,991:22772590,47930220:10075311,865699,631956
h1,991:22772590,47930220:0,0,0
g1,991:22954630,47930220
x1,991:23464356,47930220
g1,991:23646396,47930220
[1,991:23646396,47930220:1219702,282168,0
(1,991:23646396,47930220:1219702,282168,0
x1,991:24866098,47930220
)
]
x1,991:25703505,47930220
g1,991:25812729,47930220
(1,991:25812729,47930220:1254023,574151,54613
(1,991:25812729,47930220:744297,574151,0
x1,991:26193202,47930220
(1,991:26338838,47659627:218188,303558,0
x1,991:26524258,47659627
)
)
x1,991:27066752,47930220
)
(1,991:27066752,47930220:5271423,865699,631956
(1,991:27066752,47930220:734900,865699,631956
(1,991:27066752,47930220:734900,865699,631956
h1,991:27066752,47930220:78643,0,0
[1,991:27145395,47930220:577614,865699,631956
(1,991:27145395,47486864:577614,422343,0
k1,991:27270362,47486864:124967
x1,991:27598043,47486864
k1,991:27723009,47486864:124966
)
(1,991:27145395,48387417:577614,529292,174758
x1,991:27429006,48387417
[1,991:27429006,48562175:294003,704050,0
(1,991:27429006,48161683:218188,303558,0
x1,991:27614426,48161683
)
(1,991:27429006,48562175:294003,295640,0
x1,991:27690241,48562175
)
]
)
]
h1,991:27723009,47930220:78643,0,0
)
)
(1,991:27801652,47930220:999838,447828,98303
x1,991:28347787,47930220
(1,991:28347787,48028523:453703,313481,0
x1,991:28655854,48028523
)
)
x1,991:29571629,47930220
(1,991:29571629,47930220:1476117,574151,0
x1,991:30114577,47930220
(1,991:30166003,47659627:881743,303558,54614
x1,991:31014978,47659627
)
)
x1,991:31229791,47930220
g1,991:31339015,47930220
(1,991:31339015,47930220:744297,574151,0
x1,991:31719488,47930220
(1,991:31865124,47659627:218188,303558,0
x1,991:32050544,47659627
)
)
x1,991:32338175,47930220
)
x1,991:32847901,47930220
)
$1,991:32847901,47930220
g1,991:32847901,47930220
)
g1,991:33503261,47930220
)
]
$1,993:32847901,47251204
k1,993:33405055,47251204:557154
k1,993:33962208,47251204:557153
g1,993:34289888,47251204
(1,993:34289888,47251204:1165088,491520,163840
(1,993:34289888,47251204:1165088,491520,163840
x1,993:35200113,47251204
x1,993:35454976,47251204
)
)
)
)
]
g1,1004:35454976,48103424
)
)
]
(1,1004:3735552,48234496:31719424,0,0
(1,1004:3735552,48234496:31719424,0,0
k1,1004:35454976,48234496:31719424
)
)
]
]
!99916
}5
!10
{6
[1,1162:4736286,48234496:30718690,43498210,0
[1,1162:3735552,48234496:31719424,46465024,0
[1,1162:3735552,2555904:31719424,786432,0
(1,1162:3735552,2555904:31719424,364089,101945
(1,1162:3735552,2555904:31719424,364089,101945
g1,1162:3735552,2555904
(1,1162:3735552,2555904:0,364089,101945
[1,1162:3735552,2555904:31719424,364089,101945
(1,1162:3735552,2555904:31719424,364089,101945
h1,1162:3735552,2555904:0,0,0
x1,1162:5197389,2555904
g1,1162:5383077,2555904
x1,1162:6225954,2555904
g1,1162:6411642,2555904
x1,1162:7163496,2555904
g1,1162:7349184,2555904
g1,1162:7534872,2555904
k1,1162:32479417,2555904:24944545
x1,1162:32835319,2555904
x1,1162:33613570,2555904
g1,1162:33799258,2555904
x1,1162:34077790,2555904
g1,1162:34263478,2555904
x1,1162:34712224,2555904
g1,1162:34897912,2555904
x1,1162:35454976,2555904
h1,1162:35454976,2555904:0,0,0
g1,1162:35454976,2555904
g1,1162:35454976,2555904
)
]
k1,1162:3735552,2555904:-31719424
)
k1,1162:35454976,2555904:31719424
)
)
]
[1,1162:3735552,48103424:31719424,42663936,0
(1,1162:3735552,48103424:31719424,42663936,0
(1,1162:3735552,48103424:15400960,42663936,0
[1,1065:3735552,48103424:15400960,42663936,0
(1,995:3735552,6356992:15400960,541383,231323
x1,995:4163358,6356992
x1,994:4693108,6356992
k1,994:4925748,6356992:232640
x1,994:5253429,6356992
k1,994:5486070,6356992:232641
x1,994:7983722,6356992
k1,994:8216362,6356992:232640
$1,994:8216362,6356992
(1,994:8216362,6356992:2357854,541383,163840
x1,994:9014173,6356992
(1,994:9065599,6119167:218188,303558,0
x1,994:9251019,6119167
)
x1,994:9465832,6356992
g1,994:9575056,6356992
x1,994:9955529,6356992
(1,994:10101165,6119167:218188,303558,0
x1,994:10286585,6119167
)
x1,994:10574216,6356992
)
(1,994:10574216,6553599:902672,316029,34716
x1,994:11444120,6553599
)
$1,994:11476888,6356992
x1,994:11658933,6356992
k1,994:11891574,6356992:232641
x1,994:15066435,6356992
k1,994:15299075,6356992:232640
$1,994:15299075,6356992
x1,994:15582686,6356992
[1,994:15582686,6519659:294003,704050,0
(1,994:15582686,6119167:218188,303558,0
x1,994:15768106,6119167
)
(1,994:15582686,6519659:294003,295640,0
x1,994:15843921,6519659
)
]
$1,994:15876689,6356992
k1,994:16109329,6356992:232640
x1,994:17165190,6356992
k1,994:17397831,6356992:232641
$1,994:17397831,6356992
x1,994:17681442,6356992
[1,994:17681442,6519659:294003,704050,0
(1,994:17681442,6119167:218188,303558,0
x1,994:17866862,6119167
)
(1,994:17681442,6519659:294003,295640,0
x1,994:17942677,6519659
)
]
$1,994:17975445,6356992
x1,994:18157490,6356992
k1,994:18390130,6356992:232640
x1,994:18863446,6356992
x1,994:19136512,6356992
k1,994:19136512,6356992:0
)
(1,995:3735552,7181770:15400960,403098,127431
x1,995:4718594,7181770
g1,994:4937047,7181770
x1,994:5810862,7181770
k1,995:19136512,7181770:13325650
g1,995:19136512,7181770
)
(1,996:3735552,8159932:15400960,0,0
h1,996:3735552,8159932:524288,0,0
k1,996:19136512,8159932:14876672
g1,996:19136512,8159932
)
(1,1004:3735552,10490521:15400960,1171853,844173
(1,1004:3735552,10490521:15400960,1171853,844173
k1,1004:4751412,10490521:1015860
$1,1004:4751412,10490521
h1,1002:4751412,10490521:0,0,0
[1,1002:4751412,10490521:12892332,1171853,844173
(1,1002:4751412,10490521:12892332,1171853,844173
g1,1002:4751412,10490521
(1,1002:4751412,10490521:12892332,1171853,844173
g1,1002:4751412,10490521
(1,1002:4751412,10490521:0,550500,235932
[1,1002:4751412,10490521:0,550500,235932
(1,158:4751412,10490521:0,550500,235932
r1,1162:4751412,10490521:0,786432,235932
)
]
)
$1,1002:4751412,10490521
(1,1002:4751412,10490521:12892332,1171853,844173
(1,1002:4751412,10490521:12892332,1171853,844173
(1,1002:4751412,9369845:527931,26213,1939886
x1,1002:5279343,9369845
)
[1,1002:5279343,10490521:12285758,1171853,844173
(1,1002:5279343,9928880:12285758,610212,397801
g1,1002:5279343,9928880
(1,1002:5279343,9928880:12285758,610212,397801
r1,1162:5279343,9928880:0,786432,235932
g1,1002:5607023,9928880
k1,1002:5833945,9928880:226922
g1,1002:5833946,9928880
$1,1002:5833946,9928880
(1,1002:5833946,9928880:1476117,541383,0
x1,1002:6376894,9928880
(1,1002:6428320,9691055:881743,303558,54614
x1,1002:7277295,9691055
)
)
g1,1002:7492103,9928880
x1,1002:7929011,9928880
g1,1002:8111051,9928880
x1,1002:8736450,9928880
x1,1002:9446879,9928880
[1,1002:9446879,10184400:693550,865732,142281
(1,1002:9446879,9637245:693550,318577,65901
x1,1002:9685085,9637245
(1,1002:9685085,9703146:422576,223915,0
x1,1002:10049748,9703146
)
)
(1,1002:9446879,10184400:522753,376402,142281
x1,1002:9681088,10184400
[1,1002:9681088,10326681:255776,518683,0
(1,1002:9681088,10026386:207608,218388,0
x1,1002:9855928,10026386
)
(1,1002:9681088,10326681:255776,211171,0
x1,1002:9904096,10326681
)
]
)
]
x1,1002:10395292,9928880
(1,1002:10395292,9928880:812562,541383,0
x1,1002:10938240,9928880
(1,1002:10989666,9691055:218188,303558,0
x1,1002:11175086,9691055
)
)
g1,1002:11353486,9928880
x1,1002:11863212,9928880
g1,1002:12008844,9928880
(1,1002:12008844,9928880:647271,553676,394163
(1,1002:12008844,9928880:647271,553676,394163
h1,1002:12008844,9928880:78643,0,0
[1,1002:12087487,9928880:489985,553676,394163
(1,1002:12087487,9670844:489985,295640,0
k1,1002:12201862,9670844:114375
x1,1002:12463097,9670844
k1,1002:12577472,9670844:114375
)
(1,1002:12087487,10180761:489985,376402,142281
x1,1002:12321696,10180761
[1,1002:12321696,10323042:255776,518683,0
(1,1002:12321696,10022747:207608,218388,0
x1,1002:12496536,10022747
)
(1,1002:12321696,10323042:255776,211171,0
x1,1002:12544704,10323042
)
]
)
]
h1,1002:12577472,9928880:78643,0,0
)
)
(1,1002:12656115,9928880:1044347,447828,98303
x1,1002:13202250,9928880
(1,1002:13202250,10027183:498212,313481,0
x1,1002:13632036,10027183
)
)
x1,1002:14470601,9928880
(1,1002:14470601,9928880:812562,541383,0
x1,1002:15013549,9928880
(1,1002:15064975,9691055:218188,303558,0
x1,1002:15250395,9691055
)
)
x1,1002:15465208,9928880
g1,1002:15574432,9928880
(1,1002:15574432,9928880:744297,541383,0
x1,1002:15954905,9928880
(1,1002:16100541,9691055:218188,303558,0
x1,1002:16285961,9691055
)
)
x1,1002:17010500,9928880
$1,1002:17010500,9928880
k1,1002:17237421,9928880:226921
g1,1002:17565101,9928880
)
g1,1002:17565101,9928880
)
(1,1002:5279343,10936893:12285758,610212,397801
g1,1002:5279343,10936893
(1,1002:5279343,10936893:12285758,610212,397801
r1,1162:5279343,10936893:0,786432,235932
g1,1002:5607023,10936893
g1,1002:5607023,10936893
g1,1002:5607024,10936893
$1,1002:5607024,10936893
(1,1002:5607024,10936893:1407852,541383,0
x1,1002:5987497,10936893
(1,1002:6133133,10699068:881743,303558,54614
x1,1002:6982108,10699068
)
)
g1,1002:7196916,10936893
x1,1002:7633824,10936893
g1,1002:7815864,10936893
x1,1002:8441263,10936893
x1,1002:9151692,10936893
[1,1002:9151692,11192413:664877,865732,142281
(1,1002:9151692,10645258:664877,318577,65901
x1,1002:9389898,10645258
(1,1002:9389898,10711159:393903,223915,0
x1,1002:9660009,10711159
)
)
(1,1002:9151692,11192413:522753,376402,142281
x1,1002:9385901,11192413
[1,1002:9385901,11334694:255776,518683,0
(1,1002:9385901,11034399:207608,218388,0
x1,1002:9560741,11034399
)
(1,1002:9385901,11334694:255776,211171,0
x1,1002:9608909,11334694
)
]
)
]
x1,1002:10071432,10936893
(1,1002:10071432,10936893:744297,541383,0
x1,1002:10451905,10936893
(1,1002:10597541,10699068:218188,303558,0
x1,1002:10782961,10699068
)
)
g1,1002:10961361,10936893
x1,1002:11471087,10936893
g1,1002:11616719,10936893
(1,1002:11616719,10936893:647271,553676,394163
(1,1002:11616719,10936893:647271,553676,394163
h1,1002:11616719,10936893:78643,0,0
[1,1002:11695362,10936893:489985,553676,394163
(1,1002:11695362,10678857:489985,295640,0
k1,1002:11809737,10678857:114375
x1,1002:12070972,10678857
k1,1002:12185347,10678857:114375
)
(1,1002:11695362,11188774:489985,376402,142281
x1,1002:11929571,11188774
[1,1002:11929571,11331055:255776,518683,0
(1,1002:11929571,11030760:207608,218388,0
x1,1002:12104411,11030760
)
(1,1002:11929571,11331055:255776,211171,0
x1,1002:12152579,11331055
)
]
)
]
h1,1002:12185347,10936893:78643,0,0
)
)
(1,1002:12263990,10936893:999838,447828,98303
x1,1002:12810125,10936893
(1,1002:12810125,11035196:453703,313481,0
x1,1002:13118192,11035196
)
)
x1,1002:14033967,10936893
(1,1002:14033967,10936893:1476117,541383,0
x1,1002:14576915,10936893
(1,1002:14628341,10699068:881743,303558,54614
x1,1002:15477316,10699068
)
)
x1,1002:15692129,10936893
g1,1002:15801353,10936893
(1,1002:15801353,10936893:744297,541383,0
x1,1002:16181826,10936893
(1,1002:16327462,10699068:218188,303558,0
x1,1002:16512882,10699068
)
)
x1,1002:17237421,10936893
$1,1002:17237421,10936893
g1,1002:17237421,10936893
g1,1002:17565101,10936893
)
g1,1002:17565101,10936893
)
]
h1,1002:17565101,10490521:78643,0,0
)
)
$1,1002:17643744,10490521
)
g1,1002:17643744,10490521
)
]
$1,1004:17643744,10490521
k1,1004:17643744,10490521:0
k1,1004:17643744,10490521:0
k1,1004:17971424,10490521:327680
(1,1004:17971424,10490521:1165088,491520,163840
(1,1004:17971424,10490521:1165088,491520,163840
x1,1004:18881649,10490521
x1,1004:19136512,10490521
)
)
)
)
(1,1009:3735552,13101925:15400960,455111,0
(1,1009:3735552,13101925:0,0,0
g1,1009:3735552,13101925
)
x1,1009:5855627,13101925
g1,1009:6090098,13101925
x1,1009:7689529,13101925
k1,1009:13413021,13101925:5723492
k1,1009:19136512,13101925:5723491
)
(1,1020:3735552,14080153:15400960,491520,163840
x1,1020:4755004,14080153
x1,1010:5885501,14080153
k1,1010:6064103,14080153:178602
x1,1010:7119964,14080153
k1,1010:7298567,14080153:178603
x1,1010:7790088,14080153
x1,1010:8026746,14080153
x1,1010:9264651,14080153
x1,1010:9610536,14080153
k1,1010:9789138,14080153:178602
x1,1010:9971183,14080153
(1,1010:9971183,14080153:655362,422343,0
x1,1010:10626545,14080153
)
x1,1010:10808590,14080153
k1,1010:10987192,14080153:178602
x1,1010:12121331,14080153
k1,1010:12299934,14080153:178603
x1,1010:13248388,14080153
x1,1010:13612478,14080153
x1,1010:14872228,14080153
k1,1010:15050830,14080153:178602
x1,1010:15961054,14080153
k1,1010:16139656,14080153:178602
x1,1010:17486788,14080153
k1,1010:17665391,14080153:178603
x1,1010:18193322,14080153
k1,1010:18371924,14080153:178602
x1,1010:18918059,14080153
x1,1010:19136512,14080153
k1,1020:19136512,14080153:0
)
(1,1020:3735552,14904931:15400960,455111,127431
x1,1020:4283506,14904931
x1,1020:5048095,14904931
k1,1010:5198986,14904931:150891
x1,1010:5745121,14904931
k1,1010:5896012,14904931:150891
x1,1010:7388781,14904931
k1,1010:7539671,14904931:150890
x1,1010:8850393,14904931
x1,1010:9196278,14904931
k1,1010:9347169,14904931:150891
x1,1010:9820485,14904931
x1,1010:10388464,14904931
k1,1010:10539355,14904931:150891
x1,1010:11231126,14904931
x1,1010:12614667,14904931
k1,1010:12765558,14904931:150891
x1,1010:13311693,14904931
k1,1010:13462583,14904931:150890
x1,1010:14154354,14904931
k1,1011:14305245,14904931:150891
x1,1011:15253699,14904931
x1,1011:15581380,14904931
x1,1011:15763425,14904931
x1,1011:16819286,14904931
k1,1011:16970177,14904931:150891
x1,1011:18754217,14904931
x1,1011:19136512,14904931
k1,1011:19136512,14904931:0
)
(1,1020:3735552,15729709:15400960,455111,127431
x1,1020:4520166,15729709
k1,1011:4763493,15729709:243327
x1,1011:5983195,15729709
x1,1011:6165240,15729709
x1,1011:7221101,15729709
k1,1011:7464427,15729709:243326
x1,1011:9030014,15729709
x1,1011:10267919,15729709
k1,1011:10511246,15729709:243327
x1,1011:10838927,15729709
x1,1011:11203017,15729709
x1,1011:11769176,15729709
x1,1011:12096857,15729709
x1,1011:13194587,15729709
k1,1011:13437914,15729709:243327
x1,1011:14293526,15729709
k1,1011:14536852,15729709:243326
x1,1011:15341490,15729709
x1,1011:17236575,15729709
x1,1011:18365254,15729709
k1,1011:18608581,15729709:243327
x1,1011:19136512,15729709
k1,1011:19136512,15729709:0
)
(1,1020:3735552,16554487:15400960,455111,127431
x1,1020:4063233,16554487
k1,1011:4381502,16554487:318269
x1,1011:5437363,16554487
x1,1011:6165543,16554487
x1,1011:7041178,16554487
k1,1011:7359447,16554487:318269
x1,1011:7945631,16554487
x1,1011:8600992,16554487
x1,1011:9110718,16554487
x1,1011:9949945,16554487
k1,1011:10268214,16554487:318269
x1,1011:11542528,16554487
k1,1011:11860797,16554487:318269
x1,1011:13462793,16554487
x1,1011:14518654,16554487
k1,1011:14836923,16554487:318269
x1,1011:15282933,16554487
k1,1012:14836923,16554487:-18205
x1,1012:16120340,16554487
x1,1012:16775702,16554487
k1,1012:17093971,16554487:318269
x1,1012:18044245,16554487
x1,1012:18499356,16554487
x1,1012:19136512,16554487
k1,1012:19136512,16554487:0
)
(1,1020:3735552,17379265:15400960,455111,127431
x1,1020:4937049,17379265
k1,1012:5206016,17379265:268967
x1,1012:5752151,17379265
x1,1012:6300105,17379265
x1,1012:7246739,17379265
k1,1012:7515707,17379265:268968
x1,1012:9123162,17379265
k1,1012:9392129,17379265:268967
x1,1012:10375171,17379265
k1,1012:10644139,17379265:268968
x1,1012:11266732,17379265
x1,1012:12231569,17379265
k1,1012:12500536,17379265:268967
x1,1012:13228716,17379265
k1,1012:13497683,17379265:268967
x1,1012:14116635,17379265
x1,1012:14480725,17379265
x1,1012:14808406,17379265
x1,1012:15338155,17379265
x1,1012:16903739,17379265
k1,1012:17172707,17379265:268968
x1,1012:17957321,17379265
k1,1012:18226288,17379265:268967
x1,1012:19136512,17379265
k1,1012:19136512,17379265:0
)
(1,1020:3735552,18204043:15400960,455111,127431
x1,1020:4940689,18204043
x1,1020:6253233,18204043
k1,1013:6529482,18204043:276249
x1,1013:7441527,18204043
x1,1013:7987662,18204043
x1,1013:8643023,18204043
x1,1013:8879681,18204043
k1,1013:9155930,18204043:276249
x1,1013:10939970,18204043
x1,1013:11504310,18204043
k1,1013:11780559,18204043:276249
x1,1013:13273326,18204043
k1,1013:13549574,18204043:276248
x1,1013:14459798,18204043
k1,1013:14736047,18204043:276249
x1,1013:15868365,18204043
k1,1013:16144614,18204043:276249
x1,1013:16672545,18204043
k1,1013:16948794,18204043:276249
x1,1013:17859017,18204043
x1,1013:18204902,18204043
k1,1013:18481151,18204043:276249
x1,1013:18918059,18204043
x1,1013:19136512,18204043
k1,1020:19136512,18204043:0
)
(1,1020:3735552,19028821:15400960,491520,163840
x1,1020:4283506,19028821
x1,1020:4611187,19028821
x1,1020:5739866,19028821
k1,1013:5990303,19028821:250437
x1,1013:6831350,19028821
x1,1013:7417534,19028821
k1,1013:7667970,19028821:250436
x1,1013:8359741,19028821
x1,1013:8800289,19028821
x1,1013:10129217,19028821
k1,1013:10379654,19028821:250437
x1,1013:11107834,19028821
x1,1013:11399105,19028821
x1,1013:13419803,19028821
k1,1013:13670239,19028821:250436
x1,1013:13852284,19028821
(1,1013:13852284,19028821:655362,422343,0
x1,1013:14507646,19028821
)
x1,1013:14689691,19028821
k1,1013:14940128,19028821:250437
(1,1013:14940128,19028821:655362,422343,0
x1,1013:15595490,19028821
)
x1,1013:15959580,19028821
k1,1013:16210016,19028821:250436
x1,1013:16810764,19028821
k1,1014:17061201,19028821:250437
x1,1014:17507211,19028821
x1,1014:19136512,19028821
k1,1014:19136512,19028821:0
)
(1,1020:3735552,19853599:15400960,455111,127431
x1,1020:4645776,19853599
k1,1014:4882430,19853599:236654
x1,1014:5574201,19853599
x1,1014:6011109,19853599
x1,1014:7358241,19853599
x1,1014:8486920,19853599
k1,1014:8723574,19853599:236654
x1,1014:9273348,19853599
x1,1014:10747910,19853599
k1,1014:10984564,19853599:236654
x1,1014:11425112,19853599
k1,1014:11661766,19853599:236654
x1,1014:12353537,19853599
k1,1014:12590191,19853599:236654
x1,1014:13942783,19853599
x1,1014:15439191,19853599
k1,1014:15675845,19853599:236654
x1,1014:16587890,19853599
x1,1014:17134025,19853599
x1,1014:17789386,19853599
x1,1014:18026044,19853599
k1,1014:18262698,19853599:236654
x1,1014:18918059,19853599
x1,1014:19136512,19853599
k1,1020:19136512,19853599:0
)
(1,1020:3735552,20678377:15400960,455111,127431
x1,1020:4940687,20678377
x1,1020:5177345,20678377
k1,1014:5405808,20678377:228463
x1,1014:7189848,20678377
x1,1014:7754188,20678377
k1,1014:7982651,20678377:228463
x1,1014:8583399,20678377
k1,1015:8811861,20678377:228462
x1,1015:9396225,20678377
x1,1015:10308269,20678377
k1,1015:10536732,20678377:228463
x1,1015:11119276,20678377
k1,1015:11347739,20678377:228463
x1,1015:11966691,20678377
x1,1015:12731278,20678377
x1,1015:13279232,20678377
x1,1015:14153047,20678377
k1,1015:14381510,20678377:228463
x1,1015:15291734,20678377
k1,1015:15520196,20678377:228462
x1,1015:15966206,20678377
x1,1015:17595507,20678377
k1,1015:17823970,20678377:228463
x1,1015:18370105,20678377
x1,1015:18918059,20678377
x1,1015:19136512,20678377
k1,1020:19136512,20678377:0
)
(1,1020:3735552,21503155:15400960,455111,0
x1,1020:4682186,21503155
g1,1015:4900639,21503155
x1,1015:6508094,21503155
g1,1015:6726547,21503155
x1,1015:7602182,21503155
g1,1015:7820635,21503155
x1,1015:9280634,21503155
k1,1020:19136512,21503155:9855878
g1,1020:19136512,21503155
)
(1,1021:3735552,23727901:15400960,455111,127431
(1,1021:3735552,23727901:0,0,0
g1,1021:3735552,23727901
)
x1,1021:5855627,23727901
g1,1021:6090098,23727901
x1,1021:6810989,23727901
x1,1021:8655817,23727901
g1,1021:8890288,23727901
x1,1021:9377436,23727901
x1,1021:12115728,23727901
g1,1021:12350199,23727901
x1,1021:13632147,23727901
x1,1021:14980358,23727901
x1,1021:15281821,23727901
k1,1021:19136512,23727901:3854691
)
(1,1021:3735552,24552679:15400960,447828,0
x1,1021:7555551,24552679
k1,1021:13346032,24552679:5790481
k1,1021:19136512,24552679:5790480
)
(1,1023:3735552,25530907:15400960,455111,127431
x1,1023:4409118,25530907
x1,1022:4645775,25530907
k1,1022:4859301,25530907:213526
x1,1022:6031668,25530907
k1,1022:6245195,25530907:213527
$1,1022:6245195,25530907
x1,1022:6760471,25530907
$1,1022:6760471,25530907
k1,1022:6973997,25530907:213526
x1,1022:7556541,25530907
k1,1022:7770068,25530907:213527
x1,1022:9663334,25530907
k1,1022:9876860,25530907:213526
x1,1022:10787084,25530907
k1,1022:11000610,25530907:213526
x1,1022:11692381,25530907
x1,1022:12766444,25530907
k1,1022:12979971,25530907:213527
x1,1022:15328351,25530907
k1,1022:15541877,25530907:213526
x1,1022:16069808,25530907
k1,1022:16283335,25530907:213527
x1,1022:17193559,25530907
k1,1022:17407085,25530907:213526
x1,1022:18280901,25530907
x1,1022:19136512,25530907
k1,1022:19136512,25530907:0
)
(1,1023:3735552,26355685:15400960,491520,163840
x1,1023:4318096,26355685
h1,1022:4318096,26355685:0,0,0
x1,1022:4755004,26355685
g1,1022:4973457,26355685
x1,1022:5877848,26355685
g1,1022:6112319,26355685
k1,1023:19136512,26355685:13024193
g1,1023:19136512,26355685
)
(1,1030:3735552,29289795:15400960,1414926,1087246
g1,1030:3735552,29289795
(1,1030:3735552,29289795:15400960,1414926,1087246
(1,1030:3735552,29289795:15400960,1414926,1087246
g1,1030:5046274,29289795
$1,1030:5046274,29289795
h1,1028:5046274,29289795:0,0,0
[1,1028:5046274,29289795:13986724,1414926,1087246
(1,1028:5046274,28740568:13986724,865699,449545
g1,1028:5046274,28740568
(1,1028:5046274,28740568:2400345,865699,449545
g1,1028:5046274,28740568
(1,1028:5046274,28740568:0,550500,235932
[1,1028:5046274,28740568:0,550500,235932
(1,158:5046274,28740568:0,550500,235932
r1,1162:5046274,28740568:0,786432,235932
)
]
)
$1,1028:5046274,28740568
(1,1028:5046274,28740568:2400345,491520,163840
x1,1028:6359361,28740568
x1,1028:6556423,28740568
g1,1028:6665647,28740568
x1,1028:7046120,28740568
x1,1028:7446619,28740568
)
$1,1028:7446619,28740568
)
g1,1028:7446619,28740568
(1,1028:7446619,28740568:11586379,865699,449545
$1,1028:7446619,28740568
(1,1028:7446619,28740568:10602847,865699,449545
h1,1028:7446619,28740568:0,0,0
g1,1028:7628659,28740568
x1,1028:8138385,28740568
g1,1028:8320425,28740568
(1,1028:8320425,28740568:484967,865699,449545
(1,1028:8320425,28740568:484967,865699,449545
h1,1028:8320425,28740568:78643,0,0
[1,1028:8399068,28740568:327681,865699,449545
(1,1028:8399068,28297212:327681,422343,0
x1,1028:8726749,28297212
)
(1,1028:8399068,29190112:327681,422343,0
x1,1028:8726749,29190112
)
]
h1,1028:8726749,28740568:78643,0,0
)
)
g1,1028:8914616,28740568
(1,1028:8914616,28740568:3556758,584074,229380
[1,1028:8914616,28183508:364090,0,786440
(1,1028:8914616,28183508:364090,0,393220
x1,1028:9278706,28183508
)
(1,1028:8914616,28576728:364090,0,393220
x1,1028:9278706,28576728
)
]
(1,1028:9278706,28740568:2828578,584074,54613
x1,1028:9726081,28740568
g1,1028:9918589,28740568
x1,1028:10428315,28740568
g1,1028:10573947,28740568
x1,1028:11116895,28740568
(1,1028:11168321,28740568:938963,584074,0
x1,1028:11548794,28740568
(1,1028:11694430,28469975:412854,313481,0
x1,1028:12003974,28469975
)
)
)
[1,1028:12107284,28183508:364090,0,786440
(1,1028:12107284,28183508:364090,0,393220
x1,1028:12471374,28183508
)
(1,1028:12107284,28576728:364090,0,393220
x1,1028:12471374,28576728
)
]
)
[1,1028:12471374,29002715:435680,979843,0
(1,1028:12471374,28318512:294003,295640,0
x1,1028:12732609,28318512
)
(1,1028:12471374,29002715:435680,313481,0
x1,1028:12803744,29002715
)
]
g1,1028:13052686,28740568
x1,1028:13562412,28740568
g1,1028:13708044,28740568
(1,1028:13708044,28740568:687881,455111,98303
x1,1028:14090339,28740568
(1,1028:14090339,28838871:305586,318577,0
x1,1028:14363157,28838871
)
)
g1,1028:14505149,28740568
(1,1028:14505149,28740568:675385,447828,0
x1,1028:14978465,28740568
x1,1028:15180534,28740568
)
x1,1028:15435397,28740568
(1,1028:15435397,28740568:1007228,584074,0
x1,1028:15978345,28740568
(1,1028:16029771,28469975:412854,313481,0
x1,1028:16339315,28469975
)
)
[1,1028:16442625,28740568:757604,638976,98303
(1,1028:16577614,28574908:0,473316,0
x1,1028:16941704,28574908
)
(1,1028:16442625,28740568:757604,447828,98303
x1,1028:16894643,28740568
(1,1028:16894643,28838871:305586,318577,0
x1,1028:17167461,28838871
)
)
]
x1,1028:17743177,28740568
x1,1028:18049466,28740568
)
$1,1028:18049466,28740568
k1,1028:19032998,28740568:983532
)
g1,1028:19688358,28740568
(1,1028:19688358,28740568:-655360,865699,449545
g1,1028:19688358,28740568
(1,1028:19688358,28740568:0,550500,235932
[1,1028:19688358,28740568:0,550500,235932
(1,158:19688358,28740568:0,550500,235932
r1,1162:19688358,28740568:0,786432,235932
)
]
)
$1,1028:19688358,28740568
(1,1028:19688358,28740568:-655360,0,0
)
$1,1028:19032998,28740568
)
g1,1028:19032998,28740568
)
(1,1028:5046274,30091233:13986724,638976,285808
g1,1028:5046274,30091233
(1,1028:5046274,30091233:2400345,638976,285808
k1,1028:7446619,30091233:2400345
(1,1028:7446619,30091233:0,550500,235932
[1,1028:7446619,30091233:0,550500,235932
(1,158:7446619,30091233:0,550500,235932
r1,1162:7446619,30091233:0,786432,235932
)
]
)
$1,1028:7446619,30091233
h1,1028:7446619,30091233:0,0,0
$1,1028:7446619,30091233
)
g1,1028:7446619,30091233
(1,1028:7446619,30091233:11586379,638976,285808
$1,1028:7446619,30091233
(1,1028:7446619,30091233:11586379,638976,285808
h1,1028:7446619,30091233:0,0,0
g1,1028:7592251,30091233
x1,1028:8101977,30091233
g1,1028:8247609,30091233
(1,1028:8247609,30091233:613037,455111,98303
x1,1028:8629904,30091233
(1,1028:8629904,30189536:230742,282169,0
x1,1028:8827878,30189536
)
)
g1,1028:8969870,30091233
(1,1028:8969870,30091233:675385,447828,0
x1,1028:9443186,30091233
x1,1028:9645255,30091233
)
x1,1028:9900118,30091233
(1,1028:9900118,30091233:938963,584074,0
x1,1028:10280591,30091233
(1,1028:10426227,29820640:412854,313481,0
x1,1028:10735771,29820640
)
)
[1,1028:10839081,30091233:682760,638976,98303
(1,1028:10974070,29925573:0,473316,0
x1,1028:11338160,29925573
)
(1,1028:10839081,30091233:682760,447828,98303
x1,1028:11291099,30091233
(1,1028:11291099,30189536:230742,282169,0
x1,1028:11489073,30189536
)
)
]
x1,1028:11902314,30091233
x1,1028:12302813,30091233
g1,1028:12448445,30091233
x1,1028:12958171,30091233
g1,1028:13103803,30091233
(1,1028:13103803,30091233:583455,455111,98303
x1,1028:13486098,30091233
(1,1028:13486098,30189536:201160,318577,0
x1,1028:13651834,30189536
)
)
x1,1028:13942121,30091233
(1,1028:13942121,30091233:1249736,491520,163840
(1,1028:13942121,30091233:327681,491520,163840
x1,1028:14269802,30091233
)
x1,1028:14812750,30091233
(1,1028:14864176,30091233:327681,491520,163840
x1,1028:15191857,30091233
)
)
(1,1028:15191857,30287840:710886,295640,89201
x1,1028:15869975,30287840
)
g1,1028:16048375,30091233
x1,1028:16558101,30091233
g1,1028:16703733,30091233
(1,1028:16703733,30091233:1181471,491520,163840
(1,1028:16703733,30091233:327681,491520,163840
x1,1028:17031414,30091233
)
x1,1028:17411887,30091233
(1,1028:17557523,30091233:327681,491520,163840
x1,1028:17885204,30091233
)
)
(1,1028:17885204,30287840:710886,295640,89201
x1,1028:18563322,30287840
)
x1,1028:19032998,30091233
)
$1,1028:19032998,30091233
g1,1028:19032998,30091233
)
g1,1028:19688358,30091233
)
]
$1,1030:19032998,29289795
k1,1030:19084755,29289795:51757
k1,1030:19136512,29289795:51757
)
)
g1,1030:19136512,29289795
)
(1,1030:3735552,31130705:15400960,491520,163840
g1,1030:3735552,31130705
(1,1030:3735552,31130705:15400960,491520,163840
(1,1030:3735552,31130705:15400960,491520,163840
k1,1030:17971424,31130705:14235872
(1,1030:17971424,31130705:1165088,491520,163840
(1,1030:17971424,31130705:1165088,491520,163840
x1,1030:18881649,31130705
x1,1030:19136512,31130705
)
)
)
)
g1,1030:19136512,31130705
)
(1,1032:3735552,33048683:15400960,455111,127431
x1,1032:4864229,33048683
g1,1031:5082682,33048683
x1,1031:6977770,33048683
g1,1031:7196223,33048683
x1,1031:8636198,33048683
x1,1031:9710264,33048683
x1,1031:9983330,33048683
g1,1031:10201783,33048683
x1,1031:10729714,33048683
g1,1031:10948167,33048683
x1,1031:13296547,33048683
g1,1031:13515000,33048683
$1,1031:13515000,33048683
x1,1031:14030276,33048683
$1,1031:14030276,33048683
g1,1031:14248729,33048683
x1,1031:15033343,33048683
g1,1031:15251796,33048683
$1,1031:15251796,33048683
x1,1031:15794744,33048683
$1,1031:15846170,33048683
g1,1031:16064623,33048683
x1,1031:16505171,33048683
k1,1032:19136512,33048683:2631341
g1,1032:19136512,33048683
)
(1,1037:3735552,35239920:15400960,905070,577389
(1,1037:3735552,35239920:15400960,905070,577389
k1,1037:4447082,35239920:711530
$1,1037:4447082,35239920
h1,1035:4447082,35239920:0,0,0
[1,1035:4447082,35239920:13196662,905070,577389
(1,1035:4447082,35367764:13196662,1032914,449545
g1,1035:4447082,35367764
(1,1035:4447082,35367764:13196662,1032914,449545
g1,1035:4447082,35367764
(1,1035:4447082,35367764:0,550500,235932
[1,1035:4447082,35367764:0,550500,235932
(1,158:4447082,35367764:0,550500,235932
r1,1162:4447082,35367764:0,786432,235932
)
]
)
$1,1035:4447082,35367764
(1,1035:4447082,35367764:13196662,1032914,449545
(1,1035:4447082,35367764:1136001,898467,449545
(1,1035:4447082,35367764:1136001,898467,449545
h1,1035:4447082,35367764:78643,0,0
[1,1035:4525725,35367764:978715,898467,449545
(1,1035:4525725,34924408:978715,455111,0
k1,1035:4565274,34924408:39549
x1,1035:4913207,34924408
x1,1035:5464891,34924408
k1,1035:5504440,34924408:39549
)
(1,1035:4525725,35817308:978715,455111,0
x1,1035:4873658,35817308
x1,1035:5453014,35817308
)
]
h1,1035:5504440,35367764:78643,0,0
)
)
g1,1035:5765123,35367764
x1,1035:6274849,35367764
g1,1035:6456889,35367764
x1,1035:7159127,35367764
g1,1035:7351635,35367764
x1,1035:7861361,35367764
g1,1035:8006993,35367764
x1,1035:8549941,35367764
(1,1035:8601367,35367764:938963,584074,0
x1,1035:8981840,35367764
(1,1035:9127476,35097171:412854,313481,0
x1,1035:9437020,35097171
)
)
x1,1035:9795193,35367764
(1,1035:9795193,35367764:938963,584074,0
x1,1035:10175666,35367764
(1,1035:10321302,35097171:412854,313481,0
x1,1035:10630846,35097171
)
)
g1,1035:10879788,35367764
x1,1035:11389514,35367764
g1,1035:11535146,35367764
(1,1035:11535146,35367764:687881,455111,98303
x1,1035:11917441,35367764
(1,1035:11917441,35466067:305586,318577,0
x1,1035:12190259,35466067
)
)
[1,1035:12223027,35367764:757604,638976,98303
(1,1035:12358016,35202104:0,473316,0
x1,1035:12722106,35202104
)
(1,1035:12223027,35367764:757604,447828,98303
x1,1035:12675045,35367764
(1,1035:12675045,35466067:305586,318577,0
x1,1035:12947863,35466067
)
)
]
x1,1035:13523579,35367764
g1,1035:13720637,35367764
x1,1035:14230363,35367764
g1,1035:14375995,35367764
(1,1035:14375995,35367764:583455,455111,98303
x1,1035:14758290,35367764
(1,1035:14758290,35466067:201160,318577,0
x1,1035:14924026,35466067
)
)
(1,1035:14959450,35367764:2502249,1032914,449545
(1,1035:14959450,35367764:2502249,1032914,449545
h1,1035:14959450,35367764:78643,0,0
[1,1035:15038093,35367764:2344963,1032914,449545
(1,1035:15038093,34826370:2344963,491520,285808
x1,1035:15386026,34826370
(1,1035:15422434,34826370:1960622,491520,285808
(1,1035:15422434,34826370:1249736,491520,163840
(1,1035:15422434,34826370:1249736,491520,163840
(1,1035:15422434,34826370:327681,491520,163840
x1,1035:15750115,34826370
)
x1,1035:16293063,34826370
(1,1035:16344489,34826370:327681,491520,163840
x1,1035:16672170,34826370
)
)
)
(1,1035:16672170,35022977:710886,295640,89201
x1,1035:17350288,35022977
)
)
)
(1,1035:15038093,35817308:2344963,455111,0
k1,1035:15721217,35817308:683124
x1,1035:16069150,35817308
x1,1035:16648506,35817308
k1,1035:17383056,35817308:683124
)
]
h1,1035:17383056,35367764:78643,0,0
)
)
x1,1035:17643744,35367764
)
$1,1035:17643744,35367764
)
g1,1035:17643744,35367764
)
]
$1,1037:17643744,35239920
k1,1037:17643744,35239920:0
k1,1037:17643744,35239920:0
k1,1037:17971424,35239920:327680
(1,1037:17971424,35239920:1165088,491520,163840
(1,1037:17971424,35239920:1165088,491520,163840
x1,1037:18881649,35239920
x1,1037:19136512,35239920
)
)
)
)
(1,1039:3735552,37431156:15400960,455111,127431
x1,1039:4864229,37431156
g1,1038:5082682,37431156
x1,1038:6977770,37431156
g1,1038:7196223,37431156
x1,1038:8636198,37431156
x1,1038:9710264,37431156
x1,1038:9983330,37431156
g1,1038:10201783,37431156
x1,1038:10729714,37431156
g1,1038:10948167,37431156
x1,1038:13296547,37431156
g1,1038:13515000,37431156
$1,1038:13515000,37431156
x1,1038:14030276,37431156
$1,1038:14030276,37431156
g1,1038:14248729,37431156
x1,1038:15033343,37431156
g1,1038:15251796,37431156
$1,1038:15251796,37431156
x1,1038:15632269,37431156
$1,1038:15777905,37431156
g1,1038:15996358,37431156
x1,1038:16436906,37431156
k1,1039:19136512,37431156:2699606
g1,1039:19136512,37431156
)
(1,1044:3735552,39622393:15400960,905070,577389
(1,1044:3735552,39622393:15400960,905070,577389
k1,1044:4733300,39622393:997748
$1,1044:4733300,39622393
h1,1042:4733300,39622393:0,0,0
[1,1042:4733300,39622393:12910444,905070,577389
(1,1042:4733300,39750237:12910444,1032914,449545
g1,1042:4733300,39750237
(1,1042:4733300,39750237:12910444,1032914,449545
g1,1042:4733300,39750237
(1,1042:4733300,39750237:0,550500,235932
[1,1042:4733300,39750237:0,550500,235932
(1,158:4733300,39750237:0,550500,235932
r1,1162:4733300,39750237:0,786432,235932
)
]
)
$1,1042:4733300,39750237
(1,1042:4733300,39750237:12910444,1032914,449545
(1,1042:4733300,39750237:1067736,898467,449545
(1,1042:4733300,39750237:1067736,898467,449545
h1,1042:4733300,39750237:78643,0,0
[1,1042:4811943,39750237:910450,898467,449545
(1,1042:4811943,39306881:910450,455111,0
k1,1042:4817360,39306881:5417
x1,1042:5165293,39306881
x1,1042:5716977,39306881
k1,1042:5722393,39306881:5416
)
(1,1042:4811943,40199781:910450,455111,0
x1,1042:5159876,40199781
x1,1042:5576757,40199781
)
]
h1,1042:5722393,39750237:78643,0,0
)
)
g1,1042:5983076,39750237
x1,1042:6492802,39750237
g1,1042:6674842,39750237
(1,1042:6674842,39750237:1007228,584074,0
x1,1042:7217790,39750237
(1,1042:7269216,39479644:412854,313481,0
x1,1042:7578760,39479644
)
)
x1,1042:8384308,39750237
g1,1042:8576816,39750237
x1,1042:9086542,39750237
g1,1042:9232174,39750237
x1,1042:9775122,39750237
(1,1042:9826548,39750237:938963,584074,0
x1,1042:10207021,39750237
(1,1042:10352657,39479644:412854,313481,0
x1,1042:10662201,39479644
)
)
x1,1042:11020374,39750237
g1,1042:11166006,39750237
x1,1042:11675732,39750237
g1,1042:11821364,39750237
(1,1042:11821364,39750237:613037,455111,98303
x1,1042:12203659,39750237
(1,1042:12203659,39848540:230742,282169,0
x1,1042:12401633,39848540
)
)
[1,1042:12434401,39750237:682760,638976,98303
(1,1042:12569390,39584577:0,473316,0
x1,1042:12933480,39584577
)
(1,1042:12434401,39750237:682760,447828,98303
x1,1042:12886419,39750237
(1,1042:12886419,39848540:230742,282169,0
x1,1042:13084393,39848540
)
)
]
x1,1042:13497634,39750237
g1,1042:13788902,39750237
x1,1042:14298628,39750237
g1,1042:14444260,39750237
(1,1042:14444260,39750237:583455,455111,98303
x1,1042:14826555,39750237
(1,1042:14826555,39848540:201160,318577,0
x1,1042:14992291,39848540
)
)
(1,1042:15027715,39750237:2433984,1032914,449545
(1,1042:15027715,39750237:2433984,1032914,449545
h1,1042:15027715,39750237:78643,0,0
[1,1042:15106358,39750237:2276698,1032914,449545
(1,1042:15106358,39208843:2276698,491520,285808
x1,1042:15454291,39208843
(1,1042:15490699,39208843:1892357,491520,285808
(1,1042:15490699,39208843:1181471,491520,163840
(1,1042:15490699,39208843:1181471,491520,163840
(1,1042:15490699,39208843:327681,491520,163840
x1,1042:15818380,39208843
)
x1,1042:16198853,39208843
(1,1042:16344489,39208843:327681,491520,163840
x1,1042:16672170,39208843
)
)
)
(1,1042:16672170,39405450:710886,295640,89201
x1,1042:17350288,39405450
)
)
)
(1,1042:15106358,40199781:2276698,455111,0
k1,1042:15789482,40199781:683124
x1,1042:16137415,40199781
x1,1042:16554296,40199781
k1,1042:17383056,40199781:683124
)
]
h1,1042:17383056,39750237:78643,0,0
)
)
x1,1042:17643744,39750237
)
$1,1042:17643744,39750237
)
g1,1042:17643744,39750237
)
]
$1,1044:17643744,39622393
k1,1044:17643744,39622393:0
k1,1044:17643744,39622393:0
k1,1044:17971424,39622393:327680
(1,1044:17971424,39622393:1165088,491520,163840
(1,1044:17971424,39622393:1165088,491520,163840
x1,1044:18881649,39622393
x1,1044:19136512,39622393
)
)
)
)
(1,1054:3735552,42116913:15400960,758395,225995
x1,1054:5412183,42116913
g1,1045:5630636,42116913
$1,1053:5630636,42116913
(1,1053:5630636,42116913:2096821,758395,225995
(1,1053:5630636,42116913:2096821,758395,225995
h1,1053:5630636,42116913:78643,0,0
[1,1053:5709279,42116913:1939535,758395,225995
(1,1053:5709279,41702582:1939535,344064,211171
x1,1053:5989149,41702582
(1,1053:6017366,41702582:1631448,344064,211171
(1,1053:6017366,41702582:1002476,344064,114688
(1,1053:6017366,41702582:1002476,344064,114688
(1,1053:6017366,41702582:268516,344064,114688
x1,1053:6285882,41702582
)
x1,1053:6715668,41702582
(1,1053:6751326,41702582:268516,344064,114688
x1,1053:7019842,41702582
)
)
)
(1,1053:7019842,41850038:628972,211171,63715
x1,1053:7616046,41850038
)
)
)
(1,1053:5709279,42342907:1939535,318577,0
k1,1053:6292281,42342907:583002
x1,1053:6572151,42342907
x1,1053:7030154,42342907
k1,1053:7648814,42342907:583002
)
]
h1,1053:7648814,42116913:78643,0,0
)
)
h1,1053:7727457,42116913:0,0,0
k1,1046:19136512,42116913:11409055
g1,1054:19136512,42116913
)
(1,1054:3735552,45649150:15400960,3240706,2913026
x1,1054:4245278,45649150
g1,1053:4427318,45649150
(1,1053:4427318,45649150:13693209,3240706,2913026
[1,1053:4427318,42562374:436908,26213,5872085
(1,1053:4427318,42562374:436908,26213,1153446
x1,1053:4864226,42562374
)
(1,1053:4427318,43715820:436908,0,393220
x1,1053:4864226,43715820
)
(1,1053:4427318,44109040:436908,0,393220
x1,1053:4864226,44109040
)
(1,1053:4427318,44502260:436908,0,393220
x1,1053:4864226,44502260
)
(1,1053:4427318,44895480:436908,0,393220
x1,1053:4864226,44895480
)
(1,1053:4427318,45288700:436908,0,393220
x1,1053:4864226,45288700
)
(1,1053:4427318,45681920:436908,0,393220
x1,1053:4864226,45681920
)
(1,1053:4427318,46075140:436908,0,393220
x1,1053:4864226,46075140
)
(1,1053:4427318,46468360:436908,0,393220
x1,1053:4864226,46468360
)
(1,1053:4427318,46861580:436908,0,393220
x1,1053:4864226,46861580
)
(1,1053:4427318,47281013:436908,26213,1153446
x1,1053:4864226,47281013
)
]
(1,1053:4864226,45649150:12819393,3240706,2913026
[1,1053:4864226,45649150:12819393,3240706,2913026
(1,1048:4864226,42962120:12819393,553676,373451
g1,1047:4864226,42962120
(1,1047:4864226,42962120:2326675,553676,373451
r1,1162:4864226,42962120:0,786432,235932
g1,1047:5191906,42962120
g1,1047:5191906,42962120
g1,1047:5191907,42962120
$1,1047:5191907,42962120
(1,1047:5191907,42962120:1671314,553676,373451
(1,1047:5191907,42962120:1671314,553676,373451
h1,1047:5191907,42962120:78643,0,0
[1,1047:5270550,42962120:1514028,553676,373451
(1,1047:5270550,42704084:1514028,295640,0
k1,1047:5896947,42704084:626397
x1,1047:6158182,42704084
k1,1047:6784578,42704084:626396
)
(1,1047:5270550,43188114:1514028,344064,147456
(1,1047:5270550,43188114:1258252,344064,114688
(1,1047:5270550,43188114:268516,344064,114688
x1,1047:5539066,43188114
)
(1,1047:5539066,43188114:721220,342242,0
x1,1047:5968852,43188114
(1,1047:6004510,43057043:255776,211171,0
x1,1047:6227518,43057043
)
)
(1,1047:6260286,43188114:268516,344064,114688
x1,1047:6528802,43188114
)
)
(1,1047:6528802,43335570:255776,211171,0
x1,1047:6751810,43335570
)
)
]
h1,1047:6784578,42962120:78643,0,0
)
)
$1,1047:6863221,42962120
g1,1047:6863221,42962120
g1,1047:7190901,42962120
)
g1,1047:7190901,42962120
(1,1047:7190901,42962120:2326675,553676,373451
g1,1047:7518581,42962120
k1,1047:8354238,42962120:835657
g1,1047:8354239,42962120
$1,1047:8354239,42962120
h1,1047:8354239,42962120:0,0,0
$1,1047:8354239,42962120
k1,1047:9189896,42962120:835657
g1,1047:9517576,42962120
)
g1,1047:9517576,42962120
(1,1047:9517576,42962120:1419944,553676,373451
g1,1047:9845256,42962120
k1,1047:10227548,42962120:382292
g1,1047:10227549,42962120
$1,1047:10227549,42962120
h1,1047:10227549,42962120:0,0,0
$1,1047:10227549,42962120
k1,1047:10609840,42962120:382291
g1,1047:10937520,42962120
)
g1,1047:10937520,42962120
(1,1048:10937520,42962120:2278507,553676,373451
g1,1047:11265200,42962120
k1,1047:12076773,42962120:811573
g1,1047:12076774,42962120
$1,1048:12076774,42962120
h1,1048:12076774,42962120:0,0,0
$1,1048:12076774,42962120
k1,1048:12888347,42962120:811573
g1,1048:13216027,42962120
)
g1,1048:13216027,42962120
)
(1,1049:4864226,43889247:12819393,553676,373451
g1,1048:4864226,43889247
(1,1048:4864226,43889247:2326675,553676,373451
r1,1162:4864226,43889247:0,786432,235932
g1,1048:5191906,43889247
k1,1048:6027563,43889247:835657
g1,1048:6027564,43889247
$1,1048:6027564,43889247
h1,1048:6027564,43889247:0,0,0
$1,1048:6027564,43889247
k1,1048:6863221,43889247:835657
g1,1048:7190901,43889247
)
g1,1048:7190901,43889247
(1,1048:7190901,43889247:2326675,553676,373451
g1,1048:7518581,43889247
g1,1048:7518581,43889247
g1,1048:7518582,43889247
$1,1048:7518582,43889247
(1,1048:7518582,43889247:1671314,553676,373451
(1,1048:7518582,43889247:1671314,553676,373451
h1,1048:7518582,43889247:78643,0,0
[1,1048:7597225,43889247:1514028,553676,373451
(1,1048:7597225,43631211:1514028,295640,0
k1,1048:8223622,43631211:626397
x1,1048:8484857,43631211
k1,1048:9111253,43631211:626396
)
(1,1048:7597225,44115241:1514028,344064,147456
(1,1048:7597225,44115241:1258252,344064,114688
(1,1048:7597225,44115241:268516,344064,114688
x1,1048:7865741,44115241
)
(1,1048:7865741,44115241:721220,342242,0
x1,1048:8295527,44115241
(1,1048:8331185,43984170:255776,211171,0
x1,1048:8554193,43984170
)
)
(1,1048:8586961,44115241:268516,344064,114688
x1,1048:8855477,44115241
)
)
(1,1048:8855477,44262697:255776,211171,0
x1,1048:9078485,44262697
)
)
]
h1,1048:9111253,43889247:78643,0,0
)
)
$1,1048:9189896,43889247
g1,1048:9189896,43889247
g1,1048:9517576,43889247
)
g1,1048:9517576,43889247
(1,1048:9517576,43889247:1419944,553676,373451
g1,1048:9845256,43889247
k1,1048:10227548,43889247:382292
g1,1048:10227549,43889247
$1,1048:10227549,43889247
h1,1048:10227549,43889247:0,0,0
$1,1048:10227549,43889247
k1,1048:10609840,43889247:382291
g1,1048:10937520,43889247
)
g1,1048:10937520,43889247
(1,1048:10937520,43889247:2278507,553676,373451
g1,1048:11265200,43889247
k1,1048:12076773,43889247:811573
g1,1048:12076774,43889247
$1,1048:12076774,43889247
h1,1048:12076774,43889247:0,0,0
$1,1048:12076774,43889247
k1,1048:12888347,43889247:811573
g1,1048:13216027,43889247
)
g1,1048:13216027,43889247
[truncated: 711,245 more chars]
