# Supplementary material for: Graph regularized non-negative matrix factorization with L2,1 norm regularization terms for drug–target interactions prediction
Source: BMC Bioinformatics. 2023 Oct 3;24:375. doi: 10.1186/s12859-023-05496-6 (PMC10548602; doi:10.1186/s12859-023-05496-6)
Supplement: Supplementary file 2 — Additional file 2. iPALM-DLMF + appendix. [file 12859_2023_5496_MOESM2_ESM.zip › iPALM-DLMF/bmc_article.tex]

%% BioMed_Central_Tex_Template_v1.06
%%                                      %
%  bmc_article.tex            ver: 1.06 %
%                                       %

%%IMPORTANT: do not delete the first line of this template
%%It must be present to enable the BMC Submission system to
%%recognise this template!!

%%%%%%%%%%%%%%%%%%%%%%%%%%%%%%%%%%%%%%%%%
%%                                     %%
%%  LaTeX template for BioMed Central  %%
%%     journal article submissions     %%
%%                                     %%
%%          <8 June 2012>              %%
%%                                     %%
%%                                     %%
%%%%%%%%%%%%%%%%%%%%%%%%%%%%%%%%%%%%%%%%%

%%%%%%%%%%%%%%%%%%%%%%%%%%%%%%%%%%%%%%%%%%%%%%%%%%%%%%%%%%%%%%%%%%%%%
%%                                                                 %%
%% For instructions on how to fill out this Tex template           %%
%% document please refer to Readme.html and the instructions for   %%
%% authors page on the biomed central website                      %%
%% https://www.biomedcentral.com/getpublished                      %%
%%                                                                 %%
%% Please do not use \input{...} to include other tex files.       %%
%% Submit your LaTeX manuscript as one .tex document.              %%
%%                                                                 %%
%% All additional figures and files should be attached             %%
%% separately and not embedded in the \TeX\ document itself.       %%
%%                                                                 %%
%% BioMed Central currently use the MikTex distribution of         %%
%% TeX for Windows) of TeX and LaTeX.  This is available from      %%
%% https://miktex.org/                                             %%
%%                                                                 %%
%%%%%%%%%%%%%%%%%%%%%%%%%%%%%%%%%%%%%%%%%%%%%%%%%%%%%%%%%%%%%%%%%%%%%

%%% additional documentclass options:
%  [doublespacing]
%  [linenumbers]   - put the line numbers on margins

%%% loading packages, author definitions

\documentclass[twocolumn]{bmcart}% uncomment this for twocolumn layout and comment line below
%\documentclass{bmcart}

%%% Load packages
\usepackage{amsthm,amsmath}
%\RequirePackage[numbers]{natbib}
%\RequirePackage[authoryear]{natbib}% uncomment this for author-year bibliography
%\RequirePackage{hyperref}
\usepackage[utf8]{inputenc} %unicode support
%\usepackage[applemac]{inputenc} %applemac support if unicode package fails
%\usepackage[latin1]{inputenc} %UNIX support if unicode package fails

\usepackage{amsthm,amsmath,amssymb}
\usepackage{mathrsfs}
\usepackage{url}


\usepackage{subfigure}
\newtheorem{theorem}{Theorem}


\usepackage{algorithm, algorithmic}


\usepackage{tabularx} % for 'tabularx' env. and 'X' col. type
\usepackage{ragged2e} % for \RaggedRight macro
\usepackage{booktabs} % for \toprule, \midrule etc macros
%% create a derivative column type called 'L':
\newcolumntype{L}{>{\RaggedRight\hangafter=1\hangindent=0em}X}


\usepackage { xr }
\makeatletter
\newcommand*{\addFileDependency}[1]{
  \typeout{(#1)}
  \@addtofilelist{#1}
  \IfFileExists{#1}{}{\typeout{No file #1.}}
}
\makeatother

\newcommand*{\myexternaldocument}[1]{
    \externaldocument{appendix}
    \addFileDependency{appendix.tex}
    \addFileDependency{appendix.aux}
}


\myexternaldocument{bmc_article.tex}
\listfiles


%%%%%%%%%%%%%%%%%%%%%%%%%%%%%%%%%%%%%%%%%%%%%%%%%
%%                                             %%
%%  If you wish to display your graphics for   %%
%%  your own use using includegraphic or       %%
%%  includegraphics, then comment out the      %%
%%  following two lines of code.               %%
%%  NB: These line *must* be included when     %%
%%  submitting to BMC.                         %%
%%  All figure files must be submitted as      %%
%%  separate graphics through the BMC          %%
%%  submission process, not included in the    %%
%%  submitted article.                         %%
%%                                             %%
%%%%%%%%%%%%%%%%%%%%%%%%%%%%%%%%%%%%%%%%%%%%%%%%%

\def\includegraphic{}
\def\includegraphics{}

\usepackage{graphicx}
\usepackage{epstopdf}


\usepackage{soul, color, xcolor}
\soulregister{\cite}7 % 注册\cite命令
\soulregister{\citep}7 % 注册\citep命令
\soulregister{\citet}7 % 注册\citet命令
\soulregister{\ref}7 % 注册\ref命令
\soulregister{\pageref}7 % 注册\pageref命令


%%% Put your definitions there:
\startlocaldefs
\endlocaldefs


%%% Begin ...
\begin{document}


%%% Start of article front matter
\begin{frontmatter}

\begin{fmbox}
\dochead{Research}

%%%%%%%%%%%%%%%%%%%%%%%%%%%%%%%%%%%%%%%%%%%%%%
%%                                          %%
%% Enter the title of your article here     %%
%%                                          %%
%%%%%%%%%%%%%%%%%%%%%%%%%%%%%%%%%%%%%%%%%%%%%%

\title{Graph regularized non-negative matrix
factorization with $L_{2,1}$ norm regularization terms for drug-target interactions prediction}

%%%%%%%%%%%%%%%%%%%%%%%%%%%%%%%%%%%%%%%%%%%%%%
%%                                          %%
%% Enter the authors here                   %%
%%                                          %%
%% Specify information, if available,       %%
%% in the form:                             %%
%%   <key>={<id1>,<id2>}                    %%
%%   <key>=                                 %%
%% Comment or delete the keys which are     %%
%% not used. Repeat \author command as much %%
%% as required.                             %%
%%                                          %%
%%%%%%%%%%%%%%%%%%%%%%%%%%%%%%%%%%%%%%%%%%%%%%


\author[
  addressref={aff1},                   % id's of addresses, e.g. {aff1,aff2}
  %corref={aff1},                       % id of corresponding address, if any
 % noteref={n1},                        % id's of article notes, if any
 email={zhang340junjun@168.com},   % email address
]{\inits{JZ}\fnm{Junjun} \snm{Zhang}}
\author[
   addressref={aff1,aff2},
  corref={aff1},
   email={ xieminzhu@hunnu.edu.cn},
]{\inits{MX}\fnm{Minzhu} \snm{Xie}}


%\author[
 % addressref={aff1},                   % id's of addresses, e.g. {aff1,aff2}
 % corref={aff1},                       % id of corresponding address, if any
% noteref={n1},                        % id's of article notes, if any
%  email={jane.e.doe@cambridge.co.uk}   % email address
%]{\inits{J.E.}\fnm{Jane E.} \snm{Doe}}
%\author[
 % addressref={aff1,aff2},
 % email={john.RS.Smith@cambridge.co.uk}
%]{\inits{J.R.S.}\fnm{John R.S.} \snm{Smith}}

%%%%%%%%%%%%%%%%%%%%%%%%%%%%%%%%%%%%%%%%%%%%%%
%%                                          %%
%% Enter the authors' addresses here        %%
%%                                          %%
%% Repeat \address commands as much as      %%
%% required.                                %%
%%                                          %%
%%%%%%%%%%%%%%%%%%%%%%%%%%%%%%%%%%%%%%%%%%%%%%


\address[id=aff1]{%                           % unique id
\orgdiv{Key Laboratory of Computing and Stochastic Mathematics(LCSM) (Ministry of Education)},
\orgname{School of Mathematics and Statistics, Hunan Normal University},
  \postcode{410081}
   \city{Changsha},
  \cny{China}                                    % country
}

\address[id=aff2]{%
  \orgname{College of Information Science and Engineering, Hunan Normal University},
  \postcode{410081}
  \city{Changsha},
  \cny{China}
}


%\address[id=aff1]{%                           % unique id
%\orgdiv{Department of Science},             % department, if any
%  \orgname{University of Cambridge},          % university, etc
%  \city{London},                              % city
 % \cny{UK}                                    % country
%}
%\address[id=aff2]{%
%  \orgdiv{Institute of Biology},
%  \orgname{National University of Sciences},
%  \street{},
%  \postcode{}
% \city{Kiel},
%  \cny{Germany}
%}

%%%%%%%%%%%%%%%%%%%%%%%%%%%%%%%%%%%%%%%%%%%%%%
%%                                          %%
%% Enter short notes here                   %%
%%                                          %%
%% Short notes will be after addresses      %%
%% on first page.                           %%
%%                                          %%
%%%%%%%%%%%%%%%%%%%%%%%%%%%%%%%%%%%%%%%%%%%%%%

%\begin{artnotes}
%%\note{Sample of title note}     % note to the article
%\note[id=n1]{Equal contributor} % note, connected to author
%\end{artnotes}

%\end{fmbox}% comment this for two column layout

%%%%%%%%%%%%%%%%%%%%%%%%%%%%%%%%%%%%%%%%%%%%%%%
%%                                           %%
%% The Abstract begins here                  %%
%%                                           %%
%% Please refer to the Instructions for      %%
%% authors on https://www.biomedcentral.com/ %%
%% and include the section headings          %%
%% accordingly for your article type.        %%
%%                                           %%
%%%%%%%%%%%%%%%%%%%%%%%%%%%%%%%%%%%%%%%%%%%%%%%

\begin{abstractbox}

\begin{abstract} % abstract
\parttitle{Background} %if any
Identifying drug-target interactions (DTIs) plays a key role in drug development. Traditional wet
experiments to identify DTIs are costly and time consuming. Effective computational methods to predict
DTIs are useful to  speed up the process of drug discovery.
A variety of non-negativity matrix factorization based methods are proposed to predict DTIs, but most of them overlooked the sparsity of feature matrices and the convergence of adopted matrix factorization algorithms, therefore their performances  can be further improved.


\parttitle{Results} %if any
In order to predict DTIs more accurately, we propose a novel method iPALM-DLMF.
iPALM-DLMF models DTIs prediction as  a problem of non-negative matrix factorization  with  graph dual regularization terms and  $L_{2,1}$ norm regularization terms.
%Based on known DTIs, drug chemical structures and target sequences, iPALM-DLMF at first
%constructs a DTI matrix, a drug similarity matrix and a target similarity matrix. Then DTIs prediction is
%modeled as the non-negative factorization of the DTI matrix with graph dual regularization terms
%and $L_{2,1}$ norm regularization terms.
The graph dual regularization terms are used to integrate the information from the drug similarity matrix and the target similarity matrix, and $L_{2,1}$ norm regularization terms
are used to ensure the sparsity of the feature matrices obtained by non-negative matrix factorization.
To solve the model, iPALM-DLMF adopts non-negative double singular value decomposition to initialize the nonnegative matrix factorization,
and an inertial Proximal Alternating Linearized
Minimization iterating process, which has been proved to converge to a KKT point,  to obtain the final result of  the  matrix factorization.
Extensive experimental results show that iPALM-DLMF has better performance than other state-of-the-art methods.
In case studies,  in 50 highest-scoring proteins targeted by the drug gabapentin predicted by iPALM-DLMF,  46  have been validated, and
in 50 highest-scoring drugs targeting prostaglandin-endoperoxide synthase 2 predicted by iPALM-DLMF, 47 have been validated.
\end{abstract}

%%%%%%%%%%%%%%%%%%%%%%%%%%%%%%%%%%%%%%%%%%%%%%
%%                                          %%
%% The keywords begin here                  %%
%%                                          %%
%% Put each keyword in separate \kwd{}.     %%
%%                                          %%
%%%%%%%%%%%%%%%%%%%%%%%%%%%%%%%%%%%%%%%%%%%%%%

\begin{keyword}
\kwd{Drug-target interactions}
\kwd{$L_{2,1}$ norm regularization}
\kwd{ Inertial proximal alternating linearized minimization}
\end{keyword}

% MSC classifications codes, if any
%\begin{keyword}[class=AMS]
%\kwd[Primary ]{}
%\kwd{}
%\kwd[; secondary ]{}
%\end{keyword}

\end{abstractbox}
%
\end{fmbox}% uncomment this for two column layout

\end{frontmatter}

%%%%%%%%%%%%%%%%%%%%%%%%%%%%%%%%%%%%%%%%%%%%%%%%
%%                                            %%
%% The Main Body begins here                  %%
%%                                            %%
%% Please refer to the instructions for       %%
%% authors on:                                %%
%% https://www.biomedcentral.com/getpublished %%
%% and include the section headings           %%
%% accordingly for your article type.         %%
%%                                            %%
%% See the Results and Discussion section     %%
%% for details on how to create sub-sections  %%
%%                                            %%
%% use \cite{...} to cite references          %%
%%  \cite{koon} and                           %%
%%  \cite{oreg,khar,zvai,xjon,schn,pond}      %%
%%                                            %%
%%%%%%%%%%%%%%%%%%%%%%%%%%%%%%%%%%%%%%%%%%%%%%%%

%%%%%%%%%%%%%%%%%%%%%%%%% start of article main body
% <put your article body there>

%%%%%%%%%%%%%%%%
%% Background %%
%%
\section*{Background}


Determining the drug-target interactions (DTIs) is a key step in drug development  process \cite{Paul2010}.
%The other kind of approaches considers the interaction prediction as a regression problem to predict continuous binding affinities \cite{GraphDTANguyen2020}.
However, identifying the DTIs via wet experiments is time consuming and expensive
\cite{Maryam2020, Gorgulla20}.
To reduce the consumption of expensive wet experiments,
a variety of computational prediction models for DTIs  have been proposed.
The existing models for DTIs prediction mainly fall into two
categories \cite{ChuHierarchical2022}.
The first category formulates the interaction prediction as a binary classification
task \cite{SuHeterogeneous2023}. % (interacts or not).
The second category aims to estimate the interaction strength of drug-target pairs \cite{GraphDTANguyen2020, DeepCDAAbbasi2020}.
This paper focuses on the first category. The first category of DTI prediction models could be further grouped into ligand-based models, docking simulation based models, and chemogenomics based models \cite{Chen2018}.
%Currently, there are three main classes of computational methods for predicting DTIs, namely .
%a wide variety of computational techniques for DTIs prediction have been proposed. For example,
%Generally, there are three principle approaches based on silicon method for predicting  drug-target interactions: ligand based approaches, docking simulations and machine learning methods \cite{Ezzatsurvey2019}.

Ligand-based models assume that similar ligands would interact with similar proteins~\cite{Keiserligand2007}. %Jacob and Vert  \cite{Jacobligand2008} used kernel trick to combine information of the ligand and the target, and used
 %support vector machines (SVM)  to predict novel DTIs.
%However, as a  ligand based approaches,
%the lack of known ligand for a given target could not be predicted.
The ligand based models require that  a certain number of binding ligands of a given protein target should be known \cite{Sachdev2019}.
Docking simulation based models are based on crystal structures of target binding sites and docking simulations~\cite{StructureCheng2007}.
However, obtaining the crystal structure of a target binding site is challenging.
Therefore, docking simulation based models couldn't apply to large scale DTIs prediction.

To avoid above difficulties, chemogenomics based models use known target-drug interactions, chemical structures of drugs, genomic sequences of target proteins, and/or other related information of targets and drugs to predict potential target-drug interactions.
The chemogenomics based models \cite{Chen2018} usually use a DTI network to present the known drug-target interactions, and adopt machine learning or deep learning %to integrate related information and
to predict DTIs.
%A straightforward classification model is to consider known DTIs as labels and incorporate chemical structures of drugs and genomic sequences of target proteins as input features.
For example, based on the DTI network, Yamanishi et al. \cite{Yoshihiro2008}
proposed a bipartite graph learning method to predict DTIs by mapping the chemical structure space of drugs and the genomic  sequence space of  proteins  into a unified space.
In order to predict target proteins for a given drug, and the drugs targeting a given protein,
Bleakley and Yamanishi \cite{Bleakley2009} proposed bipartite local models (BLM),
which transformed edge-prediction problems  into
binary classification problems.
RLS-WNN \cite{Twankernels2011}, BLM-NII\cite{Meilocal2013} and WKNKN \cite{TwanPLoS2013} were proposed
by integrating the neighbor information of similarity networks of drugs and targets.


In addition to chemical structures of drugs and genomic sequences of target proteins, some
works have incorporated multiple types of information,
such as side-effects \cite{Dingfuzzy2020, Wangmetapath2022},  protein-protein interactions \cite{DehghanTripletMultiDTI2023},
drug–disease associations \cite{Yeframework2021}, protein-disease associations \cite{ZhaoFusingorder2023} and
gene ontology information \cite{Lanunlabeled2016} for DTIs prediction.
In order to integrate  multiple types of information,
random walk with restart (RWR) \cite{Luonetwork2017, GADTI2021} was used to capture topological relations between nodes in the heterogeneous network.
In addition, 2D structural images of drugs \cite{DEEPScreen2020}
and 3D structures of the proteins \cite{YazdaniAttentionSiteDT2022} were also  used as input data for DTIs prediction.


%Recently, Su et al. \cite{SuHeterogeneous2023}
%proposed LG-DTI, which used a Random Forest classifier to predict DTIs based on the local features learned from drug chemical  structures and target sequences, and the global features learned from a heterogeneous network.


%Perlman et al. \cite{Perlman2011} incorporated multiple biological information data, including the protein sequences, PPI network of target proteins, the chemical structures, side effects, ATC codes and related gene expression profiles of drugs, then used logistic regression to obtain interaction score.

%Deep learning has also been successfully used in DTIs predictions, and there are a variety number of deep learning based DTIs prediction methods, such as MolTrans~\cite{MolTransHuang2020}.


%With the rapid development of machine learning,  machine learning methods have been widely applied in DTIs prediction.
%Based on Regularized Least-Squares (RLS) model, Pahikkala et al. \cite{Pahikkala2015} proposed Kronecker RLS.


%In order to capture the feature information of networks,
%restricted Boltzmann machine \cite{Boltzmann2013} and random walk with restarts (RWR)
%were used to predict DTIs.
%Wang and Zeng \cite{Boltzmann2013} transformed the DTIs prediction problem into a two-layer graphical model, used restricted Boltzmann machine to predict diverse types of DTIs.
%Based on  Regularized Least-Squares (RLS) model, Pahikkala et al. \cite{Pahikkala2015} proposed Kronecker RLS.
%In order to capture the feature information of networks,  random walk with restarts (RWR) was used \cite{Lanunlabeled2016,Luonetwork2017} for  DTIs prediction.
%Lan et al. \cite{Lanunlabeled2016} proposed positive-unlabeled learning method, which set unknown DTIs as unlabeled samples.
%Random walk with restarts, K nearest neighbor (KNN) and heat kernel diffusion were used to divided unlabeled samples into reliable negative samples (RN) and likely negative samples (LN).
%Based on the positive samples (known DTIs), RN and LN, a weighted support vector machine was applied to predict DTIs.
%In order to capture the context information of each networks and topological structure information
%of each drug or target protein node,
%Luo et al. \cite{Luonetwork2017} proposed DTINet, and random walk with restart (RWR),
%diffusion component analysis (DCA) and matrix completion method were employed for  DTIs prediction.
%In order to integrate multiple information, multiple kernel learning (MKL) have been applied to predict DTIs.

%Ding et al. proposed %Fuzzy Bipartite Local Model (FBLM) \cite{Dingfuzzy2020} and
%Dual Laplacian Regularized Least Squares model
%(DLapRLS) \cite{DingFusion2020} to make prediction.
%HGRL-DTA \cite{ChuHierarchical2022} integrated hierarchical graph information to make predictions.

%In fact, most machine learning based methods simply regard drug-target
%interaction as a 0-1 relationship and other vital factors are often ignored, such as molecule concentrations and
%quantitative affinities \cite{Chen2018}.

%Fuzzy least squares support vector machine and alternating least squares algorithm were applied
%to calculate interaction scores in the above two models, respectively.
%In order to integrate multiple information and remove noise and outlier data in DTIs prediction, Ding et al. \cite{Dingfuzzy2020}
%proposed a  method called fuzzy bipartite local model (FBLM) via  multiple kernel learning (MKL) and  fuzzy least squares support vector machine.
%Ding et al. \cite{DingFusion2020} proposed DLapRLS, which constructed kernels of drugs and targets
%via Multiple Kernel Learning (MKL).
%Weights of kernels were obtained  using HilbertšCSchmidt Independence Criterion (HSIC).
%Alternating Least Squares Algorithm was applied to predict DTIs.

As a kind of machine learning method,  matrix factorization has also been used to predict DTIs and has achieved better performance than other machine learning methods~\cite{Maryam2020}.
In DTIs prediction, a DTI matrix is usually used to represent the known drug-target interactions.
Matrix factorization decomposes the interaction matrix into two low rank matrices, which represent the feature matrices of drugs and targets. The optimization object of matrix factorization based DTIs prediction methods is that the product of the feature matrices of drugs and targets approximates the interaction matrix of drugs and targets as closely as possible.
%To effectively integrate different types of similarity, some method based on kernel learning algorithm is presented.
For example, G\"onen \cite{Gkernels2012} proposed a kernelized Bayesian matrix factorization with twin kernels method
to predict DTIs.
%The twin kernel matrices were constructed by chemical similarity function of drug compounds and genomic similarity function of target proteins.
Bolg\'ar and Antal \cite{VBMKLMF2017} proposed a fusion method, called a variational Bayesian multiple kernel logistic matrix factorization method, which  used graph Laplacian regularization, multiple kernel learning, and a variational Bayesian inference process to infer interactions.
In order to learn the values of missing entries in DTI matrix, a variety of methods with regularization terms were proposed based on matrix factorization, such as MSCMF \cite{ZhengCollaborative2013}, NRLMF \cite{LiuLogistic2016}, GRMF \cite{Ezzat2017}, $L_{2,1}$-GRMF \cite{CuiGRMF2019} and SRCMF \cite{GaoSoft2021}.
Recently, Ding  et al. \cite{Dingkernel2022} proposed a multiple kernel-based triple collaborative matrix factorization (MK-TCMF) method. MK-TCMF used Multi-kernel learning (MKL) to integrate different similarities of drugs and targets, and used triple collaborative matrix factorization to decompose the original DTI matrix into three matrices: a latent feature matrix of drugs, latent feature matrix of targets and a bi-projection matrix.


%Zheng et al.  \cite{ZhengCollaborative2013} proposed a DTIs prediction model, called Multiple Similarities Collaborative Matrix Factorization (MSCMF), which used an alternating least squares algorithm to
%decompose DTI matrix into two latent feature matrices.
%which used an alternating least squares algorithm to decompose the interaction matrix into two low-rank feature matrices that %are consistent with the similarity matrices of drugs and targets.
%In order to obtain the probability of interaction between a drug and a target,
%Liu et al. \cite{LiuLogistic2016} combined logistic matrix decomposition with neighborhood regularization to predict unknown DTIs.

%Bolg\'ar and Antal \cite{VBMKLMF2017} proposed a variational Bayesian multiple kernel logistic matrix factorization method using graph Laplacian regularization, multiple kernel learning, and a variational Bayesian inference process to infer a posteriori possibility for a DTI.
%Ezzat et al. \cite{Ezzat2017} proposed a Graph Regularized Matrix Factorization (GRMF), which used matrix factorization with
%graph regularized terms to predict DTIs.
%Based on GRMF,  Cui et al. \cite{CuiGRMF2019} used $L_{2,1}$ norm graph regularization for target proteins.
%To predict potential DTIs and associations between miRNAs and diseases, Zhang et al. \cite{Zhanggeneralized2020} proposed a graph regularized generalized matrix factorization model (GRGMF), which used a generalized matrix factorization with
%graph regularization terms to perform prediction.
%Liu et al. \cite{GADTI2021} proposed a graph autoencoder approach. The approach used a graph convolutional network and a random walk with restart in encoding process to obtain more information of nodes. A matrix factorization model (DistMult) was applied in decoder to predict potential DTIs.
%Gao et al. \cite{GaoSoft2021} proposed a collaborative matrix factorization method with soft regularization to predict DTIs.


To solve matrix factorization problems, the above methods used either the alternating least squares algorithm \cite{Takane1977} or the multiplicative update algorithm \cite{SeungAlgorithms2001}.
However, it is difficult to guarantee that the above algorithms converge to a stationary point \cite{zhang2010alternating}.
%It has not been proved that the alternating least squares algorithm and the multiplicative
%update algorithm converge to a stationary point when convergence does occur [39].
%In fact, Lee and Seung proposed the multiplicative update algorithm that merely showed a continual descent property but did not
%consider convergence to a saddle point.
%alternating least squares algorithm usually does not converge \cite{GillisWhy2014}.
%However, some other efficient algorithms are used to implement matrix factorization.
%However, there are other efficient algorithms to implement matrix factorization.
%Zhang \cite{zhang2010alternating} extended the alternating direction method (ADM) to solve NMF.
%Based on the above algorithm, Xu et al. \cite{Xualternating2012} devised an improved alternating direction algorithm (ADA) to solve the non-negative matrix factorization-and-completion problem.
%Hoyer \cite{Hoyer2004} introduced a sparseness measure, and proposed a projected gradient descent algorithm for non-negative matrix factorization with sparseness constraints.
%Lin \cite{lin2007projected} proposed an improved projected gradient method for NMF with bound constrains.
%It is has not been proved that the alternating least squares algorithm and the multiplicative update algorithm converge to a stationary point when convergence does occur \cite{zhang2010alternating}.
%An Alternating Direction Algorithm for Nonnegative Matrix Factorization
%Due to the use of a simple geometric rule for the step size,
%gradient descent methods are very sensitive to the initialization \cite{Berry2007}  and often produce a poor factorization.
%To overcome the limitations of the above methods,
%inertial proximal algorithm (iPiano) \cite{iPiano2014} was proposed,
%which combined forward-backward splitting with an inertial force.
Recently, Pock and Sabach \cite{PockiPALM2016} proposed an inertial
version of the Proximal Alternating Linearized Minimization algorithm (iPALM), which can be used to solve non-negative matrix factorization,  and iPALM has been proven to converge to a stationary point.


%Yang et al. \cite{YangAdaptive2017} proposed an method, called adaptive nonsmooth nonnegative matrix factorization (Ans-NMF). The method used the embedded factor to obtain superior faithfulness.
%For nonnegative matrix factorization with sparsity constraints, Teboulle et al. \cite{Teboulle2020} introduced four proximal gradient methods by using Bregman distance.

%Although the alternating direction algorithm performs reasonably well for NMF.


%In DTIs prediction, the high-dimensional data are in fact sampled
%from a nonlinear low-dimensional manifold embedded in the high-dimensional space, and according to \cite{WangReview2013}, the  model learning performance can be greatly improved if the
%intrinsic geometrical structure of the manifold have been taken into account.
%Shang et al. \cite{Shang2012} showed that a graph dual regularization helps NMF improve clustering performance since the graph dual regularization considers the underlying geometric structures of both the data manifold and the feature manifold.
In this paper, we propose a novel method iPALM-DLMF.
iPALM-DLMF models DTIs prediction as  a problem of non-negative matrix factorization  with  graph dual regularization terms and  $L_{2,1}$ norm regularization terms.
The graph dual regularization terms are used to integrate the information from the drug similarity matrix and the target similarity matrix, and $L_{2,1}$ norm regularization terms
are used to ensure the sparsity of the matrices obtained by non-negative matrix factorization.
To solve the model, non-negative double singular value decomposition (NNDSVD) \cite{BoutsidisSVD2008} is used to initialize the nonnegative matrix factorization, and
an inertial Proximal Alternating Linearized
Minimization iterating process is used to obtain the final matrix factorization.

The main contributions of iPALM-DLMF are as follows:
\begin{enumerate}
  \item Improving the non-negative matrix factorization model by adding graph dual regularization terms and  $L_{2,1}$ norm regularization terms.
  \item  $L_{2,1}$ norm regularization terms ensure sparsity of the matrices obtained by non-negative matrix factorization.
  \item  The inertial proximal alternating linearized minimization algorithm with fast convergence is used to solve
the matrix factorization.
\end{enumerate}


Extensive experimental results show that iPALM-DLMF has better performance than other state-of-the-art methods.
In case studies involving the drug gabapentin and the target prostaglandin-endoperoxide synthase 2,
46 of the 50 highest-scoring highest-scoring targets predicted to interact with gabapentin and
47 of the 50 highest-scoring drugs predicted to interact with prostaglandin-endoperoxide synthase 2 have been validated by wet experiments.
The case studies show that, for drugs that do not have any known target proteins and for proteins that are so far not approved as drug targets, iPALM-DLMF also has good prediction performance.


\section*{Materials}

In order to evaluate prediction performance of the proposed iPALM-DLMF,  we used the same
four benchmark datasets as used by most similar works.
The information of the four datasets are shown in Table~\ref{Tab:dataset}.
Each dataset contains three types of information:
known drug-target interactions, drug chemical structures and target protein sequences.
The datasets correspond to different target protein types,
including nuclear receptors (NR), G protein-coupled receptors (GPCR), ion channels (IC) and enzymes (E).
Accordingly, the four datasets are called NR, GPCR, IC and E.
The four datasets were built by Yamanishi et al. \cite{Yoshihiro2008} from public databases BRENDA \cite{BRENDA2004},
KEGG BRITE \cite{Kanehisa2006}, SuperTarget \cite{Super2007} and DrugBank \cite{DrugBank2007},
and are publicly available at \url{http://web.kuicr.kyoto-u.ac.jp/supp/yoshi/drugtarget/.}
The known interactions between $n$ drugs and $m$ proteins are recorded by a $n \times m$ DTI matrix $Z$.
If the $i$th drug is approved to target the $j$th protein, $Z_{i,j}=1$; otherwise $Z_{i,j}=0$.


The structural similarities between drugs are calculated using SIMCOMP \cite{Hattori2003} according to the size of the common substructures between two drugs.
The similarity information of $n$ drugs are stored in a $n\times n$  matrix $S^d$.

The normalized version of the Smith-Waterman score is used to calculate
the sequence similarity of the target proteins \cite{Smith1981}.
Let $p_1$ and $p_2$ represent two proteins.
The Smith-Waterman score of the standardized version of $p_1$ and $p_2$ is
$s({p_1},{p_2}) = \frac{{SW({p_1},{p_2})}}{{\sqrt {SW({p_1},{p_1})} \sqrt {SW({p_2},{p_2})} }}$,
where $SW(.,.)$ be the original Smith-Waterman alignment score.
The similarity information of $m$ target proteins are denoted by a $m\times m$ matrix $S^t$.


\begin{table}[h!]
\caption{The information of the benchmark datasets}
\label{Tab:dataset}
  \begin{tabular}{lllll}
    \hline
    Datasets & NR & GPCR &IC &E\\\hline
    Interactions & 90 & 635 & 1476&2926\\
    Drugs & 54 & 223 & 210 & 445\\
    Targets & 26 & 95 & 204& 664\\
    Sparsity(\%)&93.59 &97.00 &96.55 &99.01\\\hline
  \end{tabular}
\end{table}


\section*{Methods}
iPALM-DLMF models DTIs prediction problem as a non-negative factorization problem with graph dual regularization terms and
$L_{2,1}$ norm regularization terms.
iPALM-DLMF takes the DTI matrix $Z$, drug similarity matrix $S^d$ and target similarity
matrix $S^t$ as inputs, uses $S^d$ and  $S^t$ to construct graph dual regularization terms,
and solve non-negative matrix factorization problem of $Z$ with graph dual regularization terms and
$L_{2,1}$ norm regularization terms  to obtain the feature matrices of drugs and targets. Finally the feature matrices are utilized to predict DTIs.
A brief flow chart of  iPALM-DLMF is shown in Figure \ref{ipframe}.

\begin{figure*}[htbp]
    \centering
    \includegraphics[width=0.8\textwidth]{iPframe.pdf}
    \caption{A brief flow chart of iPALM-DLMF.}
    \label{ipframe}
    \end{figure*}


\subsection*{Non-negative matrix factorization}
%In DTIs prediction,  the matrix factorization (MF) of the DTI matrix is widely used to
%obtain low-dimensional feature representations of drugs and targets in the DTI space.
%The general form of the MF is as follows:
%$\begin{equation}
%Z\approx X Y^T,\label{mf}\vspace*{-10pt}
%\end{equation}\\
%where $X$ and $Y$ represent the latent feature matrices of drugs and targets, respectively.
%$k$ is the rank of $X$ and $Y$, $k \ll \min (m,n)$, $X \in {R^{n \times k}}, Y \in {R^{m \times k}}$.


%In order to  ensure non-negativity of $X$ and $Y$,
%the non-negativity constraint terms is adopted.
%The problem of DTIs prediction is translated to the  model of non-negative matrix factorization (NMF),
%whose form is as follows:


In DTIs prediction,  the non-negativity matrix factorization (NMF) of the DTI matrix is widely used to
obtain low-dimensional feature representations of drugs and targets in the DTI space.
The general form of the NMF is as follows:
\begin{equation}
\begin{split}
&\min \left\| {Z - X{Y^T}} \right\|_F^2\\
& s.t. ~ X \ge 0, Y \ge 0.
\end{split}
\label{nmf}\vspace*{-10pt}
\end{equation}
where $X$ and $Y$ represent the latent feature matrices of drugs and targets, respectively.
$k$ is the rank of $X$ and $Y$, $k \ll \min (m,n)$, $X \in {\mathbb{R}^{n \times k}}, Y \in {\mathbb{R}^{m \times k}}$.
The non-negativity constraint terms are adopted to ensure non-negativity of $X$ and $Y$.

\subsection*{Graph dual regularized non-negative matrix factorization}

As a embedding model, the learning performance of NMF can be greatly
improved if the geometrical information has been taken into account\cite{WangReview2013}.
Cai et al. \cite{CaiGraph2011} used a graph regularization item to integrate the geometric information.
Furthermore, Shang et al. \cite{Shang2012} introduced  graph dual regularization items based on both data manifold and feature manifold.


In order to obtain geometric information of drugs and targets, two $K$-nearest neighbor graphs $N^d$ and $N^t$ of drugs and targets respectively are constructed based on $S^d$ and $S^t$, respectively.


For two drugs $d_i$ and $d_j$, the weight of the edge between vertices $i$ and $j$ in graph $N^d$ is defined as follows.
\begin{equation}
{N_{ij}^d} = \left\{ \begin{array}{l}
 1,j \in {\mathcal{N}_K}(i) \text{ and } i \in {\mathcal{N}_K}(j) \\
 0,j \notin {\mathcal{N}_K}(i) \text{ and }  i \notin {\mathcal{N}_K}(j) \\
 0.5,  \text{otherwise,} \\
\end{array} \right.\label{pnng}
\end{equation}
where $\mathcal{N}_K(i)$ denotes the sets of $K$ most similar drugs of drugs $d_i$ according to $S^d$. Based on $N^d$ and  $S^d$, a sparse matrix $\hat S_{ij}^d$ is computed as follows.
\begin{equation}
\hat S_{ij}^d = {N_{ij}^d}S_{ij}^d, \forall i, j.
\label{dsm}
\end{equation}

$\hat S^d$ is a weight matrix representing the drug neighbor graph.
The graph Laplacian of $\hat S^d$ is ${\mathcal{L}_d} = {D^d} - {\hat S^d}$, where $D^d$ is a diagonal degree matrix with $D_{ii}^d = \sum\limits_r {\hat S_{ir}^d} $.

Similarly,  the weight matrix $\hat S^t$ corresponding to the target neighbor graph is computed as follows.
\begin{equation}
\hat S_{ij}^t = {N_{ij}^t}S_{ij}^t, \forall i, j.
\label{tsm}
\end{equation}

The graph Laplacian of $ \hat S^t $ is  $ {\mathcal{L}_t} = {D^t} - {\hat S^t} $, where $D^t$ is diagonal degree matrix with  $D_{jj}^t = \sum\limits_q {\hat S_{jq}^t} $.

%Furthermore, the normalized graph Laplacian is usually used to obtain better performances.
The normalized graph Laplacian forms of $ \mathcal{L}_d $ and $ \mathcal{L}_t $ are as follows.
\begin{equation}
{\widetilde{\mathcal L}_d} = {\left( {{D^d}} \right)^{ - 1/2}}{{\mathcal L}_d}{\left( {{D^d}} \right)^{ - 1/2}},
\label{ngld}
\end{equation}
\begin{equation}
{\widetilde{\mathcal L}_t} = {\left( {{D^t}} \right)^{ - 1/2}}{{\mathcal L}_t}{\left( {{D^t}} \right)^{ - 1/2}}.
\label{nglt}
\end{equation}

The optimization model of graph dual regularization non-negative matrix factorization (GDNMF) of the drug-protein interaction matrix $Z$ is formulated as follows.
\begin{equation}
\begin{split}
\mathop {\min }\limits_{(X,Y)}&\frac{1}{2}\left\| {Z - X{Y^T}} \right\|_F^2 +{\lambda _d}\operatorname{Tr}({X^T}\widetilde{\mathcal{L}}_d X)\\
& + {\lambda _t}\operatorname{Tr}({Y^T}\widetilde{\mathcal{L}}_t Y).\\
  s.t. ~ & X \ge 0, Y \ge 0, \\
\end{split}
\label{grnmf}\vspace*{-10pt}
\end{equation}
where $\lambda _d$ and $\lambda _t$ are regularization parameters.

\subsection*{GDNMF with $L_{2,1}$-norm regularization terms}
In order to ensure sparsity of the matrices obtained by non-negative matrix factorization,
we introduce the $L_{2,1}$-norm of $X$ and $Y$ into GDNMF optimization model, and
the optimization model of GDNMF with $L_{2,1}$-norm regularization terms is formatted as follows.
\begin{equation}
\begin{split}
\mathop {\min }\limits_{(X,Y)}&\frac{1}{2}\left\| {Z - X{Y^T}} \right\|_F^2
+{\lambda _d}\operatorname{Tr}({X^T}\widetilde{\mathcal{L}}_d X)\\
& + {\lambda _t}\operatorname{Tr}({Y^T}\widetilde{\mathcal{L}}_t Y) + {\lambda _l}(\left\| X \right\|_{2,1} + \left\| Y \right\|_{2,1}),\\
&  s.t. ~  X \ge 0, Y \ge 0, \\
\end{split}
\label{L21Tgrnmf}
\vspace*{-10pt}
\end{equation}
where $\lambda _l$ is a regularization parameter, ${\left\| X \right\|_{2,1}}$ and ${\left\| Y \right\|_{2,1}}$
represent $L_{2,1}$ norms of matrix $X$ and $Y$, respectively, and
${\left\| X \right\|_{2,1}} = {\sum\limits_i {({{\sum\limits_j {({x_{ij}})} }^2})} ^{1/2}}$,
${\left\| Y \right\|_{2,1}} = {\sum\limits_i {({{\sum\limits_j {({y_{ij}})} }^2})} ^{1/2}}$.

\subsection*{Algorithm}
\subsubsection*{ Non-negative Double Singular Value Decomposition}


To provide better and explainable initial component
matrices for matrix factorization, non-negative double singular
value decomposition (NNDSVD) \cite{BoutsidisSVD2008} is adopted to obtain initial value of matrix factorization.
NNDSVD is an algorithm based on SVD of $Z$.
%$Z$ is a matrix of rank $k$ ($Z \in n \times m$).
$Z = \sum_{i = 1, .. , k}{\sigma_i u_i v_i^T} $,
where $Z$ equals to the sum of $k$ leading singular factors,
$u_i$ and $v_i$ denote the left and right singular vectors corresponding to $\sigma_i$, respectively, and
$\sigma$ denotes singular value of $Z$.

For a vector or matrix $z$, $z^+=max(0,z)$ represents nonnegative section of $z$,
$z^-=max(0,-z)$ represents nonpositive section of $z$,
$z=z^+-z^-$. $Z = \sum_{i = 1, .. , k}{\sigma_i u_i v_i^T} $ can be transformed to the following
form:
\begin{equation} \label{zsvd}
\begin{split}
   Z  &= \sum_{i = 1, .. , k}{u_i v_i} \\
   &=\sum_{i = 1, .. , k}{(u_{i}^+ v_{i}^+ + u_{i}^- v_{i}^-)- (u_{i}^- v_{i}^+ + u_{i}^+ v_{i}^-)}. \\
\end{split}
\end{equation}
If $\left\| {u_i^ + } \right\|\left\| {v_i^ + } \right\| > \left\| {u_i^ - } \right\|\left\| {v_i^ - } \right\|$,
$\sqrt{\sigma_i ||u^+_{i} || ||v^+_{i}|| } (  u^+_{i} / ||u^+_{i} ||) $ is used to obtain initial value of
$i$-th column of $X$.
$\sqrt{\sigma_i\left\|u_i^{+}\right\|\left\|v_i^{+}\right\|}\left(v_i^{+} /\left\|v_i^{+}\right\|\right)$  is used to obtain initial value of $i$-th column of $Y$.
Otherwise, $\sqrt{\sigma_i\left\|u_i^{-}\right\|\left\|v_i^{-}\right\|}$\\
$\left(u_i^{-} /\left\|u_i^{-}\right\|\right)$ and
$\sqrt{\sigma_i\left\|u_i^{-}\right\|\left\|v_i^{-}\right\|}\left(v_i^{-} /\left\|v_i^{-}\right\|\right)$.
%where $\left\|  \cdot  \right\|$ represents norm.
The detailed steps of NNDSVD are shown in the Table \ref{nndsvd}.


%$\sqrt{\sigma_i\left\|u_i^{+}\right\|\left\|v_i^{+}\right\|}\left(v_i^{+} /\left\|v_i^{+}\right\|\right)$  is used to obtain initial value of $i$-th column of $Y$.


%$Z = U \Sigma V^T$, where $\Sigma$ is a diagonal matrix whose diagonal entry at the $i$th row and the $i$th column is the $i$th largest singular value $\sigma_i$ of $Z$,


%and the $i$th columns $u_i$ and $v_i$ of $U$ and $V$ are the left and right singular vectors corresponding to $\sigma_i$, respectively.
%In the literature (\citealp{EzzatGraph2017}), the singular value decomposition (SVD) is used for the setting of the initial values of matrix factorization. Its basic form is
%For a $n \times m$ matrix $Z$ with rank $k$, according to the property of SVD,  $Z$ equals to the sum of $k$ leading singular factors, $i.e.$
%$Z = \sum_{i = 1, .. , k}{\sigma_i u_i v_i^T} $.


%Let $C_i = \sigma_i u_i v_i^T$,  $C_{i}^+$ and $C_{i}^-$ be the nonnegative part and negative part of $C_{i}$,  respectively.
%$C_i  = C^+_{i} -  C^-_{i} $,   and $C^+_{i} = \sigma_i (u^+_{i} v^+_{i} + u^-_{i} v^-_{i} ) $.
%If $|| u^+_{i} || || v^+_{i} ||  > || u^-_{i} || || v^-_{i}|| $,  the normalized item $\sqrt{\sigma_i ||u^+_{i} || %||v^+_{i}|| } (  u^+_{i} / ||u^+_{i} ||) $ is used to initial the $i$ column of $X$,
 %$\sqrt{\sigma_i || u^+_{i} || || v^+_{i} || } (  v^+_{i} / ||v^+_{i} ||) $ is used to initial the $i$ column of $Y$.
%Otherwise,  $\sqrt{\sigma_i ||u^-_{i} || ||v^-_{i}|| } (  u^-_{i} / ||u^-_{i} ||) $ and  $\sqrt{\sigma_i ||u^-_{i} || %||v^-_{i}|| } (  v^-_{i} / ||v^-_{i} ||) $ are used.


%\begin{table}[htp]
%\caption{NNDSVD}
%\setlength{\tabcolsep}{0pt}
%\scalebox{0.9}{
%\begin{tabular}{l}
%\hline
%Inputs: Matrix $Z \in {R^{n \times m}}$, integer $k<min(m,n)$.\\
%Output: Rank-$k$ nonnegative factors $X \in {R^{n \times k}}, B \in {Y^{m \times k}}$.\\
%\hline
%1. Compute the largest $k$ singular triplets of $Z: [U, S,V] = svd(Z, k)$\\
%2. Initialize $X(:, 1) = \sqrt{S(1, 1)}*U(:, 1)$ and $Y(:, 1) =\sqrt{S(1, 1)}* V (:, 1)$\\
%3. for $j = 2 : k$\\
%3.1. $u = U(:, j)$; $v = V (:, j)$;\\
%3.2. $ up =u^+$; $un = u^-$; $vp = v^+$; $vn = v^-$;\\
%3.3. $upnrm = \left\|{up}\right\|$; $vpnrm = \left\|{vp}\right\|$; $mp = upnrm * vpnrm$;\\
%3.5.  $ unnrm = \left\|{un}\right\|$; $ vnnrm = \left\|{vn}\right\|$; $mn = unnrm * vnnrm$;\\
%3.6. if $mp>mn$: \\
%           \quad   \quad  $p = up/upnrm$; $q = vp/vpnrm$;$ \sigma = mp$;\\
 %      \quad else  \\
 %           \quad   \quad  $p = un/unnrm$; $q = vn/ynnrm$; $\sigma = mn$;\\
%      \quad  endif \\
%3.7. $X(:, j)=\sqrt{S(j, j )* \sigma}*p$ and $Y(:, j)=\sqrt{S(j, j )*\sigma}*q$;\\
%\hline
%\end{tabular}
%}
%\label{nndsvd}
%\end{table}


\subsubsection*{ Proximal Alternating Linearized Minimization}

Bolte et al. \cite{BolteProximal2014} proposed a Proximal Alternating Linearized Minimization method
(PALM), which can be regarded as a blockwise application of the proximal forward-backward algorithm \cite{SplittingLions1979, SignalCombettes2005} in the nonconvex setting.
%The whole sequence of PALM converge to a critical point of the problem.

Model (\ref{L21Tgrnmf}) can be transformed to the following form:
\begin{equation}
\begin{split}
\mathop {\min }\limits_{(X,Y)}&\frac{1}{2}\left\| {Z - X{Y^T}} \right\|_F^2+R(X)+R(Y)\\
&  s.t. ~  X \ge 0, Y \ge 0, \\
\end{split}
\label{LTnmfzuhe}\vspace*{-10pt}
\end{equation}
where $R(X)={\lambda _d}\operatorname{Tr}({X^T}\widetilde{\mathcal{L}}_d X)+{\lambda _l}\left\| X \right\|_{2,1}$,
$ R(Y)={\lambda _t}\operatorname{Tr}({Y^T}\widetilde{\mathcal{L}}_t Y) +{\lambda _l} \left\| Y \right\|_{2,1}$.
The non-negative constraint of formula (\ref{LTnmfzuhe}) can be transformed to the following form:
\begin{equation}
\begin{split}
X \ge 0 \to {\delta _X} = \left\{ \begin{array}{l}
 X,X \ge 0 ,\\
 \infty ,otherwise, \\
 \end{array} \right.
\end{split}
\label{xda0}\vspace*{-10pt}
\end{equation}

\begin{equation}
\begin{split}
Y \ge 0 \to {\delta _Y} = \left\{ \begin{array}{l}
 Y,Y \ge 0, \\
 \infty ,otherwise.\\
 \end{array} \right.
\end{split}
\label{yda0}\vspace*{-10pt}
\end{equation}
Then the model (\ref{LTnmfzuhe}) is transformed into the following form:


\begin{equation}
\begin{split}
\mathop {\min }\psi(X,Y)&=\mathop {\min }\frac{1}{2}\left\| {Z - X{Y^T}} \right\|_F^2\\
&+R(X)+R(Y)+ \delta _X+ \delta _Y.
\end{split}
\label{psi}\vspace*{-10pt}
\end{equation}
Gauss-Seidel method is adopted to solve model (\ref{psi}).
The schemes are as follows,
\begin{equation}
\begin{split}
 {X^{i + 1}} \in \arg\min_{X} \psi (X,{Y^i}),
\end{split}
\label{GSx}\vspace*{-10pt}
\end{equation}
\begin{equation}
\begin{split}
 {Y^{i + 1}} \in \arg \min_{Y} \psi ({X^{i + 1}},Y).
\end{split}
\label{GSy}\vspace*{-10pt}
\end{equation}
Let $G(X,Y)=\frac{1}{2}\left\| {Z - X{Y^T}} \right\|_F^2+R(X)+R(Y)$.
We remove the constant terms by plugging $Y^i$ into $\psi(X,Y)$ and get
${X^{i + 1}} \in \arg \min \{ {\delta _X} +R(X)+ \left\| {Z - X{Y^T}} \right\|_F^2\}$,
where $G(X,Y^i)$ is smooth function.
After removing the constant term, the second-order Taylor series of $G(X,Y^i)$ at a point $X^i$ is given by:
\begin{equation}
\begin{split}
{X^{i + 1}} &\in \arg \min_{X} \{ \left\langle {X - {X^i},{\nabla _X}G({X^i},{Y^i})} \right\rangle \\
& + \frac{1}{2}{\nabla _X}({\nabla _X}G({X^i},{Y^i})){\left\| {X - {X^i}} \right\|_{F}^2} + {\delta _X}\},
\end{split}
\label{tlx}\vspace*{-10pt}
\end{equation}
where ${\nabla _X}G$ is the partial derivative of $G$ with respect to $X$.

Define the proximal  map of $f$:
$prox_t^{f} = \arg \min \{ f (u)$\\$ + \frac{1}{2t}{\left\| {u - x} \right\|_{F}^2},u \in \mathbb{R}{^d}\} $,
where $f : \mathbb{R}{^d} \to ( - \infty , + \infty ]$ is the lower semi-continuous function to ensure non-negativity,
$x$ is a fixed point, $t$ is a constant, $x\in \mathbb{R}{^d}$, $t>0$.
According to the definition of proximal map, %let $f(x)= {\tau  _x}$,
the solution of formula (\ref{tlx}) is as follows
(the detailed derivation processes are shown in Appendix):
\begin{equation}
\begin{split}
{X^{i + 1}} \in prox_{{c _1^i}}^{\delta _X}({X^i} - \frac{1}{{{c _1^i}}}{\nabla _X}G({X^i},{Y^i})).
\end{split}
\label{ptlx}\vspace*{-10pt}
\end{equation}
Similarity,  ${Y^{i + 1}} \in prox_{c_2^i}^{\delta _Y}({Y^i} - \frac{1}{{c_2^i}}{\nabla _Y}G({X^{i + 1}},{Y^i}))$,
where
%$c _1^i={\nabla _X}({\nabla _X}G({X^i},{Y^i}))={\left\| {{Y^i}{{({Y^i})}^T}} \right\|_F}$,}\\
%\hl{$c _2^i={\nabla _Y}({\nabla _Y}G({X^i},{Y^i}))={\left\| {{X^i}{{({X^i})}^T}} \right\|_F}$.
$\left\{ \begin{array}{l}
 c_1^i = {\nabla _X}({\nabla _X}G({X^i},{Y^i})) = {\left\| {{Y^i}{{({Y^i})}^T}} \right\|_F}, \\
 c_2^i = {\nabla _Y}({\nabla _Y}G({X^i},{Y^i})) = {\left\| {{X^i}{{({X^i})}^T}} \right\|_F}. \\
 \end{array} \right.$


Let
\begin{equation}
\begin{split}
U^i={X^i} - \frac{1}{{{c _1^i}}}{\nabla _X}G({X^i},{Y^i}).
\end{split}
\label{setu}\vspace*{-10pt}
\end{equation}
The formula (\ref{ptlx}) is translated to
\begin{equation}
\begin{split}
{X^{i + 1}} \in prox_{{c _1^i}}^{\delta _X}U^i= \max \{ 0,U\},
%=\mathop {\arg \min }\left\| {U - V} \right\|_F^2,V \ge 0\}\\
\end{split}
\label{ptu}\vspace*{-10pt}
\end{equation}
where $prox_{{c _1^i}}^{\delta _X}U^i$ is a map, which project on $\mathbb{R}_{+}^{m\times n}$.
%It is  equivalent to
%The solution of formula (\ref{GSx}) is  equivalent to
%\begin{equation}
%\begin{split}
%{X^{i + 1}} = \mathop {\arg \min }\limits_{V \in {\mathbb{R}_{+}^{m \times n}}}  \left\| {U - V} \right\|_F^2,V \ge 0\}  = \max \{ 0,U\}.
%\end{split}
%\label{ptu}\vspace*{-10pt}
%\end{equation}
%The solution of formula (\ref{GSx}) is as follows:
%\begin{equation}
%\begin{split}
%{X^{i + 1}} = \mathop {\arg \min }\limits_X \psi (X,{Y^i}) = \max \{ 0,{U^i}\}.
%\end{split}
%\label{xjie}\vspace*{-10pt}
%\end{equation}
Similarity, we have
\begin{equation}
\begin{split}
 {Y^{i + 1}} &= \mathop {\arg \min }\limits_Y \psi (X^i,Y)\\
  &= \max \{ 0,{{Y^i} - }{\frac{1}{{c_2^i}}{\nabla _Y}G({X^{i + 1}},{Y^i})}\}.
\end{split}
\label{ptu}\vspace*{-10pt}
\end{equation}
For a sequence ${(X^i, Y^i)}_{i \in \mathbb{N}}$, parameters $c _1^i$ and $c_2^i$, we can get

\begin{equation}
\begin{split}
\left\{ \begin{array}{c}
 {X^{i + 1}} \in prox_{c _1^i}^{\delta _X}({X^i} - \frac{1}{{c _1^i}}{\nabla _X}G({X^i},{Y^i})), \\
 {Y^{i + 1}} \in prox_{c_2^i}^{\delta _Y}({Y^i} - \frac{1}{{c_2^i}}{\nabla _Y}G({X^{i + 1}},{Y^i})), \\
 \end{array} \right.
\end{split}
\label{seqprox}\vspace*{-10pt}
\end{equation}
%The detailed steps of PALM are shown in Table~\ref{palm}.


\subsubsection*{Inertial terms}
Alvarez and Attouch \cite{AlvarezInertial2001} first proposed the ideal of inertia in 2001, which was applied in
an proximal method for maximal monotone operators via discretization of a nonlinear oscillator with damping.
Polyak showed that inertial terms can speed up convergence for the
standard gradient method, while the cost of each iteration stays basically unchanged \cite{Polyakspeeding1964, iPiano2014}.
In PALM, the optimization scheme is an first-order gradient descent method.
In order to accelerate the PALM, inertial terms are used.
%Inertial terms prevent our algorithm from monotonically decreasing the
%function values. Although this may look like a limitation on first glance, demanding monotonically
%decreasing function values anyway is too strict as it does not allow for provably optimal
%schemes. %iPiano: Inertial Proximal Algorithm for Nonconvex Optimization

\subsubsection*{Inertial Proximal Alternating Linearized Minimization}
We uses $G$ to denote the object function of the model (\ref{L21Tgrnmf}), {\it{i.e.} }
\begin{equation}
\begin{split}
G(X, Y)&=\frac{1}{2}\left\| {Z - X{Y^T}} \right\|_F^2
+{\lambda _d}\operatorname{Tr}({X^T}\widetilde{\mathcal{L}}_d X) \\
&+ {\lambda _t}\operatorname{Tr}({Y^T}\widetilde{\mathcal{L}}_t Y) + {\lambda _l}(\left\| X \right\|_{2,1} + \left\| Y \right\|_{2,1}).\\
\end{split}
\label{HL21Tgrnmf}\vspace*{-10pt}
\end{equation}
The partial derivative of function $G$ for $X$ is
\begin{equation}
\begin{split}
\frac{{\partial G}}{{\partial X}} = (Z - X{Y^T}){Y^T} + {\lambda _d}{\widetilde{\mathcal{L}}_d}X  + {\lambda _l} \frac{{\partial {{\left\| X \right\|}_{2,1}}}}{{\partial X}}.
\end{split}
\label{hpax}\vspace*{-10pt}
\end{equation}
The partial derivative of function $G$ for $Y$ is
\begin{equation}
\begin{split}
\frac{{\partial G}}{{\partial Y}} = {X^T}(Z - X{Y^T}) + {\lambda _t}{\widetilde{\mathcal{L}}_t}Y  + {\lambda _l} \frac{{\partial {{\left\| Y \right\|}_{2,1}}}}{{\partial Y}},
\end{split}
\label{hpay}\vspace*{-10pt}
\end{equation}
where
$\frac{{\partial {{\left\| X \right\|}_{2,1}}}}{{\partial X}}\\ = \left[ {\begin{array}{*{20}{c}}
   {\frac{1}{{\left\| {{X^1}} \right\|_2}}} & {} & {} & {}  \\
   {} & {\frac{1}{{\left\| {{X^2}} \right\|_2}}} & {} & {}& {}  \\
   {} & {} &  \ddots  & {} & {} \\
   {} & {}& {} &  {\frac{1}{{\left\| {{X^i}} \right\|_2}}}  & {}  \\
  {} & {} & {}& {}&  \ddots  & {} & {} \\
   {} & {} & {}& {}& {} & {\frac{1}{{\left\| {{X^n}} \right\|_2}}}  \\
\end{array}} \right]X, $

$\frac{{\partial {{\left\| Y \right\|}_{2,1}}}}{{\partial Y}}\\ = \left[ {\begin{array}{*{20}{c}}
   {\frac{1}{{\left\| {{Y^1}} \right\|_2}}} & {} & {} & {}  \\
   {} & {\frac{1}{{\left\| {{Y^2}} \right\|_2}}} & {} & {}  \\
      {} & {} & \ddots  & {} & {} \\
   {} & {} & {} & {\frac{1}{{\left\| {{Y^j}} \right\|_2}}}  & {}  \\
     {} & {} & {}&{} &   \ddots  & {} & {} \\
   {} & {} & {} & {} &{} &{\frac{1}{{\left\| {{Y^m}} \right\|_2}}}  \\
\end{array}} \right]Y, $\\
For sequences ${(X^i, Y^i)}_{i \in \mathbb{N}}$, ${(m_{1}^{i}, m_{2}^{i})}_{i \in \mathbb{N}}$,
${(n_{1}^{i}, n_{2}^{i})}_{i \in \mathbb{N}}$, parameters $c _1^i$, $c_2^i$,  $\beta_1^{i}$ and $\beta_2^{i}$, we can get

\begin{equation}
\begin{split}
\left\{ \begin{array}{c}
 m_{1}^{i}=X^{i}+\alpha_{1}^{i}(X^{i}-X^{i-1}), \\
 n_{1}^{i}=X^{i}+\beta_{1}^{i}(X^{i}-X^{i-1}), \\
 {X^{i + 1}} \in prox_{c_{1}^{i}}^{\delta _X}({m_1^i}- {\frac {1} {c_{1}^{i}} \nabla _{X}} G(n_{1}^i,Y^i) ).\\
 \end{array} \right.
\end{split}
\label{Xstepip}\vspace*{-10pt}
\end{equation}
\begin{equation}
\begin{split}
\left\{ \begin{array}{c}
m_{2}^{i}=Y^{i}+\alpha_{2}^{i}(Y^{i}-Y^{i-1}), \\
n_{2}^{i}=Y^{i}+\beta_{2}^{i}(Y^{i}-Y^{i-1}), \\
{Y^{i + 1}} \in prox_{c_{2}^{i}}^{\delta _Y}({m_2^i}- {\frac {1} {c_{2}^{i}} \nabla _{Y}} G(X^{i+1},n_{2}^i) ).\\
 \end{array} \right.
\end{split}
\label{Ystepip}\vspace*{-10pt}
\end{equation}
%The computational process of the iPALM is shown in Table \ref{ipalm}.
The pseudocode of the algorithm (iPALM-DLMF) is shown in Algorithm \ref{algoip}.

%\begin{table}
%\caption{iPALM}
%\setlength{\tabcolsep}{0pt}
%\scalebox{0.9}{
%\begin{tabular}{l}
%\hline
%1. Initialization:  $(X^0, Y^0) \in \mathbb{R}^n \times \mathbb{R}^m $ by using NNDSVD.\\
%2. For each $i = 0, 1,\cdots $ generate a sequence ${(X^i, Y^i)}_{i \in \mathbb{N}}$ as follows:\\
%2.1. Take $\alpha_{1}^{i},\beta_1^{i} \in [0,1]$, and $c_{1}^{i}>0$, compute\\
% \qquad $m_{1}^{i}=X^{i}+\alpha_{1}^{i}(X^{i}-X^{i-1})$, \\
% \qquad $n_{1}^{i}=X^{i}+\beta_{1}^{i}(X^{i}-X^{i-1})$, \\
 %\qquad$ {X^{i + 1}} \in prox_{c_{1}^{i}}^{f_{1}}({m_1^i}- {\frac {1} {c_{1}^{i}} \nabla _{X}} G(n_{1}^i,Y^i) )$.\\
%2.2. Take $\alpha_{2}^{i},\beta_2^{i} \in [0,1]$, and $c_{2}^{i}>0$, compute\\
%\qquad$m_{2}^{i}=Y^{i}+\alpha_{2}^{i}(Y^{i}-Y^{i-1})$, \\
%\qquad$n_{2}^{i}=Y^{i}+\beta_{2}^{i}(Y^{i}-Y^{i-1})$, \\
%\qquad${Y^{i + 1}} \in prox_{c_{2}^{i}}^{f_{2}}({m_2^i}- {\frac {1} {c_{2}^{i}} \nabla _{Y}} G(X^{i+1},n_{2}^i) )$.\\
%\hline
%\multicolumn{1}{p{251pt}}{}
%\end{tabular}
%}
%\label{ipalm}
%\end{table}


%$prox_{\tau_{1}}^{k}^f_{1}({y^k} - \frac {1} \tau_{1}^{k}{\nabla _x_{1}}H(z_{1}^k,x_{2}^k))$


\begin{algorithm}
	\renewcommand{\algorithmicrequire}{\textbf{Input:}}
	\renewcommand{\algorithmicensure}{\textbf{Output:}}
	\caption{iPALM-DLMF}
	\label{algoip}
	\begin{algorithmic}[1]
		\REQUIRE  matrix $Z$, $S^d$, $S^t$; regularization parameters $\lambda_d$, $\lambda_t$, $\lambda_l$, $\alpha_{1}^i$,$\alpha_{2}^i$, $\beta_{1}^i$, $\beta_{2}^i$, $c_{1}^i$, $c_{2}^i$; $k$;\\
 maximum number of iterations $iter$; \\
{\textbf{Initialize:} $X_1$ and $Y_1$ are obtained by non-negative double singular value decomposition (NNDSVD).}\\
		\FOR{$i= 1  \rightarrow iter $ }
		\STATE Update $(X^i, Y^i)$ by Formulas~(\ref{Xstepip}) and ~(\ref{Ystepip});\\
  		\ENDFOR
		\ENSURE $(X^i, Y^i)$
	\end{algorithmic}
\end{algorithm}


\section*{Experiments}
%We demonstrate the merit of the iPALM-DLMF in the following three aspects.
%First, AUC and AUPR of iPALM-DLMF are compared with other eight methods on the four different datasets.
%Second, the ablation experiments illustrate the effectiveness of
%several regularization terms and techniques in iPALM-DLMF.
%Third, we use case studies to further evaluate the prediction performance of iPALM-DLMF.


To evaluate the performance of DTIs prediction algorithms, 5 repetitions of 10-fold cross-validation are performed for all prediction methods.
%In 10-fold cross-validation,
%the known dataset is divided equally into ten subsets, one subset is used as the test subset, and the remaining 9 subsets are used as the train dataset.
The averages 5 repetitions of 10-fold cross-validation results are used as the final test results.
%and the final AUPR score was the average over 5 such repetitions.

The cross-validation experiments are conducted under the following two scenarios \cite{Pahikkala2015}.
\begin{enumerate}
\item $CV_d$: The drugs are divided in ten folds, each fold is selected in turn as the
test dataset and the other remained 9 folds are used as the training dataset. If the $i$-th
drug is in the test dataset, the elements in the $i$-th row of $Z$ are all set 0, which means
the known interactions with tested drugs are removed from the input DTI matrix. It
aims to evaluate the targeted protein prediction performance for the drugs without
any known interactive targets.
\item $CV_t$: The targets are divided in ten folds, each fold is selected in turn as the
test dataset and the other remained 9 folds are used as the training dataset. If the
$j$-th target in the test dataset, the elements in the $j$-th column of $Z$ are all set 0, which
means the known interactions with tested targets are removed from the input DTI
matrix. It aims to evaluate the targeting drug prediction performance for the targets
without any known interactive drugs.
\end{enumerate}

We use the area under receiver operating characteristic
curve (AUC) and area under the precision-recall curve
(AUPR) to  evaluate performance of methods.


\subsection*{Comparison with state-of-the-art methods }

iPALM-DLMF are compared with the following eight methods, namely BLM-NII \cite{Meilocal2013}, WKNKN \cite{TwanPLoS2013}, RLS-WNN \cite{Twankernels2011},
GRMF \cite{Ezzat2017}, WGRMF, CMF \cite{ZhengCollaborative2013}, SRCMF \cite{GaoSoft2021} and MK-TCMF \cite{Dingkernel2022}, where WGRMF is a weighted form of GRMF.
 Among them, BlM-NII, WKNKN and RLS-WNN use the neighborhood information of graph to predict DTIs,
while the others are model based on matrix factorization.


\subsubsection*{Parameter settings}

According to the original literature \cite{Ezzat2017, GaoSoft2021, Dingkernel2022}
and the source code of GRMF \cite{Ezzat2017},
we set parameters to obtain results of relevant methods.
For iPALM-DLMF,
according to previous research \cite{Ezzat2017}, grid search~\cite{Bergstra2012} are used to choose parameters based on the AUPR value.
the regularization parameter $\lambda _l$ is selected from
$ \{2^{-2}, 2^{-1}, 2^{0}, 2^{1}\}$.
 $\lambda _d$ and $\lambda _t$  are selected from
 $\{0, 10^{-4}, 10^{-3}, 10^{-2}, 10^{-1}\}$.
The numbers of maximum iterations are 2.
$k$  is  26  on  NR. $k$  is  49 on  GPCR. rank $k$  is selected from $ \left\{ {50, 100} \right\}$ on IC and E.
For inertial parameters $\alpha_{1}^i=\alpha_{2}^i=0.2, \beta_{1}^i=\beta_{2}^i=0.4$.
$c_{1}^{i}={\left\| {{Y^i}{{({Y^i})}^T}} \right\|_F}$, $c_{2}^{i}={\left\| {{X^i}{{({X^i})}^T}} \right\|_F}$.


In order to explore the effect of performance of iPALM-DLMF with different values of $K$,
we change the values of $K$  and show the corresponding AUC and AUPR of iPALM-DLMF
under the $CV_d$ and $CV_t$ scenario in Figure~\ref{kCVdt}.
We can find from these four figures that with the increase of the values of $K$,
the performance of iPALM-DLMF can not maintain stability on different datasets.
As shown in Figure~\ref{kCVdt}, iPALM-DLMF is very sensitive
to the value of $K$.
Therefore, based on \cite{Ezzat2017}, we set $K=5$.


\begin{figure*}
\centering
\subfigure[]{
\includegraphics[width=0.9\linewidth]{kauccvd.pdf}}
\hspace{0.01\linewidth}
\subfigure[]{
\includegraphics[width=0.9\linewidth]{kauprcvd.pdf}}
\subfigure[]{
\includegraphics[width=0.9\linewidth]{kauccvt.pdf}}
\hspace{0.01\linewidth}
\subfigure[]{
\includegraphics[width=0.9\linewidth]{kauprcvt.pdf}}
	\caption{Performance of iPALM-DLMF on four benchmark datasets with different values of $K$.}
\label{kCVdt}
\end{figure*}


\subsubsection*{Prediction results}
Under the $CV_d$ scenario, iPALM-DLMF performs better than other methods in terms
of AUC and AUPR on NR, GPCR, IC, and E datasets.
The AUC values of iPALM-DLMF are  0.886132, 0.87153, 0.814679 and 0.834224 on NR, GPCR, IC, and E datasets, respectively.
The AUPR values of iPALM-DLMF are 0.549245, 0.398948, and 0.399354 on NR, IC, and E datasets, respectively.
On the GPCR dataset, WGRMF achieve the highest  AUPR values, which are 0.410652.
The AUPR value of iPALM-DLMF is 0.392701.
The AUC and AUPR values of the different algorithms on the four datasets are shown in Table~\ref{Tauccvd} and Table~\ref{Tauprcvd}, respectively.
The AUC and AUPR histograms with error bars of different algorithms are shown in Figure~\ref{HCVd}~(a) and Figure~\ref{HCVd}~(b), respectively.
The receiver operating characteristic (ROC) curves and the precision-recall (PR) curves of different methods on the four datasets are shown in Figure~\ref{roccvd} and Figure~\ref{prcvd}, respectively.


\begin{table*}[h!]
\caption{AUC values of different algorithms under $CV_d$ scenario}
\label{Tauccvd}
  \begin{tabular}{lllll}
   \hline
  Method &  NR&	GPCR&	IC&	E \\\hline
BLM-NII \cite{Meilocal2013} &0.856292(0.0077)	&0.836102(0.0073)&	0.756714(0.0102)&	0.815547(0.0080)\\
WKNKN \cite{TwanPLoS2013} &0.806684(0.0289)&	0.810142(0.0048)&	0.706933(0.0079)&	0.766433(0.0050)\\
RLS-WNN \cite{Twankernels2011} &0.821758(0.0273)&	0.839478(0.0116)	&0.743888(0.0113)&	0.762227(0.0066)\\
GRMF \cite{Ezzat2017}& 0.820413(0.0185)&	0.774848(0.0082)&	0.742022(0.0080)&	0.744108(0.0240)\\
WGRMF \cite{Ezzat2017} & 0.856979(0.0135) & 0.868548(0.0065)& 0.785357(0.0070)&0.824591(0.0071)\\
CMF \cite{ZhengCollaborative2013} & 0.802526(0.0109)&	 0.801118(0.0069)&	0.758156(0.0144)& 0.794486(0.0109)\\
SRCMF \cite{GaoSoft2021} &0.810242 (0.0227)&	0.825318 (0.0093)&	0.736402 (0.0329)&	0.776464(0.0214)\\
MK-TCMF \cite{Dingkernel2022}&0.838043(0.0228) &	0.852802(0.0158)	&0.811913(0.0171)&	0.758621(0.0092)\\
iPALM-DLMF &\textbf{0.886132}(0.0184)&	\textbf{0.87153}(0.0074)& \textbf{0.814679}(0.0150)& \textbf{ 0.834224}(0.0035)\\\hline
 \end{tabular}\\
\footnotesize{The maximum AUC on each dataset is shown in bold. Standard deviation is shown in parentheses.}
\end{table*}


\begin{table*}[h!]
\caption{AUPR values of different algorithms under $CV_d$ scenario }
\label{Tauprcvd}
  \begin{tabular}{lllll}
   \hline
   Method &  NR&	GPCR&	IC&	E \\\hline
BLM-NII \cite{Meilocal2013} &0.455027(0.0395)&	0.230746(0.0118)	&0.198357(0.0091)&	0.172086(0.0068)\\
WKNKN \cite{TwanPLoS2013} &0.496622(0.0366)&	0.349695(0.0096)&	0.268694(0.0113)&	0.312078(0.0121)\\
RLS-WNN \cite{Twankernels2011}&0.528022(0.0294)&	0.324815(0.0149)&	0.235889(0.0176)&	0.310967(0.0232)\\
GRMF \cite{Ezzat2017} & 0.496592(0.0252)&	0.349027(0.0129)&	0.339622(0.0124)&	0.339569(0.0227)\\
WGRMF \cite{Ezzat2017} & 0.545559 (0.0252) & \textbf{0.410652}(0.0126)& 0.351595(0.0223)& 0.397949(0.0176)\\
CMF \cite{ZhengCollaborative2013}& 	0.505449(0.0299)&	0.282205(0.0081)&	0.356396(0.0227)&	0.358833 (0.0205)\\
SRCMF \cite{GaoSoft2021} &0.481308 (0.0273)&	0.394653 (0.0049)&	0.306309 (0.0116)&	0.367386(0.0054)\\
MK-TCMF \cite{Dingkernel2022}&0.498415(0.0097)	&0.382824(0.009)&	0.392313(0.0079)&	0.395368(0.0044)\\
iPALM-DLMF  &\textbf{0.549245}(0.0137)&	0.392701(0.0111)&	\textbf{0.398948}(0.0269)& \textbf{0.399354}(0.0136)\\\hline
\end{tabular}\\
\footnotesize{The maximum AUPR on each dataset is shown in bold. Standard deviation is shown in parentheses.}
\end{table*}


\begin{figure*}
\centering
\subfigure[]{
\includegraphics[width=0.9\linewidth]{auccvd.eps}}
\hspace{0.01\linewidth}
\subfigure[]{
\includegraphics[width=0.9\linewidth]{auprcvd.eps}}
	\caption{AUC values and AUPR values of the methods on the four datasets under $CV_d$. (a) Histogram with error bars of AUC. (b) Histogram with error bars of AUPR.}
\label{HCVd}
\end{figure*}


\begin{figure*}
\centering
\subfigure[]{
\includegraphics[width=0.9\linewidth]{rocnrcvd.pdf}}
\hspace{0.01\linewidth}
\subfigure[]{
\includegraphics[width=0.9\linewidth]{rocgpcrcvd.pdf}}
\subfigure[]{
\includegraphics[width=0.9\linewidth]{rociccvd.pdf}}
\subfigure[]{
\includegraphics[width=0.9\linewidth]{rocecvd.pdf}}
	\caption{ROC curves for different methods are plotted together under $CV_d$ on NR dataset, GPCR dataset, IC
dataset, E dataset, respectively.}
\label{roccvd}
\end{figure*}


\begin{figure*}
\centering
\subfigure[]{
\includegraphics[width=0.9\linewidth]{prnrcvd.pdf}}
\hspace{0.01\linewidth}
\subfigure[]{
\includegraphics[width=0.9\linewidth]{prgpcrcvd.pdf}}
\subfigure[]{
\includegraphics[width=0.9\linewidth]{priccvd.pdf}}
\subfigure[]{
\includegraphics[width=0.9\linewidth]{precvd.pdf}}
	\caption{PR curves for different methods are plotted together under $CV_d$ on NR dataset, GPCR dataset, IC
dataset, E dataset, respectively.}
\label{prcvd}
\end{figure*}


Under the $CV_t$ scenario, the AUC  of iPALM-DLMF are higher than the other methods on the four datasets.
The AUC values of iPALM-DLMF are 0.797695, 0.886124,  0.948157  and  0.938395
on NR, GPCR, IC, and E datasets, respectively.
The AUPR values of iPALM-DLMF on NR and GPCR  datasets are 0.474567 and  0.590447, respectively.
On the IC and E dataset,
WGRMF achieve the highest  AUPR values, which are 0.800896 and 0.799641, respectively.
The AUPR value of iPALM-DLMF is 0.776349 and 0.772684 on the IC and E dataset, respectively.
The AUC values and AUPR values of different algorithms on the four datasets are shown in Table~\ref{Taucct} and Table~\ref{Tauprct}, respectively.
The AUC and AUPR histograms with error bars of different algorithms are shown in Figure~\ref{HCVt}~(a) and Figure~\ref{HCVt}~(b), respectively.
ROC and PR curves of different algorithms are shown in Figure~\ref{roccvt} and Figure~\ref{prcvt} on the four datasets, respectively.


\begin{table*}[h!]
\caption{AUC values of different algorithms under $CV_t$ scenario}
\label{Taucct}
  \begin{tabular}{lllll}
   \hline
  Method &  NR&	GPCR&	IC&	E \\\hline
 BLM-NII \cite{Meilocal2013} &0.795604(0.0217)	&0.856269(0.0071)	&0.930531(0.0029)	&0.917814(0.0056)\\
WKNKN \cite{TwanPLoS2013} &0.700475(0.0430)	&0.835764(0.0217)	&0.922583(0.0079)&	0.916965(0.0042)\\
RLS-WNN \cite{Twankernels2011}&0.763799(0.0208)	&0.884184(0.0128)	&0.941532(0.0031)&	0.926638(0.0053)\\
GRMF \cite{Ezzat2017}& 0.753382(0.0293)	&0.876011(0.0063)&	0.920496(0.0060)&	0.920224(0.0074)\\
WGRMF \cite{Ezzat2017}& 0.749512 (0.0384)&	0.883883 (0.0083)	&0.945641(0.0024)&0.933971(0.0161)\\
CMF \cite{ZhengCollaborative2013} & 	0.75651 (0.0520)&	0.855621 (0.0164)&	0.924479(0.0051)&	0.924598(0.0161)\\
SRCMF \cite{GaoSoft2021}&0.614843 (0.0333)&	0.840992 (0.0127)&	 0.926765 (0.0049)&	0.913015 (0.0082)\\
MK-TCMF \cite{Dingkernel2022} &0.650609(0.0238)&	0.797212(0.0164)&	0.929812(0.0165)&	0.930681(0.0092)\\
iPALM-DLMF &\textbf{0.797695}(0.0214)&	\textbf{0.886124}(0.0218)&	\textbf{0.948157}(0.0069)&	\textbf{0.938395}(0.0048)\\\hline
 \end{tabular}\\
 \footnotesize{The maximum AUC on each dataset is shown in bold. Standard deviation is shown in parentheses.}
\end{table*}


\begin{table*}[h!]
\caption{AUPR values of different algorithms under $CV_t$ scenario}
\label{Tauprct}
  \begin{tabular}{lllll}
   \hline
   Method &  NR&	GPCR&	IC&	E \\\hline
BLM-NII \cite{Meilocal2013} &0.40149(0.0618)&	0.439848(0.0259)&	0.640928(0.0191)&	0.589524(0.0069)\\
WKNKN \cite{TwanPLoS2013} &0.421919(0.0382)&	0.536317(0.0281)&	0.741412(0.0131)&	0.720789(0.0100)\\
RLS-WNN \cite{Twankernels2011}&0.437335(0.0206)&	0.537046(0.0235)&	0.760776(0.0169)&	0.674211(0.0266)\\
GRMF \cite{Ezzat2017} & 0.422442(0.0486)&	0.531487(0.0175)&	0.745256(0.0091)&	0.760562(0.0100)\\
WGRMF \cite{Ezzat2017} & 0.417925(0.0447)&	0.567606(0.0201)&	\textbf{0.800896}(0.0036)&	\textbf{0.799641}(0.0185)\\
CMF \cite{ZhengCollaborative2013}& 	0.415443 (0.0407)&	0.432831 (0.0596)&	0.752132(0.0154)&	0.731174(0.0140)\\
SRCMF \cite{GaoSoft2021} &0.378573 (0.0318)&	0.589037(0.0183)&	0.774355 (0.0117)	&0.746004 (0.0198)\\
MK-TCMF \cite{Dingkernel2022} &0.380124(0.0098)&	0.338609(0.0071)&	0.654037(0.0086)&	0.584139(0.005)\\
iPALM-DLMF &\textbf{ 0.474567}(0.0461)&	\textbf{0.590447}(0.0225)	&0.776349(0.0076)&	0.772684(0.0126)\\\hline
\end{tabular}\\
\footnotesize{The maximum AUPR on each dataset is shown in bold. Standard deviation is shown in parentheses.}
\end{table*}


\begin{figure*}
\centering
\subfigure[]{
\includegraphics[width=0.9\linewidth]{auccvt.eps}}
\hspace{0.01\linewidth}
\subfigure[]{
\includegraphics[width=0.9\linewidth]{auprcvt.eps}}
	\caption{AUC values and AUPR values of the methods on the four datasets under $CV_t$. (a) Histogram with error bars of AUC. (b) Histogram with error bars of AUPR.}
\label{HCVt}
\end{figure*}


\begin{figure*}
\centering
\subfigure[]{
\includegraphics[width=0.9\linewidth]{rocnrcvt.pdf}}
\hspace{0.01\linewidth}
\subfigure[]{
\includegraphics[width=0.9\linewidth]{rocgpcrcvt.pdf}}
\subfigure[]{
\includegraphics[width=0.9\linewidth]{rociccvt.pdf}}
\subfigure[]{
\includegraphics[width=0.9\linewidth]{rocecvt.pdf}}
	\caption{ROC curves for different methods are plotted together under $CV_t$ on NR dataset, GPCR dataset, IC
dataset, E dataset, respectively.}
\label{roccvt}
\end{figure*}


\begin{figure*}
\centering
\subfigure[]{
\includegraphics[width=0.9\linewidth]{prnrcvt.pdf}}
\hspace{0.01\linewidth}
\subfigure[]{
\includegraphics[width=0.9\linewidth]{prgpcrcvt.pdf}}
\subfigure[]{
\includegraphics[width=0.9\linewidth]{priccvt.pdf}}
\subfigure[]{
\includegraphics[width=0.9\linewidth]{precvt.pdf}}
	\caption{PR curves for different methods are plotted together under $CV_t$ on NR dataset, GPCR dataset, IC
dataset, E dataset, respectively.}
\label{prcvt}
\end{figure*}


\subsection*{Ablation experiments}
In order to determine the effect of several techniques on performance in our proposed iPALM-DLMF,
we separately assess the performance of iPALM-DLMF, iPALM-DLMF (without NNDSVD, {\it i.e.} using SVD in  the initialization stage of matrix factorization),
iPALM-DLMF ( $\lambda_d$=0, {\it i.e.} the graph regularization term for drugs is not used),
iPALM-DLMF ( $\lambda_t$=0, {\it i.e.} the graph regularization term for targets is not used),
iPALM-DLMF ( $\lambda_l$=0, {\it i.e.} $L_{2,1}$ norm graph regularization is not used) and
PALM-GRMF  ({\it i.e.} inertial forces is not used).
The results of above settings are shown in Table \ref{Cauccvd}-\ref{Cauprcvt}.

In Table \ref{Cauccvd}-\ref{Cauprcvt}, iPALM-DLMF have better performance than other settings.
In $CV_d$, when NNDSVD are used in the initialization stage of matrix factorization,
the AUC values have increased by 0.6\%, 1.8\%, 2\% on NR, GPCR and E datasets, respectively,
and the AUC values have decreased by 1.3\% on IC datasets.
The AUPR values have increased by 2.2\%, 11.5\%, 6\%, 4\% on NR, GPCR, IC and E datasets, respectively.
In  $CV_t$, using NNDSVD,
The AUC values have  increased by 6\%, 6\%, 3\%, 1.6\% on NR, GPCR, IC and E datasets, respectively.
The AUPR values have increased by 6.5\%, 9.7\%, 1.5\% and 3.4\% on NR, GPCR, IC and E data sets, respectively.
Experimental results show that using NNDSVD in the initial stage of matrix factorization can improve the ability of the algorithm to predict DTIs.

%iPALM-DLMF with $\lambda_d=0$ means that the graph regularization term for drugs
%is not used. iPALM-DLMF with $\lambda_t=0$  means that
%the graph regularization terms for targets is not used.
When we use regularization terms for drugs and targets,
iPALM-DLMF has the good prediction performance in $CV_d$ and $CV_t$.
In $CV_d$, when $\lambda_d=0$, the
values of AUC and AUPR of iPALM-DLMF are significantly decreased.
The AUC values have decreased by 30\%, 27\%,  27\%, 34\%  on NR, GPCR, IC and E datasets, respectively.
The AUPR values have decreased by 75\%, 82\%, 87\%, 96\%  on NR, GPCR, IC and E datasets, respectively.
Similarly, in $CV_t$, if the graph regularization terms for targets is not used,
the performances of iPALM-DLMF is significantly decreased too.
When $\lambda_t=0$, the AUC values have decreased by 37\%, 38\%, 39\%, 42\% on NR, GPCR, IC and E datasets, respectively.
The AUPR values have decreased by  79\%,  92\%,  91\%,  98\% on NR, GPCR, IC and E datasets, respectively.
When $\lambda_t=0$, these results show that regularization
terms for drugs and targets contribute the improvement of DTIs prediction performance of iPALM-DLMF
significantly.


In $CV_d$, when $\lambda_l=0$, the values of AUC and AUPR of iPALM-DLMF are decreased.
The AUC values have decreased by 3\%,  2\%, 0.4\%, 1.1\%  on NR, GPCR, IC and E datasets, respectively.
The AUPR values have decreased by  1.9\%, 7.2\%,  4.8\%,  7\%  on NR, GPCR, IC and E datasets, respectively.
Similarly, in $CV_t$,
when $\lambda_l=0$, the AUC values have decreased by 8.6\%, 6.4\%, 3.5\%, 1.8\% on NR, GPCR, IC and E datasets, respectively.
The AUPR values have decreased by 0.5\%, 11\%,  1.1\%,  2.8\% on NR, GPCR, IC and E datasets, respectively.
When $\lambda_l=0$, these results show that $L_{2,1}$ regularization
terms for drugs and targets contribute the improvement of DTIs prediction performance of iPALM-DLMF.

When inertial terms is not used in iPALM-DLMF,  the values of AUC and AUPR of iPALM-DLMF are decreased under $CV_d$ scenario.
The AUC values have decreased by 3.8\%,  0.7\%, 1.1\%, 1.8\%  on NR, GPCR, IC and E datasets, respectively.
The AUPR values have decreased by 0.3\%, 3.8\%, 8.4\%, 5.2\%  on NR, GPCR, IC and E datasets, respectively.
Similarly,
the AUC values have decreased by 7.8\%,  6.5\%, 4.8\%,  1.1\% on NR, GPCR, IC and E datasets in $CV_t$, respectively.
The AUPR values have decreased by  9.3\%, 12.8\%,  1.3\%,  0.3\% on NR, GPCR, IC and E datasets, respectively.
These results show that inertial terms contribute the improvement of DTIs prediction performance of iPALM-DLMF.


%When we use $L_{2,1}$ norm regularization terms and inertial forces,
%iPALM-DLMF has the highest prediction performance in $CV_d$ and $CV_t$ .
%The experiment results show that $L_{2,1}$ norm regularization terms and inertial forces can effectively improve prediction performance.


\begin{table*}[h!]
\caption{AUC values of different algorithms under $CV_d$ scenario}
\label{Cauccvd}
  \begin{tabular}{lllll}
   \hline
  Method &  NR&	GPCR&	IC&	E \\\hline
iPALM-DLMF &\textbf{0.886132}(0.0184)&	\textbf{0.87153}(0.0074)& 0.814679(0.0150)& \textbf{ 0.834224}(0.0035)\\
iPALM-DLMF (without NNDSVD)&0.880843(0.0264)&	0.855862(0.0074)&	\textbf{0.825428}(0.0167)&	0.817143(0.0085)\\	
iPALM-DLMF ( $\lambda_d$=0)&0.620998(0.0543)	&0.639598(0.0268)	&0.592975(0.0140)	&0.547534(0.0098)\\
iPALM-DLMF ( $\lambda_t$=0)&0.831302(0.0180)&	0.844522(0.0048)&	0.815958(0.0140)&	 0.805771(0.0049)\\
iPALM-DLMF ( $\lambda_l$=0)&0.859537(0.0099)&	0.853745(0.0094)&	0.811177(0.0104)&	0.824733(0.0111)	\\
PALM-DLMF &0.852378(0.0262)&	0.865187(0.0072)&	0.805869(0.0062)	&0.81903(0.0031)\\
\hline
 \end{tabular}\\
\footnotesize{The maximum AUC on each dataset is shown in bold. Standard deviation is shown in parentheses.}
\end{table*}

\begin{table*}[h!]
\caption{AUPR values of different algorithms under $CV_d$ scenario}
\label{Cauprcvd}
  \begin{tabular}{lllll}
   \hline
  Method &  NR&	GPCR&	IC&	E \\\hline
iPALM-DLMF &\textbf{0.549245}(0.0137)&\textbf{0.392701}(0.0111)&	\textbf{0.398948}(0.0269)& \textbf{0.399354}(0.0136)\\
iPALM-DLMF (without NNDSVD)&0.537198(0.0237)&	0.34756(0.0049)&	0.374837(0.0212)&	0.383282(0.0172)	\\	
iPALM-DLMF ( $\lambda_d$=0)&0.135244(0.0152)&	0.072055(0.0102)&	0.053728(0.0031)	&0.016293(0.0011)	\\
iPALM-DLMF ( $\lambda_t$=0)&0.491092(0.0268)&	0.347821(0.0059)&	0.363915(0.0201)&	0.35153(0.0038)	\\
iPALM-DLMF ( $\lambda_l$=0) &0.539008(0.0226)&	0.364441(0.0100)&	0.37975(0.0158)&	0.371432(0.0277)\\
PALM-DLMF &0.547462(0.0326)&	0.377908(0.0103)&	0.3656(0.0079)	&0.378476(0.0083)\\
\hline
 \end{tabular}\\
\footnotesize{The maximum AUPR on each dataset is shown in bold. Standard deviation is shown in parentheses.}
\end{table*}


\begin{table*}[h!]
\caption{AUC values of different algorithms under $CV_t$ scenario}
\label{Cauccvt}
  \begin{tabular}{lllll}
   \hline
  Method &  NR&	GPCR&	IC&	E \\\hline
iPALM-DLMF &\textbf{0.797695}(0.0214)&	\textbf{0.886124}(0.0218)&	\textbf{0.948157}(0.0069)& \textbf{0.938395}(0.0048)\\
iPALM-DLMF (without NNDSVD)& 0.749641(0.0249)&	0.832083(0.0200)&	0.919673(0.0066)&	0.923762(0.0084)\\	
iPALM-DLMF ( $\lambda_d$ =0)&0.559851(0.0288)&	0.801559(0.0261)&	0.90617(0.0084)&	0.903253(0.0084)\\
iPALM-DLMF ( $\lambda_t$=0)&0.498876(0.0290)&	0.553367(0.0232)&	0.582471(0.0166)&	0.547481(0.0136)\\
iPALM-DLMF ( $\lambda_l$=0)&0.72897(0.0133)&	0.828976(0.0184)	&0.914893(0.0066)&	0.921384(0.0054)\\
PALM-DLMF &0.735579(0.0248)&	0.828103(0.0175)	&0.902373(0.0009)	&0.928485(0.0069)\\
\hline
 \end{tabular}\\
\footnotesize{The maximum AUC on each dataset is shown in bold. Standard deviation is shown in parentheses.}
\end{table*}

\begin{table*}[h!]
\caption{AUPR values of different algorithms under $CV_t$ scenario}
\label{Cauprcvt}
  \begin{tabular}{lllll}
   \hline
  Method &  NR&	GPCR&	IC&	E \\\hline
iPALM-DLMF &\textbf{0.47678 }(0.0461)&	\textbf{0.590447}(0.0225)	&\textbf{0.776349(0.0076)}&\textbf{0.772684}(0.0126)\\
iPALM-DLMF (without NNDSVD)&0.445602(0.0205)&0.532892(0.0346)&0.764708(0.0091)&0.745737(0.0173)\\	
iPALM-DLMF ($\lambda_d$=0)&0.393418(0.0226)&0.53539(0.0257)&0.769829(0.0190)&0.751815(0.0132)	\\
iPALM-DLMF ( $\lambda_t$=0)&0.101816(0.0137)&	0.049806(0.0048)&	 0.072554(0.0109)	&0.018001(0.0018) \\
iPALM-DLMF ( $\lambda_l$=0)& 0.474567(0.0287)&	0.525707(0.0335)&	0.767536(0.0137)&	0.751271(0.0068)\\
PALM-DLMF &0.432608(0.0479)	&0.514862(0.0368)&	0.766604(0.0066)	&0.770734(0.0090)\\
\hline
 \end{tabular}\\
\footnotesize{The maximum AUPR on each dataset is shown in bold. Standard deviation is shown in parentheses.}
\end{table*}


\subsection*{Case studies}
To further evaluate the ability of iPALM-DLMF to find new targets for a drug and new drugs for a target in practice, two case studies concerning the drug gabapentin and the target prostaglandin-endoperoxide synthase 2 were conducted.
Furthermore, we also conducted experiments according to \cite{Luonetwork2017}.

In the first case study, we predicted targets that interact with the drug gabapentin on the IC dataset using iPALM-DLMF.
Gabapentin (GBP) is an antiepileptic drug, which is an amino acid.
In the mechanism of action, gabapentin (GBP) is  different from other anticonvulsant drugs which makes identifying interaction target for  GBP  more complicated \cite{gabapentTaylor1998}.
The known interactions of gabapentin with targets were deleted from  the training dataset,
and the candidate targets of gabapentin predicted by iPALM-DLMF were prioritized according to the prediction scores.
At last, the top 50 highest-scoring predicted targets were picked out to be validated using the original database \cite{Yoshihiro2008}.
The results showed that 46 targets had evidences to drug GBP among the predicted 50 drugs.
The detailed results of the predictions are shown in Table~\ref{gbp}.

In the second case study, we predicted candidate drugs for the target prostaglandin-endoperoxide synthase 2
(PTGS2) on the E dataset and aimed to assess the ability of iPALM-DLMF to predict candidate drugs for
targets with no known targeting drugs.
PTGS2 expression has been validated to be associated with colorectal cancer.
However, PTGS2 and prostaglandin-endoperoxide synthase 1 are confused in colorectal cancer pathology
and therapy. The known interactions of PTGS2 with drugs is essential in clinic  \cite{Benelli2018}.
The known interactions of PTGS2 with drugs were removed from the training dataset,
and the candidate drugs of PTGS2 predicted by iPALM-DLMF were prioritized according to the prediction scores.
The top 50 highest-scoring predicted drugs were selected to be validated against original database \cite{Yoshihiro2008} and literatures.
Among the predicted 50 drugs, 47 drugs had evidences to target PTGS2,
where pentoxifylline, mesalamine, suprofen, mofezolac and sulfinpyrazone have been validated to interact with PTGS2 by literature \cite{AlorabiPentoxifylline2022, GrabauskasMesalamine2020,  LaineSuprofen2002, Gotomofezolac1998, ManleySulfinpyrazone1987}, respectively. This means that iPALM-DLMF have good performance for new predicted interactions.
The detailed results of the case study are shown in Table~\ref{prosta}.
	
\begin{table*}[h!]
\caption{Top 50 predicted targets of Gabapentin by iPALM-DLMF on the IC dataset}
\label{gbp}
  \begin{tabular}{llll}
  \hline
  Rank& Name of targets &ID & Evidence \\
 \hline
 1& calcium voltage-gated channel subunit alpha1 H	&hsa8912 &confirmed\\
2&calcium voltage-gated channel auxiliary subunit gamma 1	&hsa786&confirmed\\
3&calcium voltage-gated channel auxiliary subunit alpha2delta 4	&hsa93589&confirmed\\
4&calcium voltage-gated channel auxiliary subunit beta 2	&hsa783&confirmed\\
5&calcium voltage-gated channel subunit alpha1 I	&hsa8911&confirmed\\
6&calcium voltage-gated channel subunit alpha1 G	&hsa8913&confirmed\\
7&calcium voltage-gated channel subunit alpha1 C&	hsa775&confirmed\\
8&calcium voltage-gated channel subunit alpha1 F	&hsa778&confirmed\\
9&calcium voltage-gated channel subunit alpha1 D	&hsa776&confirmed\\
10&calcium voltage-gated channel auxiliary subunit alpha2delta 1 &hsa781&confirmed\\
11&calcium voltage-gated channel subunit alpha1 S	&hsa779&confirmed\\
12&calcium voltage-gated channel subunit alpha1 E &	hsa777&confirmed\\
13&calcium voltage-gated channel subunit alpha1 A	&hsa773&confirmed\\
14&calcium voltage-gated channel auxiliary subunit beta 1	&hsa782&confirmed\\
15&calcium voltage-gated channel subunit alpha1 B	&hsa774&confirmed\\
16&calcium voltage-gated channel auxiliary subunit beta 4	& hsa785&confirmed\\
17&calcium voltage-gated channel auxiliary subunit alpha2delta 3 &	hsa55799&confirmed\\
18&calcium voltage-gated channel auxiliary subunit gamma 2	&hsa10369&confirmed\\
19&calcium voltage-gated channel auxiliary subunit alpha2delta 2&	hsa9254&confirmed\\
20&calcium voltage-gated channel auxiliary subunit gamma 4	&hsa27092&confirmed\\
21&calcium voltage-gated channel auxiliary subunit beta 3&	hsa784&confirmed\\
22&inositol 1,4,5-trisphosphate receptor type 1&	hsa3708&confirmed\\
23&inositol 1,4,5-trisphosphate receptor type 3	&hsa3710&confirmed\\
24&transient receptor potential cation channel subfamily A member 1	&hsa8989&confirmed\\
25&calcium voltage-gated channel auxiliary subunit gamma 7	&hsa59284 &confirmed\\
26&transient receptor potential cation channel subfamily V member 6 &	hsa55503&confirmed\\
27&polycystin 1&	hsa5310&confirmed\\
28&sodium channel epithelial 1 subunit alpha	&hsa6337&confirmed\\
29&sodium channel epithelial 1 subunit gamma	&hsa6340&confirmed\\
30&sodium channel epithelial 1 subunit delta	&hsa6339&confirmed\\
31&sodium channel epithelial 1 subunit beta	&hsa6338&confirmed\\
32&acid sensing ion channel subunit family member 5	&hsa51802&confirmed\\
33&acid sensing ion channel subunit family member 4	&hsa55515&confirmed\\
34&acid sensing ion channel subunit 3	&hsa9311&confirmed\\
35&sodium voltage-gated channel beta subunit 3	&hsa55800&confirmed\\
36&sodium voltage-gated channel beta subunit 1	&hsa6324&confirmed\\
37&sodium voltage-gated channel beta subunit 4	&hsa6330&confirmed\\
38&sodium voltage-gated channel alpha subunit 7	&hsa6332&confirmed\\
39&ryanodine receptor 3	&hsa6263&confirmed\\
40&ryanodine receptor 2	&hsa6262&confirmed\\
41&ryanodine receptor 1	&hsa6261&confirmed\\
42&sodium voltage-gated channel alpha subunit 10	&hsa6336&confirmed\\
43&sodium voltage-gated channel alpha subunit 3	&hsa6328&confirmed\\
44&sodium voltage-gated channel alpha subunit 4	&hsa6329&confirmed\\
45&sodium voltage-gated channel alpha subunit 5	&hsa6331&confirmed\\
46&glutamate ionotropic receptor NMDA type subunit 3A&	hsa116443&confirmed\\
47&potassium two pore domain channel subfamily K member 13&	hsa56659&unknown\\
48&potassium two pore domain channel subfamily K member 5&	hsa8645&unknown\\
49&potassium calcium-activated channel subfamily N member 4&	hsa3783&unknown\\
50&ATP binding cassette subfamily C member 9	 &hsa10060&unknown\\
 \hline
 \end{tabular}
\end{table*}


\begin{table*}[h!]
\caption{Top 50 predicted drugs of prostaglandin-endoperoxide synthase 2 by iPALM-DLMF on the E dataset}
\label{prosta}
  \begin{tabular}{llll|llll}
  \hline
  Rank& Name of targets &ID & Evidence &Rank& Name of targets &ID & Evidence\\
 \hline
1&	Ketoprofen 	&D00132 &confirmed& 26&	Meclofenamic acid	&D02341 &confirmed\\
2&	Indomethacin &	D00141&confirmed&27&	Tenoxicam&	D01767 &confirmed\\
3&	Naproxen&	D00118&confirmed&28	&Sodium salicylate	&D00566 &confirmed\\
4	&Phenylbutazone &	D00510&confirmed&29	&Lornoxicam&	D01866 &confirmed\\
5&	Ibuprofen	&D00126&confirmed&30&	Valdecoxib 	&D02709 &confirmed\\
6&	Caffeine	&D00528& unknown&31	&Diclofenac potassium&	D00903 &confirmed\\
7	&Pentoxifylline	&D00501&confirmed&32	&Diclofenac sodium& 	D00904 & confirmed\\
8	&Milrinone&	D00417&unknown&33	&Lumiracoxib	&D03714 &confirmed\\
9&	Mesalamine& 	D00377& confirmed&34	&Etoricoxib	&D03710&confirmed\\
10&	Acetaminophen&	D00217&confirmed&35&	Meloxicam&	D00969&confirmed\\
11	&Ciclopirox olamine	&D01364&unknown&36	&Piroxicam	&D00127&confirmed\\
12	&Sulindac	&D00120&confirmed&37	&Tolfenamic acid &	D01183&confirmed\\
13&	Celecoxib &	D00567&confirmed&38	&Alminoprofen 	&D01513&confirmed\\
14	&Fenoprofen &	D02350&confirmed&39	&Ampiroxicam	&D01397&confirmed\\
15&	Suprofen	&D00452& confirmed&40	&Diflunisal	&D00130&confirmed\\
16	&Flurbiprofen&	D00330&confirmed&41	&Parecoxib	&D03716&confirmed\\
17&	Mofezolac &	D01718&confirmed&42	&Nabumetone&	D00425&confirmed\\
18&	Acemetacin&	D01582&confirmed &43	&Indometacin farnesil &	D01565&confirmed\\
19	&Naproxen sodium &	D00970&confirmed &44	&Magnesium salicylate&	D00827&confirmed\\
20&	Mefenamic acid &	D00151&confirmed&45	&Pranoprofen	&D01578&confirmed\\
21&	Meclofenamate sodium&	D00169&confirmed&46	&Tolmetin sodium	&D00158&confirmed\\
22	&Tolmetin 	&D02355&confirmed&47	&Sulfinpyrazone &	D00449&  confirmed\\
23&	Tiaprofenic acid &	D01325&confirmed&48	&Flurbiprofen axetil 	&D01475&confirmed\\
24	&Flurbiprofen sodium&	D02290 &confirmed&49	&Choline salicylate &	D00810&confirmed\\
25&	Indomethacin sodium&	D02110 &confirmed& 50	&Ketorolac tromethamine&	D00813&confirmed\\
\hline
 \end{tabular}
\end{table*}


According \cite{Luonetwork2017}, the whole heterogeneous network (in which
drug and targets have at least one known interacting pair) was regarded as training data on the E dataset.
We removed 80000 protein-protein interactions from
the target proteins network in training data.
Among the top
200 highest-scoring  predictions, we found
that all of them can also be supported by the original database \cite{Yoshihiro2008}.
Networks of the predicted drug-target interactions are shown in Figure \ref{ipnwframe}.


\begin{figure*}[htbp]
    \centering
    \includegraphics[width=0.95\textwidth,height=0.5\textwidth]{IPnetwork.pdf}
    \caption{Network visualization of the drug-target interactions predicted by iPALM-DLMF.}
    \label{ipnwframe}
    \end{figure*}


\section*{Conclusion}

It is important to ensure sparseness of the matrices obtained by non-negative matrix factorization to find the novel usage of drugs in drug research.
%Sparseness of matrices of drugs and targets could help to find the novel usage of drugs in DTIs prediction.
In this paper, we propose a matrix factorization based method, iPALM-DLMF,
to predict interactions between drugs and targets.
iPALM-DLMF uses graph dual regularization terms to capture structural information
from the drug similarity matrix and the target similarity matrix.
At the same time, $L_{2,1} $ norm regularization terms is used to ensure sparseness
of the matrices obtained by non-negative matrix factorization.
Finally, an inertial proximal alternating linearized minimization algorithm is
used to solve the matrix factorization with graph dual regularization terms and $L_{2,1} $ norm regularization terms.
Extensive experiments show that iPALM-DLMF outperforms the state-of-the-art methods in predicting DTIs.

%The reasons for the superior performance of iPALM-DLMF are as follows. First, unlike singular value decomposition,  non-negative double singular value decomposition (NNDSVD) is used in initialization stage of
%nonnegative matrix factorization.
%Second, the graph dual Laplace regular terms and $L_{2,1} $ norm regularization terms
%not only obtain latent structural information about
%the data, but also ensure sparseness of the matrices obtained by non-negative matrix factorization.
%Finally, we use inertial proximal alternating linearized minimization algorithm with fast convergence to solve the matrix factorization problem.

%\hl{The main advantage of the proposed approach is that it constructs non-negative matrix factorization model
%with the graph dual Laplace regular terms and $L_{2,1} $ norm regularization terms in DTIs prediction.
%$L_{2,1} $ norm regularization terms ensure sparseness of the matrices obtained by non-negative matrix factorization.
%The inertial proximal alternating linearized minimization algorithm with fast convergence is used to solve the matrix factorization problem.}


As a kind of gradient descent methods,
iPALM-DLMF can converge to KKT point.
In the future,
we are interested in using the idea of multi-objective particle swarm optimization \cite{FCANHu2023}
and fixed-point iterative method \cite{LinkOverlapping2021} to obtain a accurate solution in DTIs prediction models.
At that time, more attention should be paid to synergistic drug combinations prediction problem \cite{DeepTraSynergy2023}.


%\section*{Appendix}
%Text for this section\ldots

%%%%%%%%%%%%%%%%%%%%%%%%%%%%%%%%%%%%%%%%%%%%%%
%%                                          %%
%% Backmatter begins here                   %%
%                                          %%
%%%%%%%%%%%%%%%%%%%%%%%%%%%%%%%%%%%%%%%%%%%%%%

\begin{backmatter}

\section*{Acknowledgements}%% if any
Not applicable.

\section*{Funding}%% if any
This work was supported by the National Natural Science Foundation of China under Grant 62172028 and Grant
61772197.

% \section*{Abbreviations}%% if any
% Text for this section\ldots

 \section*{Availability of data and materials}%% if any
iPALM-DLMF is implemented in Matlab and freely available to the public on https://github.com/zhang340jj/iPALM-DLMF.
The contents of the appendix include some description of symbols, the detailed steps of NNDSVD and the derivation of formula \ref{ptlx}.
%Some description of symbols are shown in appendix

\section*{Ethics approval and consent to participate}%% if any
Not applicable.

\section*{Competing interests}
The authors declare that they have no competing interests.

 \section*{Consent for publication}%% if any
Not applicable.

 \section*{Authors' contributions}

J.Z. and M.X. conceived this work and designed the experiments. J.Z. collected the data and carried out the experiments. M.X. analyzed the results. J.Z. and M.X. wrote the manuscript, and M.X. revised it. All authors read and approved the final manuscript.


% \section*{Authors' information}%% if any
% Text for this section\ldots

%%%%%%%%%%%%%%%%%%%%%%%%%%%%%%%%%%%%%%%%%%%%%%%%%%%%%%%%%%%%%
%%                  The Bibliography                       %%
%%                                                         %%
%%  Bmc_mathpys.bst  will be used to                       %%
%%  create a .BBL file for submission.                     %%
%%  After submission of the .TEX file,                     %%
%%  you will be prompted to submit your .BBL file.         %%
%%                                                         %%
%%                                                         %%
%%  Note that the displayed Bibliography will not          %%
%%  necessarily be rendered by Latex exactly as specified  %%
%%  in the online Instructions for Authors.                %%
%%                                                         %%
%%%%%%%%%%%%%%%%%%%%%%%%%%%%%%%%%%%%%%%%%%%%%%%%%%%%%%%%%%%%%

% if your bibliography is in bibtex format, use those commands:
\bibliographystyle{bmc-mathphys} % Style BST file (bmc-mathphys, vancouver, spbasic).
\bibliography{bmc_article}      % Bibliography file (usually '*.bib' )
% for author-year bibliography (bmc-mathphys or spbasic)
% a) write to bib file (bmc-mathphys only)
% @settings{label, options="nameyear"}
% b) uncomment next line
%\nocite{label}

% or include bibliography directly:
% \begin{thebibliography}
% \bibitem{b1}
% \end{thebibliography}

%%%%%%%%%%%%%%%%%%%%%%%%%%%%%%%%%%%
%%                               %%
%% Figures                       %%
%%                               %%
%% NB: this is for captions and  %%
%% Titles. All graphics must be  %%
%% submitted separately and NOT  %%
%% included in the Tex document  %%
%%                               %%
%%%%%%%%%%%%%%%%%%%%%%%%%%%%%%%%%%%

%%
%% Do not use \listoffigures as most will included as separate files


%%%%%%%%%%%%%%%%%%%%%%%%%%%%%%%%%%%
%%                               %%
%% Tables                        %%
%%                               %%
%%%%%%%%%%%%%%%%%%%%%%%%%%%%%%%%%%%

%% Use of \listoftables is discouraged.
%%


%%%%%%%%%%%%%%%%%%%%%%%%%%%%%%%%%%%
%%                               %%
%% Additional Files              %%
%%                               %%
%%%%%%%%%%%%%%%%%%%%%%%%%%%%%%%%%%%

% \section*{Additional Files}
 %  \subsection*{Additional file 1 --- Sample additional file title}
%     Additional file descriptions text (including details of how to
 %    view the file, if it is in a non-standard format or the file extension).  This might
 %    refer to a multi-page table or a figure.

%   \subsection*{Additional file 2 --- Sample additional file title}
 %    Additional file descriptions text.

\end{backmatter}
\end{document}
