# Supplementary material for: Graph regularized non-negative matrix factorization with L2,1 norm regularization terms for drug–target interactions prediction
Source: BMC Bioinformatics. 2023 Oct 3;24:375. doi: 10.1186/s12859-023-05496-6 (PMC10548602; doi:10.1186/s12859-023-05496-6)
Supplement: Supplementary file 2 — Additional file 2. iPALM-DLMF + appendix. [file 12859_2023_5496_MOESM2_ESM.zip › iPALM-DLMF/bmc_article.tex.bak]

%% BioMed_Central_Tex_Template_v1.06
%%                                      %
%  bmc_article.tex            ver: 1.06 %
%                                       %

%%IMPORTANT: do not delete the first line of this template
%%It must be present to enable the BMC Submission system to
%%recognise this template!!

%%%%%%%%%%%%%%%%%%%%%%%%%%%%%%%%%%%%%%%%%
%%                                     %%
%%  LaTeX template for BioMed Central  %%
%%     journal article submissions     %%
%%                                     %%
%%          <8 June 2012>              %%
%%                                     %%
%%                                     %%
%%%%%%%%%%%%%%%%%%%%%%%%%%%%%%%%%%%%%%%%%

%%%%%%%%%%%%%%%%%%%%%%%%%%%%%%%%%%%%%%%%%%%%%%%%%%%%%%%%%%%%%%%%%%%%%
%%                                                                 %%
%% For instructions on how to fill out this Tex template           %%
%% document please refer to Readme.html and the instructions for   %%
%% authors page on the biomed central website                      %%
%% https://www.biomedcentral.com/getpublished                      %%
%%                                                                 %%
%% Please do not use \input{...} to include other tex files.       %%
%% Submit your LaTeX manuscript as one .tex document.              %%
%%                                                                 %%
%% All additional figures and files should be attached             %%
%% separately and not embedded in the \TeX\ document itself.       %%
%%                                                                 %%
%% BioMed Central currently use the MikTex distribution of         %%
%% TeX for Windows) of TeX and LaTeX.  This is available from      %%
%% https://miktex.org/                                             %%
%%                                                                 %%
%%%%%%%%%%%%%%%%%%%%%%%%%%%%%%%%%%%%%%%%%%%%%%%%%%%%%%%%%%%%%%%%%%%%%

%%% additional documentclass options:
%  [doublespacing]
%  [linenumbers]   - put the line numbers on margins

%%% loading packages, author definitions

\documentclass[twocolumn]{bmcart}% uncomment this for twocolumn layout and comment line below
%\documentclass{bmcart}

%%% Load packages
\usepackage{amsthm,amsmath}
%\RequirePackage[numbers]{natbib}
%\RequirePackage[authoryear]{natbib}% uncomment this for author-year bibliography
%\RequirePackage{hyperref}
\usepackage[utf8]{inputenc} %unicode support
%\usepackage[applemac]{inputenc} %applemac support if unicode package fails
%\usepackage[latin1]{inputenc} %UNIX support if unicode package fails

\usepackage{amsthm,amsmath,amssymb}
\usepackage{mathrsfs}
\usepackage{url}


\usepackage{algorithm, algorithmic}

%%%%%%%%%%%%%%%%%%%%%%%%%%%%%%%%%%%%%%%%%%%%%%%%%
%%                                             %%
%%  If you wish to display your graphics for   %%
%%  your own use using includegraphic or       %%
%%  includegraphics, then comment out the      %%
%%  following two lines of code.               %%
%%  NB: These line *must* be included when     %%
%%  submitting to BMC.                         %%
%%  All figure files must be submitted as      %%
%%  separate graphics through the BMC          %%
%%  submission process, not included in the    %%
%%  submitted article.                         %%
%%                                             %%
%%%%%%%%%%%%%%%%%%%%%%%%%%%%%%%%%%%%%%%%%%%%%%%%%

\def\includegraphic{}
\def\includegraphics{}

%%% Put your definitions there:
\startlocaldefs
\endlocaldefs


%%% Begin ...
\begin{document}


%%% Start of article front matter
\begin{frontmatter}

\begin{fmbox}
\dochead{Research}

%%%%%%%%%%%%%%%%%%%%%%%%%%%%%%%%%%%%%%%%%%%%%%
%%                                          %%
%% Enter the title of your article here     %%
%%                                          %%
%%%%%%%%%%%%%%%%%%%%%%%%%%%%%%%%%%%%%%%%%%%%%%

\title{A sample article title}

%%%%%%%%%%%%%%%%%%%%%%%%%%%%%%%%%%%%%%%%%%%%%%
%%                                          %%
%% Enter the authors here                   %%
%%                                          %%
%% Specify information, if available,       %%
%% in the form:                             %%
%%   <key>={<id1>,<id2>}                    %%
%%   <key>=                                 %%
%% Comment or delete the keys which are     %%
%% not used. Repeat \author command as much %%
%% as required.                             %%
%%                                          %%
%%%%%%%%%%%%%%%%%%%%%%%%%%%%%%%%%%%%%%%%%%%%%%


\author[
  addressref={aff1},                   % id's of addresses, e.g. {aff1,aff2}
  %corref={aff1},                       % id of corresponding address, if any
 % noteref={n1},                        % id's of article notes, if any
 email={zhang340junjun@168.com},   % email address
]{\inits{JZ}\fnm{Junjun} \snm{Zhang}}
\author[
   addressref={aff1,aff2},
  corref={aff1},
   email={ xieminzhu@hunnu.edu.cn},
]{\inits{MX}\fnm{Minzhu} \snm{Xie}}


%\author[
 % addressref={aff1},                   % id's of addresses, e.g. {aff1,aff2}
 % corref={aff1},                       % id of corresponding address, if any
% noteref={n1},                        % id's of article notes, if any
%  email={jane.e.doe@cambridge.co.uk}   % email address
%]{\inits{J.E.}\fnm{Jane E.} \snm{Doe}}
%\author[
 % addressref={aff1,aff2},
 % email={john.RS.Smith@cambridge.co.uk}
%]{\inits{J.R.S.}\fnm{John R.S.} \snm{Smith}}

%%%%%%%%%%%%%%%%%%%%%%%%%%%%%%%%%%%%%%%%%%%%%%
%%                                          %%
%% Enter the authors' addresses here        %%
%%                                          %%
%% Repeat \address commands as much as      %%
%% required.                                %%
%%                                          %%
%%%%%%%%%%%%%%%%%%%%%%%%%%%%%%%%%%%%%%%%%%%%%%


\address[id=aff1]{%                           % unique id
\orgdiv{Key Laboratory of Computing and Stochastic Mathematics(LCSM) (Ministry of Education)},
\orgname{School of Mathematics and Statistics, Hunan Normal University},
  \postcode{410081}
   \city{Changsha},
  \cny{China}                                    % country
}

\address[id=aff2]{%
  \orgname{College of Information Science and Engineering, Hunan Normal University},
  \postcode{410081}
  \city{Changsha},
  \cny{China}
}


%\address[id=aff1]{%                           % unique id
%\orgdiv{Department of Science},             % department, if any
%  \orgname{University of Cambridge},          % university, etc
%  \city{London},                              % city
 % \cny{UK}                                    % country
%}
%\address[id=aff2]{%
%  \orgdiv{Institute of Biology},
%  \orgname{National University of Sciences},
%  \street{},
%  \postcode{}
% \city{Kiel},
%  \cny{Germany}
%}

%%%%%%%%%%%%%%%%%%%%%%%%%%%%%%%%%%%%%%%%%%%%%%
%%                                          %%
%% Enter short notes here                   %%
%%                                          %%
%% Short notes will be after addresses      %%
%% on first page.                           %%
%%                                          %%
%%%%%%%%%%%%%%%%%%%%%%%%%%%%%%%%%%%%%%%%%%%%%%

%\begin{artnotes}
%%\note{Sample of title note}     % note to the article
%\note[id=n1]{Equal contributor} % note, connected to author
%\end{artnotes}

%\end{fmbox}% comment this for two column layout

%%%%%%%%%%%%%%%%%%%%%%%%%%%%%%%%%%%%%%%%%%%%%%%
%%                                           %%
%% The Abstract begins here                  %%
%%                                           %%
%% Please refer to the Instructions for      %%
%% authors on https://www.biomedcentral.com/ %%
%% and include the section headings          %%
%% accordingly for your article type.        %%
%%                                           %%
%%%%%%%%%%%%%%%%%%%%%%%%%%%%%%%%%%%%%%%%%%%%%%%

\begin{abstractbox}

\begin{abstract} % abstract
\parttitle{First part title} %if any
Text for this section.

\parttitle{Second part title} %if any
Text for this section.
\end{abstract}

%%%%%%%%%%%%%%%%%%%%%%%%%%%%%%%%%%%%%%%%%%%%%%
%%                                          %%
%% The keywords begin here                  %%
%%                                          %%
%% Put each keyword in separate \kwd{}.     %%
%%                                          %%
%%%%%%%%%%%%%%%%%%%%%%%%%%%%%%%%%%%%%%%%%%%%%%

\begin{keyword}
\kwd{sample}
\kwd{article}
\kwd{author}
\end{keyword}

% MSC classifications codes, if any
%\begin{keyword}[class=AMS]
%\kwd[Primary ]{}
%\kwd{}
%\kwd[; secondary ]{}
%\end{keyword}

\end{abstractbox}
%
\end{fmbox}% uncomment this for two column layout

\end{frontmatter}

%%%%%%%%%%%%%%%%%%%%%%%%%%%%%%%%%%%%%%%%%%%%%%%%
%%                                            %%
%% The Main Body begins here                  %%
%%                                            %%
%% Please refer to the instructions for       %%
%% authors on:                                %%
%% https://www.biomedcentral.com/getpublished %%
%% and include the section headings           %%
%% accordingly for your article type.         %%
%%                                            %%
%% See the Results and Discussion section     %%
%% for details on how to create sub-sections  %%
%%                                            %%
%% use \cite{...} to cite references          %%
%%  \cite{koon} and                           %%
%%  \cite{oreg,khar,zvai,xjon,schn,pond}      %%
%%                                            %%
%%%%%%%%%%%%%%%%%%%%%%%%%%%%%%%%%%%%%%%%%%%%%%%%

%%%%%%%%%%%%%%%%%%%%%%%%% start of article main body
% <put your article body there>

%%%%%%%%%%%%%%%%
%% Background %%
%%
\section*{Background}
The pharmacists are facing unprecedented challenges in the drug discovery and development process.
Determining the drug-target interactions (DTIs) is a key step in research process \cite{Paul2010}.
However, identifying the DTIs via wet experiments is need to commit substantial time and resources \cite{Maryam2020, Gorgulla20}.
To reduce the consumption in wet experiments, some effective computational methods are proposed to predict DTIs.

Generally, there are three principle approaches based on silicon method for predicting  drug-target interactions: ligand based approaches, docking simulations and machine learning methods \cite{Ezzatsurvey2019}.
As a  ligand based approaches,
Jacob and Vert used kernel trick to combine information of the ligand and the target \cite{Jacobligand2008},
then support vector machines (SVM) is used to predict.
The lack of known ligand for a given target could be identified.
However, in order to increase accuracy of the prediction, a certain number of known ligands for a given protein target are
essential \cite{Sachdev2019}.
Based on the crystal structure of the binding-site atoms, Cheng et al. \cite{StructureCheng2007} constructed maximal affinity model  using docking simulations and calculated the maximal affinity values associated with the drug.
Whereas, experimental structures of these ligand need to wet experiment for obtaining.
Therefore, these methods are not applied to identify the possible interaction between one receptor and a large number of
ligands \cite{docking2008}.
Based on molecular (cellular) features of drugs (target proteins), Campillos et al. \cite{Campillos2008} used
phenotypic side-effect similarities to make predictions.
%Campillos et al. \cite{Campillos2008}  We used phenotypic side-effect similarities to infer whether two drugs share a target.
The above methods using  information of ligand, information of structure and information side-effects, performance of the experiment is not satisfied for large scale potential DTIs prediction.


Recently, with the increase of data of validated DTIs, drugs, and protein sequences,
many DTI prediction approaches have been proposed.
Yamanishi et al. \cite{Yoshihiro2008} integrated  drug chemical structures data, amino acid sequences of target proteins data
and known drug-target data,  and proposed a bipartite graph learning method for DTIs prediction.
The bipartite graph was constructed according to Euclidian distance between all drug compounds and target proteins.
Then a similarity matrix was constructed in the bipartite graph. All drugs and targets were mapped to a unified feature space using eigenvalue decomposition of the matrix.
A variant of the kernel regression model was applied to obtain correlation between drug chemical structure space (target protein sequence space) and the unified space.
In order to predict target proteins for a given drug, and the drugs targeting a given protein,
Bleakley and Yamanishi \cite{Bleakley2009} used side information about the vertices of  bipartite network,
and proposed bipartite local models (BLM) based on the same data.
However, in order to obtain good performance, drug-target pairs with large similarities are essential for above two methods.


The interaction profiles of targets and drugs from the known DTIs have also been used to calculate their similarities.
Laarhoven et al.  \cite{Twankernels2011} proposed Gaussian Interaction Profile (GIP) kernel method to calculate the similarities between targets (and drugs), and Regularized Least Squares (RLS) was used to predict unknown DTIs.
In order to calculate score for DTIs prediction,  Perlman et al. \cite{Perlman2011} incorporated multiple biological information, including the protein sequences, PPI network of target proteins, the chemical structures, side effects, ATC codes and related gene expression profiles of drugs, then used logistic regression to obtain interaction score.
Mei et al. \cite{Meilocal2013} derived training data from neighbors of new drug (target) candidates,
and proposed BLM-NII method by integrating neighbor-based interaction-profile inferring into BLM  for DTI predictions.
BLM-NII is proven to be effective for predicting new candidates.
Based on GIP,  Laarhoven and Marchiori \cite{TwanPLoS2013}  proposed a weighted nearest neighbor method to predict DTIs.


With the rapid development of machine learning,  machine learning based method have also been applied in  DTIs prediction.
Wang and Zeng \cite{Boltzmann2013} transformed the DTI prediction problem into a two-layer graphical model, used restricted Boltzmann machine to predict diverse types of DTIs.
Based on  Regularized Least-Squares (RLS) model, Pahikkala et al. \cite{Pahikkala2015} proposed Kronecker RLS.
Lan et al. \cite{Lanunlabeled2016} proposed positive-unlabeled learning method, which set unknown DTIs as unlabeled samples.
Random walk with restarts, K nearest neighbor (KNN) and heat kernel diffusion were used to divided unlabeled samples into reliable negative samples (RN) and likely negative samples (LN).
Based on the positive samples (known DTIs), RN and LN, a weighted support vector machine was applied to predict DTIs.
In order to capture the context information of each networks and topological structure information
of each drug or target protein node,
Luo et al. \cite{Luonetwork2017} proposed DTINet, and random walk with restart (RWR),
diffusion component analysis (DCA) and matrix completion method were employed for  DTIs prediction.
%In order to integrate multiple information, multiple kernel learning (MKL) have been applied to predict DTIs.
Ding et al. proposed Fuzzy Bipartite Local Model (FBLM) \cite{Dingfuzzy2020} and Dual Laplacian Regularized Least Squares model
(DLapRLS) \cite{DingFusion2020} to make prediction.
Fuzzy least squares support vector machine and alternating least squares algorithm were applied
to calculate interaction scores in the above two models, respectively.
%In order to integrate multiple information and remove noise and outlier data in DTIs prediction, Ding et al. \cite{Dingfuzzy2020}
%proposed a  method called fuzzy bipartite local model (FBLM) via  multiple kernel learning (MKL) and  fuzzy least squares support vector machine.
%Ding et al. \cite{DingFusion2020} proposed DLapRLS, which constructed kernels of drugs and targets
%via Multiple Kernel Learning (MKL).
%Weights of kernels were obtained  using HilbertšCSchmidt Independence Criterion (HSIC).
%Alternating Least Squares Algorithm was applied to predict DTIs.
In order to predict large-scale DTIs, Rifaioglu et al. proposed DEEPScreen \cite{DEEPScreen2020}, and
a deep convolutional neural network was used to extract drug features information from their 2-D structural images.
Huang et al. \cite{MolTransHuang2020} proposed MolTrans method, which used  Frequent Consecutive Sub-sequence (FCS) module,
augmented transformer embedding module and prediction module to predict DTIs.
FCS module and augmented transformer embedding module were used to capture sequence of explicit sub-structures of drug and target and the chemical semantics of sub-structures, respectively.
The probability of interactions was calculated  via prediction module.
Based on graph neural networks and a convolutional neural network (CNN),
%Nguyen et al. \cite{GraphDTANguyen2020} proposed GraphDTA for drug-target affinity prediction.
Nguyen et al. \cite{GraphDTANguyen2020} proposed GraphDTA, which regarded the drug-target affinity prediction problem as a regression task.
%Deep learning algorithms were used to obtain graph representation of drugs and protein.
%Drug-target affinity value was obtained via fully connected layers.}
Ye et al. \cite{Yeframework2021} proposed a fusion model, called  KGE\_NFM, which used
knowledge graph embedding  to obtain the low-rank representations for information of multi-omics.
Principal component analysis was applied to reduce noise and dimension of data,
and neural factorization machine was used as a classifier for DTI prediction.
Inspired by sentence classification, Yazdani et al. \cite{YazdaniAttentionSiteDT2022}
constructed  an interpretable graph  model ({\it i.e.} AttentionSiteDTI). Each protein or drug was treated as a word,
and each drug-target pair was treated as a sentence.
A graph convolutional neural network armed with an attention pooling mechanism and
a self-attention mechanism were used to capture feature.
Two fully connected layers are employed to identify interactions.
In fact, most machine learning based method simply regard drug-target
interaction as an 0-1 relationship and other vital factors are often ignored, such as molecule concentrations and
quantitative affinities.


The known DTIs are usually represented by a drug-target interaction matrix, and matrix factorization method has been widely used in
DTI prediction. Matrix factorization  is a embedding model that is used to decompose interaction matrix into two feature matrices of low ranks which represents the interactions between  drugs and targets as the product of feature matrices.
For example, G\"onen \cite{Gkernels2012} proposed a kernelized Bayesian matrix factorization with twin kernels method
to predict DTIs. The twin kernel matrices were constructed by chemical similarity function of drug compounds and genomic similarity function of target proteins.
Zheng et al.  \cite{ZhengCollaborative2013} proposed a DTI prediction model, called Multiple Similarities Collaborative Matrix Factorization (MSCMF), which used an alternating least squares algorithm to
decompose DTI matrix into two latent feature matrices.
%which used an alternating least squares algorithm to decompose the interaction matrix into two low-rank feature matrices that %are consistent with the similarity matrices of drugs and targets.
%In order to obtain the probability of interaction between a drug and a target,
Liu et al. \cite{LiuLogistic2016} combined logistic matrix decomposition with neighborhood regularization to predict unknown DTIs.
Bolg\'ar and Antal \cite{VBMKLMF2017} proposed a fusion method, called a variational Bayesian multiple kernel logistic matrix factorization method, which  used graph Laplacian regularization, multiple kernel learning, and a variational Bayesian inference process to infer interactions.
%Bolg\'ar and Antal \cite{VBMKLMF2017} proposed a variational Bayesian multiple kernel logistic matrix factorization method using graph Laplacian regularization, multiple kernel learning, and a variational Bayesian inference process to infer a posteriori possibility for a DTI.
Ezzat et al. \cite{Ezzat2017} proposed a Graph Regularized Matrix Factorization (GRMF), which used matrix factorization with
graph regularized terms to predict DTIs.
Based on GRMF,  Cui et al. \cite{CuiGRMF2019} proposed a  matrix factorization with $L_{2,1}$ norm graph regularization terms.
To predict potential DTIs and associations between miRNAs and diseases, Zhang et al. \cite{Zhanggeneralized2020} proposed a graph regularized generalized matrix factorization model (GRGMF), which used a generalized matrix factorization with
graph regularization terms to perform prediction.
Liu et al. \cite{GADTI2021} proposed a graph autoencoder approach. The approach used a graph convolutional network and a random walk with restart in encoding process to obtain more information of nodes. A matrix factorization model (DistMult) was applied in decoder to predict potential DTIs.
Gao et al. \cite{GaoSoft2021} proposed a collaborative matrix factorization method with soft regularization to predict DTIs.


To implement matrix factorization, the above methods used either the alternating least squares algorithm \cite{Takane1977} or the multiplicative update algorithm \cite{SeungAlgorithms2001}.
%In fact, Lee and Seung proposed the multiplicative update algorithm that merely showed a continual descent property but did not
%consider convergence to a saddle point.
%alternating least squares algorithm usually does not converge \cite{GillisWhy2014}.
However, there are other efficient algorithms to implement matrix factorization.
Zhang \cite{zhang2010alternating} extended the alternating direction method (ADM) to solve NMF.
Based on the above algorithm, Xu et al. \cite{Xualternating2012} devised an improved alternating direction algorithm (ADA) to solve the non-negative matrix factorization-and-completion problem.
Hoyer \cite{Hoyer2004} introduced a sparseness measure, and proposed a projected gradient descent algorithm for non-negative matrix factorization with sparseness constraints.
Lin \cite{lin2007projected} proposed an improved projected gradient method for NMF with bound constrains.
It is has not been proved that the alternating least squares algorithm and the multiplicative update algorithm converge to a stationary point when convergence does occur \cite{zhang2010alternating}.
%An Alternating Direction Algorithm for Nonnegative Matrix Factorization
Due to the use of a simple geometric rule for the step size,
gradient descent methods are very sensitive to the initialization \cite{Berry2007}  and often produce a poor factorization.
To overcome the limitations of the above methods,
inertial proximal algorithm (iPiano) \cite{iPiano2014} has attracted attention,
which combines forward-backward splitting with an inertial force.
To solve nonconvex and nonsmooth optimization problems with
semi-algebraic data,
Pock and Sabach \cite{PockiPALM2016} proposed an inertial
version of the Proximal Alternating Linearized Minimization algorithm (iPALM) based on iPiano.


%Yang et al. \cite{YangAdaptive2017} proposed an method, called adaptive nonsmooth nonnegative matrix factorization (Ans-NMF). The method used the embedded factor to obtain superior faithfulness.
%For nonnegative matrix factorization with sparsity constraints, Teboulle et al. \cite{Teboulle2020} introduced four proximal gradient methods by using Bregman distance.

%Although the alternating direction algorithm performs reasonably well for NMF.
In DTI prediction, the high-dimensional data are in fact sampled
from a nonlinear low-dimensional manifold embedded in the high-dimensional space, and according to \cite{WangReview2013}, the  model
learning performance can be greatly improved if the
intrinsic geometrical structure of the manifold have been taken into account.
%A variety of approaches have been proposed to nonnegative matrix factorization.
%However, these methods often ignore underlying manifold structure from the data.
Shang et al. \cite{Shang2012} showed that a graph dual regularization helps NMF improve clustering performance since the graph dual regularization considers the underlying geometric structures of both the data manifold and the feature manifold.
%The underlying manifold structure from the data should be concerned.
%For this reason,  proposed a graph dual regularization
%non-negative matrix factorization method (GDMF) for clustering.
%Experimental results showed that GDMF has better clustering performance and discriminative power than general non-negative matrix factorization and graph regularization non-negative matrix factorization.
In this paper, in order to predict DTIs more accurately and quickly,

we use the non-negative double singular
value decomposition (NNDSVD) \cite{BoutsidisSVD2008} algorithm to obtain
initial value in the initialization stage of nonnegative matrix factorization.

Being simple and practical, the singular value decomposition
(SVD) algorithm is usually used to provide an initial
solution to matrix factorization, however the negative
values in the component matrices make the results hard to
explain. To provide better and explainable initial component
matrices for matrix factorization, Boutsidis and Gallopoulos
\cite{BoutsidisSVD2008} proposed an  non-negative double singular
value decomposition (NNDSVD) algorithm, which can enhance
the initialization stage of nonnegative matrix factorization.

and the
$L_{2,1}$-norm regularization term selects correlated samples across the whole training set with grouped
sparsity.


we propose an Alternating Direction Algorithm to solve Graph Regularized non-negative Matrix Factorization with prior knowledge consistency constraint (ADA-GRMFC).
At first a DTI matrix, a drug similarity matrix and a target similarity matrix are constructed based on known DTIs, drug chemical structures and target sequences.
Then DTI prediction is transformed into non-negative factorization of the DTI matrix with graph dual regularization terms and a prior knowledge consistency constraint.
The graph dual regularization terms are used to integrate the information from the drug similarity matrix
and the target similarity matrix, in order to take the intrinsic geometrical structures of the related manifolds into account.
The prior knowledge consistency constraint is used to ensure the matrix decomposition result
is consistent with the prior knowledge of known DTIs.
Finally, an alternating direction algorithm is used to
solve the matrix factorization. Furthermore, we prove the convergence of the algorithm.
Extensive experimental results show that ADA-GRMFC has better performance than other state-of-the-art methods.
In case studies involving the drug olanzapine and the target estrogen receptor alpha,
all the 10 highest-scoring targets predicted to interact with olanzapine and
the 16 highest-scoring drugs predicted to interact with estrogen receptor alpha have been validated by wet experiments.
The case studies show that, for drugs that do not have any known target proteins and for proteins that are so far not approved as drug targets, ADA-GRMFC also has good prediction performance.


\section*{Materials}
The experimental data include known drug-target interactions, drug chemical structures and target protein sequences.
Data comes from public databases BRENDA \cite{BRENDA2004},
KEGG BRITE \cite{Kanehisa2006}, SuperTarget \cite{Super2007} and DrugBank \cite{DrugBank2007} and is publically available on the website: \url{http://web.kuicr.kyoto-u.ac.jp/supp/yoshi/drugtarget/.}
%The known drug-target interactions were  obtained from the BRENDA \cite{BRENDA2004},
%KEGG BRITE \cite{Kanehisa2006}, SuperTarget \cite{Super2007} and DrugBank databases \cite{DrugBank2007}.
%The drug chemical structures and  the protein sequences were downloaded from the KEGG LIGAND database \cite{Kanehisa2006} and
%the KEGG GENES database \cite{Kanehisa2006}, respectively.

The target proteins have the following four types: nuclear receptors (NR),
G protein-coupled receptors (GPCR), ion channels (IC) and enzymes (E).
Accordingly, the benchmark known drug-target interactions are divided into four datasets NR, GPCR, IC and E.
The sizes of the four datasets are different.
In the NR dataset, there are 90 known interactions between 54 drugs and 26 nuclear receptors;
in the GPCR dataset, there are 635 known interactions between 223 drugs and 95 G protein-coupled receptors;
in the IC dataset, there are 1476 known interactions between 210 drugs and 204 ion channels;
and in the E dataset, there are 2926 known interactions between 445 drugs and 664 enzymes.
We uses a $n \times m$ DTI matrix $Z$ to record the known interactions between $n$ drugs and $m$ proteins.
If the $i$th drug is approved to target the $j$th protein, $Z_{i,j}=1$; otherwise $Z_{i,j}=0$.
The information of the four datasets are shown in Table~\ref{Tab:dataset}.


\begin{table}[h!]
\caption{The information of the benchmark datasets}
\label{Tab:dataset}
  \begin{tabular}{ccccc}
    \hline
    Datasets & NR & GPCR &IC &E\\\hline
    Interactions & 90 & 635 & 1476&2926\\
    Drugs & 54 & 223 & 210 & 445\\
    Targets & 26 & 95 & 204& 664\\
    Sparseness(\%)&93.59 &97.00 &96.55 &99.01\\\hline
  \end{tabular}
\end{table}

The structural similarities between drugs were calculated using SIMCOMP \cite{Hattori2003} according to the size of the common substructures between two drugs.
%Let $d_1$ and $d_2$ represent two drugs, and the structural similarities between $d_1$ and $d_2$ is computed as
%$s({d_1},{d_2}) = {{\left| {{d_1} \cap {d_2}} \right|} \mathord{\left/ {\vphantom {{\left| {{d_1} \cap {d_2}} \right|} {\left| {{d_1} \cup {d_2}} \right|}}} \right.
 %\kern-\nulldelimiterspace} {\left| {{d_1} \cup {d_2}} \right|}}$, where $\left| {{d_1} \cap {d_2}} \right|$ denotes the size of the common substructures and
% $\left| {{d_1} \cup {d_2}} \right|$  denotes the size of union of all substructures of $d_1$ and $d_2$.
%Based on this operation, we calculate all drug pairs and construct a structural similarity matrix $S^d$ of the drugs,
%where $S^d \in {R^{n \times n}}$.
 We uses a $n\times n$ matrix $S^d$ to record the similarity information of $n$ drugs.
The sequence similarity of the target proteins used the normalized version of the Smith-Waterman score \cite{Smith1981}.
Let $p_1$ and $p_2$ represent two proteins and $SW(.,.)$ be the original Smith-Waterman alignment score.
The Smith-Waterman score of the standardized version of $p_1$ and $p_2$ is
$s({p_1},{p_2}) = \frac{{SW({p_1},{p_2})}}{{\sqrt {SW({p_1},{p_1})} \sqrt {SW({p_2},{p_2})} }}$.
We uses a $m\times m$ matrix $S^t$ to store the similarity information of $m$ target proteins.


\section*{Methods}
\subsection*{Non-negative matrix factorization}
%For DTI prediction, the aim of this work to identify whether the element of the DTI matrix is 1 or not based on known interaction and information of drugs and targets.
In order to low-dimensional feature representations of drugs and targets in the drug-target interaction space, the matrix factorization of the DTI matrix is widely adopted.
The general form of the matrix factorization is as follows:
\begin{equation}
Z\approx X Y^T,\label{mf}\vspace*{-10pt}
\end{equation}\\
where $X$ and $Y$ are the latent feature matrices of drugs and targets respectively,
$X \in {R^{n \times k}}, Y \in {R^{m \times k}}$, and $k$ is the rank of feature vectors of drugs and targets ($k \ll \min (m,n)$).
%$k \ll \min (m,n)$.
%The goal of drug-target interaction prediction is to find two non-negative matrices such that their product better approximates the original interaction matrix $Z$.
%In fact, DTI matrix, feature matrices of drugs and targets are usually non-negative.

To improve interpretability, the non-negativity constraint of $X$ and $Y$ is usually added.
The optimization model of non-negative matrix factorization (NMF) is as follows:
\begin{equation}
\begin{split}
&\min \left\| {Z - X{Y^T}} \right\|_F^2\\
& s.t. ~ X \ge 0, Y \ge 0.
\end{split}
\label{nmf}\vspace*{-10pt}
\end{equation}


\subsection*{Graph regularized non-negative matrix factorization}

%The rank $k$ of these two matrices is smaller than the original matrix rows and columns,
%The decomposition process can be treated as a compression of the original interaction matrix.
%This process often results in the loss of information about the geometry of the data.
NMF aims to well approximate the DTI matrix  by finding two low rank matrices, but fail to consider the geometric information in the original data.
To integrate the geometric information, Cai et al.  \cite{CaiGraph2011} proposed graph regularized non-negative matrix factorization (GNMF)
which introduces a graph regularization item. The cost function of GNMF is as follows:
\begin{equation}
\begin{split}
\mathcal{O}_{gr}=\frac{1}{2}\left\| {Z - X{Y^T}} \right\|_F^2 &+{\lambda}\operatorname{Tr}({Y^T}(Y^T(D-W)) Y)\\
& s.t. ~ X \ge 0, Y \ge 0,
\end{split}
\label{gnmf}
\end{equation}
where $\operatorname{Tr}$ is the trace of a matrix, $\lambda$ is regularization parameter, $W$ is the weight matrix representing a neighbor graph of the data points,
and $D$ is a diagonal matrix such that ${D_{ii}} = \sum\nolimits_l {{W_{il}}} $. The matrix $D-W$ is called graph Laplacian and denoted by $\mathcal{L}$ in the following.
Furthermore, considering the geometric structure of data manifold and feature manifold, Shang et al. \cite{Shang2012} proposed graph dual regularization non-negative matrix factorization (GDNMF), whose cost function is:
\begin{equation}
\begin{split}
\mathcal{O}_{gd}&=\frac{1}{2}\left\| {Z - X{Y^T}} \right\|_F^2 +{\lambda_y}\operatorname{Tr}({Y^T}(Y^T \mathcal{L}_y Y)\\
&+{\lambda_x}\operatorname{Tr}({X^T}(X^T \mathcal{L}_x X)\\
& s.t. ~ X \ge 0, Y \ge 0.
\end{split}
\label{gdnmf}
\end{equation}

From the similarity matrices $S^d$ and $S^t$, we could obtain the geometric information of drugs and targets. First we construct two $p$-nearest neighbor graphs $N^d$ and $N^t$ of drugs and targets, respectively.

For two drugs $d_i$ and $d_j$, the weight of the edge between vertices $i$ and $j$ in the $p$-nearest neighbor graph $N^d$ is defined as follows.
\begin{equation}
{N_{ij}^d} = \left\{ \begin{array}{l}
 1,j \in {\mathcal{N}_p}(i) \text{ and } i \in {\mathcal{N}_p}(j) \\
 0,j \notin {\mathcal{N}_p}(i) \text{ and }  i \notin {\mathcal{N}_p}(j) \\
 0.5,  \text{otherwise,} \\
\end{array} \right.\label{pnng}
\end{equation}
where $\mathcal{N}_p(i)$ and $\mathcal{N}_p(j)$ are the sets of $p$ most similar drugs of drugs $d_i$ and $d_j$ according to $S^d$, respectively.
$N^d$ is used to make the drug similarity matrix $S^d$ sparse as follows.
\begin{equation}
\hat S_{ij}^d = {N_{ij}^d}S_{ij}^d, \forall i, j.
\label{dsm}
\end{equation}

$\hat S^d$ is used as the weight matrix representing the drug neighbor graph.
The graph Laplacian of $\hat S^d$ is ${\mathcal{L}_d} = {D^d} - {\hat S^d}$, where $D^d$ is a diagonal degree matrix with $D_{ii}^d = \sum\limits_r {\hat S_{ir}^d} $.

The same processing is performed on the target similarity matrix $S^t$ and we calculated out $\hat S^t$ the weight matrix representing the target neighbor graph as follows.
\begin{equation}
\hat S_{ij}^t = {N_{ij}^t}S_{ij}^t, \forall i, j.
\label{tsm}
\end{equation}

The graph Laplacian of $ \hat S^t $ is  $ {\mathcal{L}_t} = {D^t} - {\hat S^t} $, where $D^t$ is diagonal degree matrix,  $D_{jj}^t = \sum\limits_q {\hat S_{jq}^t} $.

Since the normalized graph Laplacian usually performs better in many actual applications, we adopted
the following normalized graph Laplacian forms of $ \mathcal{L}_d $ and $ \mathcal{L}_t $.
\begin{equation}
\begin{split}
{\widetilde{\mathcal L}_d} = {\left( {{D^d}} \right)^{ - 1/2}}{{\mathcal L}_d}{\left( {{D^d}} \right)^{ - 1/2}},
\end{split}
\label{ngld}
\end{equation}
\begin{equation}
\begin{split}
{\widetilde{\mathcal L}_t} = {\left( {{D^t}} \right)^{ - 1/2}}{{\mathcal L}_t}{\left( {{D^t}} \right)^{ - 1/2}}.
\end{split}
\label{nglt}
\end{equation}

The graph dual regularization non-negative matrix factorization (GDNMF) for DTI prediction problem is formulated as follows.
\begin{equation}
\begin{split}
\mathop {\min }\limits_{(X,Y)}&\frac{1}{2}\left\| {Z - X{Y^T}} \right\|_F^2 +{\lambda _d}\operatorname{Tr}({X^T}\widetilde{\mathcal{L}}_d X)\\
& + {\lambda _t}\operatorname{Tr}({Y^T}\widetilde{\mathcal{L}}_t Y).\\
  s.t. ~ & X \ge 0, Y \ge 0, \\
\end{split}
\label{grnmf}\vspace*{-10pt}
\end{equation}
where $\lambda _d$ and $\lambda _t$ are regularization parameters.
In order to avoid overfitting in the process for model training, Tikhonov regularization is applied to latent feature matrices of drugs and targets.
The formula (\ref{grnmf}) is transformed into the following form.
\begin{equation}
\begin{split}
\mathop {\min }\limits_{(X,Y)}&\frac{1}{2}\left\| {Z - X{Y^T}} \right\|_F^2
+{\lambda _d}\operatorname{Tr}({X^T}\widetilde{\mathcal{L}}_d X) + {\lambda _t}\operatorname{Tr}({Y^T}\widetilde{\mathcal{L}}_t Y)\\
&+ {\lambda _l}(\left\| X \right\|_F^2 + \left\| Y \right\|_F^2),\\
&  s.t. ~  X \ge 0, Y \ge 0. \\
\end{split}
\label{Tgrnmf}\vspace*{-10pt}
\end{equation}
Meanwhile, in order to enhance the robustness of the non-negative matrix factorization method, we employ the $L_{2,1}$-norm for the formula (\ref{Tgrnmf}).
\begin{equation}
\begin{split}
\mathop {\min }\limits_{(X,Y)}&\frac{1}{2}\left\| {Z - X{Y^T}} \right\|_F^2
+{\lambda _d}\operatorname{Tr}({X^T}\widetilde{\mathcal{L}}_d X) + {\lambda _t}\operatorname{Tr}({Y^T}\widetilde{\mathcal{L}}_t Y)\\
&+ {\lambda _l}(\left\| X \right\|_F^2 + \left\| Y \right\|_F^2)
+ {\lambda _s}(\left\| X \right\|_{2,1} + \left\| Y \right\|_{2,1}),\\
&  s.t. ~  X \ge 0, Y \ge 0. \\
\end{split}
\label{L21Tgrnmf}\vspace*{-10pt}
\end{equation}
where $L_{2,1}$ norms of matrix $X$ are defined by
${\left\| X \right\|_{2,1}} = {\sum\limits_i {({{\sum\limits_j {({x_{ij}})} }^2})} ^{1/2}}$.
Similarity, ${\left\| Y \right\|_{2,1}} = {\sum\limits_i {({{\sum\limits_j {({y_{ij}})} }^2})} ^{1/2}}$.

\subsection*{Algorithm}
\subsubsection*{ Non-negative Double Singular Value Decomposition}
In the initialization stage of matrix factorization, singular value decomposition (SVD) method is usually used to obtain initial value. However, non-negativity in the initial matrix is hard to guarantee.
To provide better and explainable initial component
matrices for matrix factorization, Boutsidis and Gallopoulos
\cite{BoutsidisSVD2008} proposed an algorithm non-negative double singular
value decomposition (NNDSVD), which can enhance
the initialization stage of nonnegative matrix factorization.

NNDSVD is based on the SVD of $Z$:  $Z = U \Sigma V^T$, where $\Sigma$ is a diagonal matrix whose diagonal entry at the $i$th row and the $i$th column is the $i$th largest singular value $\sigma_i$ of $Z$,
and the $i$th columns $u_i$ and $v_i$ of $U$ and $V$ are the left and right singular vectors corresponding to $\sigma_i$, respectively.
%In the literature (\citealp{EzzatGraph2017}), the singular value decomposition (SVD) is used for the setting of the initial values of matrix factorization. Its basic form is
For a $n \times m$ matrix $Z$ with rank $k$, according to the property of SVD,  $Z$ equals to the sum of $k$ leading singular factors, $i.e.$
$Z = \sum_{i = 1, .. , k}{\sigma_i u_i v_i^T} $.
Let $C_i = \sigma_i u_i v_i^T$,  $C_{i}^+$ and $C_{i}^-$ be the nonnegative part and negative part of $C_{i}$,  respectively.
$C_i  = C^+_{i} -  C^-_{i} $,   and $C^+_{i} = \sigma_i (u^+_{i} v^+_{i} + u^-_{i} v^-_{i} ) $.
If $|| u^+_{i} || || v^+_{i} ||  > || u^-_{i} || || v^-_{i}|| $,  the normalized item $\sqrt{\sigma_i ||u^+_{i} || ||v^+_{i}|| } (  u^+_{i} / ||u^+_{i} ||) $ is used to initial the $i$ column of $X$,
 $\sqrt{\sigma_i || u^+_{i} || || v^+_{i} || } (  v^+_{i} / ||v^+_{i} ||) $ is used to initial the $i$ column of $Y$.
Otherwise  $\sqrt{\sigma_i ||u^-_{i} || ||v^-_{i}|| } (  u^-_{i} / ||u^-_{i} ||) $ and  $\sqrt{\sigma_i ||u^-_{i} || ||v^-_{i}|| } (  v^-_{i} / ||v^-_{i} ||) $ are used.
The detailed steps of NNDSVD are shown in the table~\ref{nndsvd}.


\begin{table}
\caption{NNDSVD}
\setlength{\tabcolsep}{3pt}
\begin{tabular}{l}
\hline
Inputs: Matrix $Z \in {R^{n \times m}}$, integer $k<min(m,n)$.\\
Output: Rank-$k$ nonnegative factors $X \in {R^{n \times k}}, B \in {Y^{m \times k}}$.\\
\hline
1. Compute the largest $k$ singular triplets of $Z: [U, S,V] = svd(Z, k)$\\
2. Initialize $X(:, 1) = \sqrt{S(1, 1)}*U(:, 1)$ and $Y(:, 1) =\sqrt{S(1, 1)}* V (:, 1)$\\
3. for $j = 2 : k$\\
3.1. $u = U(:, j)$; $v = V (:, j)$;\\
3.2. $ up =u^+$; $un = u^-$; $vp = v^+$; $vn = v^-$;\\
3.3. $upnrm = \left\|{up}\right\|$; $vpnrm = \left\|{vp}\right\|$; $mp = upnrm * vpnrm$;\\
3.5  $ unnrm = \left\|{un}\right\|$;$ vnnrm = \left\|{vn}\right\|$; $mn = unnrm * vnnrm$;\\
3.6. if $mp>mn$: \\
           \quad   \quad  $p = up/upnrm$; $q = yp/vpnrm$;$ \sigma = mp$;\\
       \quad else  \\
            \quad   \quad  $p = un/unnrm$; $q = vn/ynnrm$; $\sigma = mn$;\\
      \quad  endif \\
3.7. $X(:, j)=\sqrt{S(j, j )* \sigma}*p$ and $Y(:, j)=\sqrt{S(j, j )*\sigma}*q$;\\
\hline
\multicolumn{1}{p{251pt}}{$X(:, j)$ denotes the columns of $X$, $svd()$ denotes Singular Value Decomposition.}
\end{tabular}
\label{nndsvd}
\end{table}


%\begin{algorithm}
%	\renewcommand{\algorithmicrequire}{\textbf{Input:}}
%	\renewcommand{\algorithmicensure}{\textbf{Output:}}
%	\caption{ADA-GRMFC}
%	\label{algo}
%	\begin{algorithmic}[1]
%		\REQUIRE Matrix $Z \in {R^{n \times m}}$, integer $k<min(m,n)$.\\
%{\textbf{Initialize:}
% Compute the largest $k$ singular triplets of $Z: [U, S,V] = svd(Z, k)$\\
% $X(:, 1) = \sqrt{S(1, 1)}*U(:, 1)$ and $Y(:, 1) =\sqrt{S(1, 1)}* V (:, 1)$\\
%$M_1=\mathscr{P}_\Omega(Z)\in {R^{n \times m}}$,}\\
% $U_1$, $V_1$, $\Lambda_1$, $\Pi_1$ \ = \rm zero matrices of appropriate sizes \rm ;\\
%  $X_1$ and $Y_1$ are obtained by Singular Value Decomposition (SVD) of $Z$ such that $Z = X_1Y_1^T$.\\
%		\FOR{$k= 2, \cdots, \text{a large integer }$ }
%		\STATE Update $(X_k, Y_k, M_k, U_k, V_k, \Lambda_k, \Pi_k)$ by Formula~(\ref{nmfsteps});\\
%		\IF{$\left\|M_{k} -M_{k-1}\right\|_F^2 < \epsilon$ }
%		\STATE \textbf{break}
% 		\ENDIF
%  		\ENDFOR
%		\ENSURE $M_k$
%	\end{algorithmic}
%\end{algorithm}


%\FOR{$j = 2 : k$ }
%\STATE $u = U(:, j)$; $v = V (:, j)$;
%\STATE $ up =u^+$; $un = u^-$; $vp = v^+$; $vn = v^-$;
%\STATE $upnrm = \left\|{up}\right\|$; $vpnrm = \left\|{vp}\right\|$; $mp = upnrm * vpnrm$;
%\STATE  $ unnrm = \left\|{un}\right\|$;$ vnnrm = \left\|{vn}\right\|$; $mn = unnrm * vnnrm$;
%\IF{ $mp>mn$}
%      \STATE     \quad   \quad  $p = up/upnrm$; $q = yp/vpnrm$;$ \sigma = mp$;
%       \quad else  \\
 %     \STATE      \quad   \quad  $p = un/unnrm$; $q = vn/ynnrm$; $\sigma = mn$;
 %     \ENDIF
%3.7. $X(:, j)=\sqrt{S(j, j )* \sigma}*p$ and $Y(:, j)=\sqrt{S(j, j )*\sigma}*q$;

\subsubsection*{ Proximal Alternating Linearized Minimization}

In previous research, Bolte et al. \cite{BolteProximal2014} proposed a proximal alternating linearized minimization method
(PALM) which PALM can be regarded
as a blockwise application of the well-known proximal forward-backward algorithm \cite{SplittingLions1979, SignalCombettes2005}
in the nonconvex setting.
PALM  exploits the structure of nonconvex optimization problem.


PALM: Proximal Alternating Linearized Minimization

\begin{table}
\caption{PALM}
\setlength{\tabcolsep}{3pt}
\begin{tabular}{l}
\hline
1.Initialization:  $(X^0, Y^0) \in R^n \times R^m $ by using NNDSVD.\\
2. For each $k = 0, 1,\cdots $ generate a sequence ${(X^k, Y^k)}_{k \in \mathbb{N}}$ as follows:\\
2.1. Take $\gamma_{1} > 1$, set $c_k = \gamma_{1} L_{1}(Y^k)$ and compute\\
${X^{k + 1}} \in prox_{{c_k}}^f({X^k} - \frac{1}{{{c_k}}}{\nabla _X}H({X^k},{Y^k})).$\\
2.2. Take $\gamma_{2} > 1$, set $d_k = \gamma_{2} L_{2}(X^{k+1})$ and compute\\
${Y^{k + 1}} \in prox_{{d_k}}^f({Y^k} - \frac{1}{{{d_k}}}{\nabla _Y}H({X^{k + 1}},{Y^k})).$\\
\hline
\multicolumn{1}{p{251pt}}{}
\end{tabular}
\label{palm}
\end{table}


\subsubsection*{Optimization with inertial forces.}
In PALM, the optimization scheme is an iterative method based on gradient descent, that is, it updates the
$k$-th iterate $S_k$ as follows

\begin{equation}
\begin{split}
s_{k + 1}=update(s_{k}),\\
\end{split}
\label{ups}
\end{equation}
where $update (.)$ denotes PALM iteration.
However, %for a first-order gradient descent methods such as PALM,
in order to accelerate the first-order gradient method such as PALM, we add inertial terms.
Polyak showed that inertial terms can speed up convergence compared with the
standard gradient method, while the cost of each iteration stays basically unchanged \cite{Polyakspeeding1964, iPiano2014}.


\subsubsection*{Inertial Proximal Alternating Linearized Minimization}
In order to quickly and accurately predict DTIs, we used inertial Proximal Alternating Linearized Minimization(iPALM) to solve
problem (). The steps of the iPALM are shown in Table \ref{ipalm}.


%However, for a first-order gradient descent methods such as PALM,
%the path of descent with PALM have a zig-zagging behavior.
%It is difficult to make the result converge to the optimal solution.
%In order to eliminate the influences of zig-zagging in experiments,
%Ang and Gillis \cite{ExtrapolationAng2019} used extrapolation technique to accelerate nonnegative matrix factorization algorithms.
%The idea of extrapolation is to define a second
%sequence of iterates, namely, $t_{k+1}$ with $t_{0}=s_{0}$ , and modify the above scheme as follows
%\begin{equation}
%s_{k + 1}=update(t_{k}),\\
%t_{k+1}=s_{k + 1}+\beta_{k}(s_{k+1}-s_{k}),\\
%\label{upex}
%\end{equation}
%where parameter $\beta_{k}>0$.


\begin{table}
\caption{iPALM}
\setlength{\tabcolsep}{3pt}
\begin{tabular}{l}
\hline
1.Initialization:  $(X^0, Y^0) \in R^n \times R^m $ by using NNDSVD.\\
2. For each $k = 0, 1,\cdots $ generate a sequence ${(X^k, Y^k)}_{k \in \mathbb{N}}$ as follows:\\
2.1. Take $\alpha_{1}^{k},\beta_1^{k} \in [0,1]$, and $\tau_{1}^{k}>0$, compute\\
$y_{1}^{k}=x_{1}^{k}+\alpha_{1}^{k}(x_{1}^{k}-x_{1}^{k-1})$ \\
$z_{1}^{k}=x_{1}^{k}+\beta_{1}^{k}(x_{1}^{k}-x_{1}^{k-1})$ \\
${x_{1}^{k + 1}} \in prox_{\tau_{1}^{k}}^{f_{1}}({y_1^k}- {\frac {1} {\tau_{1}^{k}} \nabla _{x_{1}}} H(z_{1}^k,x_{2}^k) ).$\\
2.2. Take $\alpha_{2}^{k},\beta_2^{k} \in [0,1]$, and $\tau_{2}^{k}>0$, compute\\
$y_{2}^{k}=x_{1}^{k}+\alpha_{2}^{k}(x_{1}^{k}-x_{2}^{k-1})$ \\
$z_{2}^{k}=x_{1}^{k}+\beta_{2}^{k}(x_{2}^{k}-x_{2}^{k-1})$ \\
${x_{2}^{k + 1}} \in prox_{\tau_{2}^{k}}^{f_{2}}({y_2^k}- {\frac {1} {\tau_{2}^{k}} \nabla _{x_{2}}} H(x_{1}^{k+1},z_{2}^k) ).$\\
\hline
\multicolumn{1}{p{251pt}}{}
\end{tabular}
\label{ipalm}
\end{table}


%$prox_{\tau_{1}}^{k}^f_{1}({y^k} - \frac {1} \tau_{1}^{k}{\nabla _x_{1}}H(z_{1}^k,x_{2}^k))$


\begin{equation}
s_{k + 1}=update(t_{k}),\\
t_{k+1}=s_{k + 1}+\beta_{k}(s_{k+1}-s_{k}),\\
\label{upex}
\end{equation}


\section*{Experiments}
The performance of ADA-GRMFC has been tested in the following three aspects.
First, ADA-GRMFC is compared with other state-of-the-art algorithms using the four datasets: NR, GPCR, IC and E.
Second, we analyze the effect of graph dual regularization terms on the prediction accuracy of ADA-GRMFC using ablation experiments.
Third, we test ADA-GRMFC using case studies.

To evaluate the performance of DTI prediction algorithms, 5 repetitions of 10-fold cross-validation are performed, and the performance evaluation metics are the area under receiver operating characteristic curve (AUC) and area under the precision-recall curve (AUPR).
In 10-fold cross-validation,
the known dataset is divided equally into ten subsets, one subset is used as the test subset, and the remaining 9 subsets are used as the train dataset.
%and the training set and the validation set are rotated in turn by 10 times.
%Our method performs 5 times of 10-fold cross-validation and then takes its average.
%Each repetition uses different random seed.
%We carry out the 5 times repeated 10 fold cross-validation.
The averages the 5 repetitions of 10-fold cross-validation results are used as the final test results.
%and the final AUPR score was the average over 5 such repetitions.

The cross-validation experiments are conducted under the following two scenarios \cite{Pahikkala2015}.
\begin{enumerate}
%\item CVd represents the drug interaction profile used as the test set, that is, random deletion of any rows in the interaction %matrix $Z$ to evaluate its performance in predicting new interactions for new drugs;
\item $CV_d$: The drugs are divided in ten subsets, one is the test dataset and the others are the training dataset.
 If the $i$th drug is in the test dataset,  the elements in the $i$th row of $Z$ are all set 0, which means the known interactions with tested drugs are removed from the input DTI matrix.
 It aims to evaluate the targeted protein prediction performance for the drugs without any known interactive targets.
\item $CV_t$: The targets are divided in ten subsets, one is the test dataset and the others are the training dataset.
If the $j$th target in the test dataset,  the elements in the $j$th column of $Z$ are all set 0, which means the known interactions with tested targets are removed from the input DTI matrix.
 It aims to evaluate the targeting drug prediction performance for the targets without any known interactive drugs.
%\item CVt represents the target interaction profile used as the test set, that is, random deletion of any columns in the interaction %matrix $Z$ to evaluate its performance in predicting new interactions for new targets.
\end{enumerate}

\subsection*{Comparison with state-of-the-art methods }
To demonstrate the effectiveness of ADA-GRMFC in predicting DTIs, we compare ADA-GRMFC with
the following seven methods, namely BLM-NII \cite{Meilocal2013}, WKNKN \cite{TwanPLoS2013}, RLS-WNN \cite{Twankernels2011},
GRMF \cite{Ezzat2017}, WGRMF, CMF \cite{ZhengCollaborative2013}, SRCMF \cite{GaoSoft2021}, where WGRMF is a weighted form of GRMF.


\subsubsection*{Parameter settings}
According to the original literature of GRMF, WGRMF, CMF and SRCMF, some parameters are automated chosen using grid search~\cite{Bergstra2012} based on the AUPR value.
Based on a previous research \cite{Ezzat2017}, rank $k$ of the matrices $X$ and $Y$ was selected from $ \left\{ {50, 100} \right\}$.
%$k \in \left\{ {50, 100} \right\}$.
For GRMF, WGRMF, CMF and SRCMF, the regularization parameter $\lambda _l$ was selected from
$ \{2^{-2}, 2^{-1}, 2^{0}, 2^{1}\}$.
%$\lambda _l\in \{2^{-2}, 2^{-1}, 2^{0}, 2^{1}\}$.
For GRMF, WGRMF and ADA-GRMFC, $\lambda _d$ and $\lambda _t$  were selected from
 $\{0, 10^{-4}, 10^{-3}, 10^{-2}, 10^{-1}\}$.
For CMF and SRCMF,
$\lambda _d$ and $\lambda _t$ were selected from \{$2^{-3}, 2^{-2}, 2^{-1}, 2^{0}, 2^{1}, 2^{2}, 2^{3}, 2^{4}, 2^{5}$\}.
%The best hyperparameters for each method are obtained by using grid search based on the AUPR value \cite{Bergstra2012}.
%The best hyper-parameters are usually different during each fold.
Furthermore, for ADA-GRMFC, $\alpha=0.5$, $\beta=0.01$, $\gamma = 1.618$, $\epsilon=10^{-6}$.
For BLM-NII, the combination weight $\alpha=0.5$. For WKNKN, the parameters $K=5$, $\eta=0.7$.


\subsubsection*{Prediction results}
Under the $CV_d$ scenario, ADA-GRMFC performs better than other methods in terms
of AUC and AUPR on NR, IC, and E datasets.
The AUC values of ADA-GRMFC are 0.860748, 0.798762, and 0.834382 on NR, IC, and E datasets, respectively.
The AUPR values of ADA-GRMFC are 0.574956, 0.374033, and 0.39878 on NR, IC, and E datasets, respectively.
On the GPCR dataset,  WGRMF achieve the highest AUC and AUPR values, which are 0.868548 and 0.410652, respectively.
The AUC and AUPR values of ADA-GRMFC are higher than those of other algorithms except WGRMF.
%In the competition with the , the AUC and AUPR values of WGRMF has been increased by 0.04, 0.03, respectively.
%On the GPCR dataset, performances of ADA-GRMFC is worse than WGRMF.
%The reason may be that WGRMF is a better suited to the GPCR dataset.
The AUC and AUPR values of the different algorithms on the four datasets are shown in Table~\ref{Tauccvd} and Table~\ref{TAUPRCVd}, respectively.
The AUC and AUPR histograms with error bars of different algorithms are shown in Figure~\ref{HCVd}~(a) and Figure~\ref{HCVd}~(b), respectively.
The  receiver operating characteristic (ROC) curves and the precision-recall (PR) curves of different methods on the four datasets
are shown in Figure~\ref{roccvd} and Figure~\ref{prcvd}, respectively.


\section*{Content}

%Please see Table~\ref{Tab:02} for the details.


\section*{Section title}
Text for this section\ldots
\subsection*{Sub-heading for section}
Text for this sub-heading\ldots
\subsubsection*{Sub-sub heading for section}
Text for this sub-sub-heading\ldots
\paragraph*{Sub-sub-sub heading for section}


\section*{Appendix}
Text for this section\ldots

%%%%%%%%%%%%%%%%%%%%%%%%%%%%%%%%%%%%%%%%%%%%%%
%%                                          %%
%% Backmatter begins here                   %%
%%                                          %%
%%%%%%%%%%%%%%%%%%%%%%%%%%%%%%%%%%%%%%%%%%%%%%

\begin{backmatter}

\section*{Acknowledgements}%% if any
Text for this section\ldots

\section*{Funding}%% if any
Text for this section\ldots

\section*{Abbreviations}%% if any
Text for this section\ldots

\section*{Availability of data and materials}%% if any
Text for this section\ldots

\section*{Ethics approval and consent to participate}%% if any
Text for this section\ldots

\section*{Competing interests}
The authors declare that they have no competing interests.

\section*{Consent for publication}%% if any
Text for this section\ldots

\section*{Authors' contributions}
Text for this section \ldots

\section*{Authors' information}%% if any
Text for this section\ldots

%%%%%%%%%%%%%%%%%%%%%%%%%%%%%%%%%%%%%%%%%%%%%%%%%%%%%%%%%%%%%
%%                  The Bibliography                       %%
%%                                                         %%
%%  Bmc_mathpys.bst  will be used to                       %%
%%  create a .BBL file for submission.                     %%
%%  After submission of the .TEX file,                     %%
%%  you will be prompted to submit your .BBL file.         %%
%%                                                         %%
%%                                                         %%
%%  Note that the displayed Bibliography will not          %%
%%  necessarily be rendered by Latex exactly as specified  %%
%%  in the online Instructions for Authors.                %%
%%                                                         %%
%%%%%%%%%%%%%%%%%%%%%%%%%%%%%%%%%%%%%%%%%%%%%%%%%%%%%%%%%%%%%

% if your bibliography is in bibtex format, use those commands:
\bibliographystyle{bmc-mathphys} % Style BST file (bmc-mathphys, vancouver, spbasic).
\bibliography{bmc_article}      % Bibliography file (usually '*.bib' )
% for author-year bibliography (bmc-mathphys or spbasic)
% a) write to bib file (bmc-mathphys only)
% @settings{label, options="nameyear"}
% b) uncomment next line
%\nocite{label}

% or include bibliography directly:
% \begin{thebibliography}
% \bibitem{b1}
% \end{thebibliography}

%%%%%%%%%%%%%%%%%%%%%%%%%%%%%%%%%%%
%%                               %%
%% Figures                       %%
%%                               %%
%% NB: this is for captions and  %%
%% Titles. All graphics must be  %%
%% submitted separately and NOT  %%
%% included in the Tex document  %%
%%                               %%
%%%%%%%%%%%%%%%%%%%%%%%%%%%%%%%%%%%

%%
%% Do not use \listoffigures as most will included as separate files

\section*{Figures}
  \begin{figure}[h!]
  \caption{Sample figure title}
\end{figure}

\begin{figure}[h!]
  \caption{Sample figure title}
\end{figure}

%%%%%%%%%%%%%%%%%%%%%%%%%%%%%%%%%%%
%%                               %%
%% Tables                        %%
%%                               %%
%%%%%%%%%%%%%%%%%%%%%%%%%%%%%%%%%%%

%% Use of \listoftables is discouraged.
%%
\section*{Tables}
\begin{table}[h!]
\caption{Sample table title. This is where the description of the table should go}
  \begin{tabular}{cccc}
    \hline
    & B1  &B2   & B3\\ \hline
    A1 & 0.1 & 0.2 & 0.3\\
    A2 & ... & ..  & .\\
    A3 & ..  & .   & .\\ \hline
  \end{tabular}
\end{table}

%%%%%%%%%%%%%%%%%%%%%%%%%%%%%%%%%%%
%%                               %%
%% Additional Files              %%
%%                               %%
%%%%%%%%%%%%%%%%%%%%%%%%%%%%%%%%%%%

\section*{Additional Files}
  \subsection*{Additional file 1 --- Sample additional file title}
    Additional file descriptions text (including details of how to
    view the file, if it is in a non-standard format or the file extension).  This might
    refer to a multi-page table or a figure.

  \subsection*{Additional file 2 --- Sample additional file title}
    Additional file descriptions text.

\end{backmatter}
\end{document}
